# Supplementary material for: Characterization of vaginal microbiota across female reproductive phases
Source: Front Microbiol. 2025 Jul 4;16:1599965. doi: 10.3389/fmicb.2025.1599965 (PMC12271209; doi:10.3389/fmicb.2025.1599965)
Supplement: Supplementary file 1 [file Data_Sheet_1.zip › Tables/Table S1.xlsx]

## Sheet: Sheet1
Phase	GroupID	SampleID	No. of samples	Age
Follicular phase	Group1	ct031	30	44
		ct073		35
		ct099		45
		ct172		38
		fe011		36
		fe012		36
		fe013		38
		fe029		44
		fe062		40
		R603		25
		R605		32
		R606		37
		R612		41
		R614		33
		R617		32
		R622		31
		R624		34
		R627		36
		R638		32
		Rct407		36
		Rct409		37
		Rct423		33
		Rct425		49
		Rct433		34
		Rsy01		37
		Rsy03		38
		Rsy06		30
		Rsy07		30
		Rsy08		44
		Rsy09		32
Luteal phase	Group2	ct022	30	36
		ct058		35
		ct066		40
		ct076		36
		ct089		37
		ct097		41
		ct115		34
		ct173		43
		fe008		42
		fe034		36
		fe175		39
		fm041		34
		Rct401		33
		Rct402		31
		Rct404		29
		Rct405		38
		Rct406		46
		Rct410		39
		Rct412		29
		Rct414		33
		Rct415		33
		Rct419		35
		Rct420		34
		Rct424		37
		Rct426		31
		Rct428		36
		Rct429		32
		Rct434		37
		Rsy02		31
		Rsy05		33
Early Pregnancy	Group3	S16.5	30	30
		S16.6		28
		S16.9		32
		S16.11		32
		S16.12		39
		S16.14		29
		S16.15		37
		S16.17		28
		S16.19		30
		S16.20		33
		S16.21		28
		S16.22		33
		S16.23		30
		S16.25		33
		S16.26		28
		S16.28		31
		S16.29		39
		S16.30		38
		S16.32		31
		S16.33		31
		S16.34		29
		S16.35		31
		S16.36		28
		S16.37		28
		S16.39		26
		S16.41		31
		S16.42		29
		S16.43		30
		S16.45		36
		S16.46		35
Lactation phase	Group4	S6.5	30	27
		S6.7		29
		S6.8		28
		S6.9		34
		S6.15		31
		S6.16		38
		a634		37
		S6.19		28
		S6.26		30
		S6.27		31
		S6.29		30
		S6.31		29
		S145426693		39
		S145426694		33
		S145426695		37
		S145426696		28
		S145426698		29
		S145426699		31
		S145426701		37
		S145426702		34
		S145426703		27
		S145426704		27
		S145426705		31
		S145426706		25
		S145426707		31
		S145426708		30
		S145426709		29
		S145426710		29
		S145426712		38
		S145426713		32
Menopausal phase	Group5	S059	30	73
		S073		52
		S076		49
		S078		47
		S081		55
		S085		51
		S099		50
		S134		50
		S139		61
		S141		58
		S145		52
		S149		62
		S151		48
		S152		50
		S171		50
		S172		55
		S174		62
		S183		56
		S184		59
		S185		52
		S195.2		57
		S664		55
		S810		48
		a621		56
		R616		55
		R621		56
		Rct081		54
		Rct303		61
		Rsy11		50
		S301.093806		58
