# Supplementary material for: Characterization of vaginal microbiota across female reproductive phases
Source: Front Microbiol. 2025 Jul 4;16:1599965. doi: 10.3389/fmicb.2025.1599965 (PMC12271209; doi:10.3389/fmicb.2025.1599965)
Supplement: Supplementary file 1 [file Data_Sheet_1.zip › Tables/Table S2.xlsx]

## Sheet: Table S2
Sample	Raw Reads	Bases (GB)	Clean Reads	Effective Reads	GC (%)	Q20 (%)	Q30 (%)	Avg.Quality	Effective(%)
ct031	70143	0.035	70137	70137	51.49	100	100	39	45.246
ct073	56628	0.028	56616	56616	50.51	100	100	39	53.486
ct099	80115	0.04	80114	80114	55.04	100	100	39	59.966
ct172	67246	0.034	67241	67241	51.685	100	100	39	58.964
fe011	76757	0.038	76749	76749	51.32	100	100	39	34.579
fe012	63249	0.032	63246	63246	50.735	100	100	39	63.848
fe013	59710	0.03	59706	59706	52.11	100	100	39	56.516
fe029	76071	0.038	76063	76063	51.135	100	100	39	62.372
fe062	59552	0.03	59551	59551	49.66	100	100	39	69.716
R603	80067	0.04	80063	80063	50.945	100	100	39	70.849
R605	77612	0.039	77612	77612	51.275	100	100	39	69.992
R606	80128	0.04	80125	80125	51.09	100	100	39	68.133
R612	80175	0.04	80174	80174	52.205	100	100	39	64.343
R614	80074	0.04	80072	80072	50.975	100	100	39	68.56
R617	80026	0.04	80024	80024	51.025	100	100	39	70.335
R622	80148	0.04	80145	80145	53.44	100	100	39	49.482
R624	80093	0.04	80090	80090	50.615	100	100	39	64.601
R627	83292	0.042	83272	83272	52.475	100	100	39	60.239
R638	80195	0.04	80183	80183	53.73	100	100	39	49.214
Rct407	80013	0.04	80007	80007	51.105	100	100	39	72.206
Rct409	80204	0.04	80201	80201	50.995	100	100	39	76.167
Rct423	80162	0.04	80160	80160	51.15	100	100	39	77.14
Rct425	80176	0.04	80174	80174	51.175	100	100	39	74.144
Rct433	80101	0.04	80094	80094	51.605	100	100	39	77.88
Rsy01	27028	0.014	27027	27027	53.695	100	100	39	56.179
Rsy03	80157	0.04	80155	80155	52.84	100	100	39	68.966
Rsy06	76682	0.038	76676	76676	53.45	100	100	39	72.587
Rsy07	14467	0.007	14467	14467	53.275	100	100	39	73.18
Rsy08	21342	0.011	21342	21342	52.87	100	100	39	53.584
Rsy09	9632	0.005	9631	9631	52.515	100	100	39	69.736
ct022	42401	0.021	42399	42399	50.995	100	100	39	55.992
ct058	55560	0.028	55558	55558	52.555	100	100	39	55.072
ct066	62017	0.031	62016	62016	50.795	100	100	39	18.032
ct076	80109	0.04	80079	80079	51.57	100	100	39	76.98
ct089	80103	0.04	80103	80103	51.12	100	100	39	59.814
ct097	73945	0.037	73943	73943	50.455	100	100	39	66.831
ct115	86131	0.043	86127	86127	54.55	100	100	39	60.894
ct173	66551	0.033	66551	66551	50.51	100	100	39	68.429
fe008	85713	0.043	85709	85709	51.435	100	100	39	69.04
fe034	79722	0.04	79720	79720	50.62	100	100	39	57.596
fe175	56260	0.028	56259	56259	51.175	100	100	39	68.9
fm041	80119	0.04	80119	80119	50.73	100	100	39	72.315
Rct401	80061	0.04	80039	80039	50.705	100	100	39	71.84
Rct402	80040	0.04	80040	80040	50.92	100	100	39	77.76
Rct404	80272	0.04	80269	80269	54.305	100	100	39	26.119
Rct405	80219	0.04	80217	80217	50.945	100	100	39	79.394
Rct406	80198	0.04	80192	80192	50.625	100	100	39	78.003
Rct410	80238	0.04	80237	80237	50.975	100	100	39	77.633
Rct412	80053	0.04	80050	80050	51.05	100	100	39	75.935
Rct414	80197	0.04	80186	80186	50.555	100	100	39	70.191
Rct415	80012	0.04	80010	80010	51.41	100	100	39	66.774
Rct419	80253	0.04	80253	80253	50.95	100	100	39	78.2
Rct420	80120	0.04	80118	80118	51.01	100	100	39	75.726
Rct424	80243	0.04	80240	80240	53.63	100	100	39	16.83
Rct426	80127	0.04	80124	80124	50.98	100	100	39	77.631
Rct428	80019	0.04	80014	80014	51.08	100	100	39	78.008
Rct429	80143	0.04	80142	80142	51.235	100	100	39	71.743
Rct434	80178	0.04	80173	80173	52.995	100	100	39	58.787
Rsy02	80294	0.04	80290	80290	58.63	100	100	39	62.119
Rsy05	81054	0.041	81050	81050	50.595	100	100	39	73.55
S059	107956	0.054	107634	107634	52.36	98.59	95.345	36.235	94.209
S073	91800	0.046	91346	91346	51.475	98.405	94.805	36.14	92.211
S076	99575	0.05	99457	99457	54.465	98.315	94.495	36.1	96.728
S078	69015	0.035	68669	68669	52.4	98.565	95.21	36.215	88.737
S081	106927	0.053	106922	106922	51.72	98.38	94.725	36.135	94.227
S085	117486	0.059	117465	117465	51.845	98.295	94.505	36.1	99.275
S099	67548	0.034	67213	67213	54.125	98.405	94.81	36.145	81.597
S134	49900	0.025	48998	48998	53.665	97.365	92.51	35.715	82.679
S139	78629	0.039	77567	77567	52.035	96.625	90.655	35.4	89.822
S141	59200	0.029	54164	54164	53.38	96.59	90.905	35.39	65.932
S145	68018	0.034	66384	66384	56.39	97.015	91.415	35.53	84.751
S149	69201	0.034	65582	65582	53.655	96.735	91.28	35.46	78.934
S151	51661	0.026	44832	44832	53.495	96.57	90.91	35.375	59.712
S152	68388	0.034	68140	68140	51.64	96.74	90.735	35.425	95.362
S171	82550	0.041	82458	82458	52.74	95.765	88.575	35.025	95.035
S172	65678	0.033	59729	59729	52.225	97.195	92.075	35.62	60.925
S174	85047	0.043	84936	84936	51.465	95.61	88.3	34.965	96.697
S183	83052	0.042	83041	83041	53.85	96.34	89.885	35.265	98.198
S184	85216	0.043	84400	84400	52.155	95.935	89.06	35.105	94.94
S185	80392	0.04	79881	79881	52.395	95.745	88.655	35.015	95.758
S195.2	74263	0.037	74052	74052	52.025	95.415	87.94	34.895	96.358
S664	129375	0.058	129105	129105	52.29	97.755	93.43	35.9	95.051
S810	107366	0.048	107132	107132	52	97.58	93.635	35.895	89.228
a621	70855	0.035	69841	69841	53.42	96.31	89.65	35.225	92.074
R616	80099	0.04	80093	80093	52.125	100	100	39	76.83
R621	80158	0.04	80012	80012	53.455	100	100	39	51.898
Rct081	28478	0.014	28476	28476	52.94	100	100	39	71.711
Rct303	6734	0.003	6733	6733	53.665	100	100	39	62.326
Rsy11	80009	0.04	80002	80002	53.125	100	100	39	58.071
S301.093806	64721	0.032	64645	64645	51.95	97.29	92.1	35.655	94.496
S16.5	123428	0.056	122749	122749	57.395	95.185	88.635	34.96	82.961
S16.6	137636	0.062	136631	136631	57.26	94.99	88.455	34.915	87.837
S16.9	94691	0.043	92755	92755	51.825	93.935	86.86	34.575	84.21
S16.11	127080	0.057	126039	126039	51.97	94.905	88.28	34.88	89.127
S16.12	124568	0.056	123580	123580	51.815	95.155	88.795	34.975	83.211
S16.14	130209	0.057	125116	125116	52.165	92.275	84.71	34.08	72.64
S16.15	127643	0.058	126184	126184	52.355	94.005	86.785	34.57	82.486
S16.17	133499	0.059	128911	128911	52.48	92.825	85.855	34.3	80.507
S16.19	135822	0.061	135208	135208	51.65	95.21	88.845	34.995	87.679
S16.20	127082	0.057	126441	126441	51.825	95.355	89.065	35.035	91.557
S16.21	137747	0.062	136702	136702	51.75	94.75	88.075	34.835	89.152
S16.22	127669	0.058	126440	126440	51.885	94.705	88.01	34.82	75.908
S16.23	135861	0.061	134665	134665	52.01	94.535	87.8	34.775	84.584
S16.25	134736	0.061	133715	133715	55.46	95.515	89.22	35.08	92.737
S16.26	123039	0.055	122340	122340	51.94	95.195	88.805	34.98	91.916
S16.28	126867	0.057	126077	126077	51.815	95.41	89.205	35.065	91.83
S16.29	134765	0.061	133997	133997	51.65	95.59	89.55	35.13	92.373
S16.30	137109	0.062	136244	136244	52.06	95.095	88.72	34.96	90.586
S16.32	132912	0.06	132154	132154	51.515	94.915	88.33	34.885	86.948
S16.33	123463	0.056	122820	122820	51.515	95.175	88.76	34.975	87.14
S16.34	125758	0.057	124987	124987	51.635	94.845	88.22	34.865	80.933
S16.35	130716	0.059	130204	130204	51.735	95.755	89.82	35.18	86.321
S16.36	122038	0.055	121399	121399	51.4	95.445	89.245	35.07	93.332
S16.37	136624	0.062	135967	135967	51.68	95.035	88.39	34.915	92.542
S16.39	129175	0.058	128439	128439	51.78	95.335	89.06	35.035	87.151
S16.41	132637	0.06	132007	132007	51.9	94.93	88.205	34.875	87.738
S16.42	138196	0.062	137617	137617	51.315	95.21	88.64	34.965	90.185
S16.43	133016	0.06	132264	132264	51.325	95.245	88.78	34.99	82.365
S16.45	137345	0.062	136775	136775	51.405	95.29	88.975	35.02	90.884
S16.46	121676	0.055	121046	121046	51.78	94.82	88.065	34.845	93.538
S6.5	120102	0.054	119877	119877	54.28	97.99	93.98	35.995	90.546
S6.7	128238	0.058	127900	127900	51.85	97.485	92.81	35.785	81.275
S6.8	126646	0.057	126427	126427	51.38	97.815	93.565	35.92	88.5
S6.9	123410	0.056	123138	123138	52.31	97.735	93.395	35.89	88.114
S6.15	71952	0.036	71422	71422	51.83	96.055	89.325	35.145	93.182
S6.16	81486	0.041	81481	81481	53.02	96.42	89.845	35.255	96.944
a634	85380	0.043	85364	85364	56.02	96.355	89.335	35.19	91.944
S6.19	78343	0.039	78244	78244	52.07	95.505	88.25	34.945	97.528
S6.26	73737	0.037	73593	73593	54.015	96.14	89.245	35.155	94.453
S6.27	60482	0.03	57845	57845	51.92	95.555	88.63	34.97	83.684
S6.29	77093	0.039	76855	76855	51.6	95.105	87.6	34.81	97.139
S6.31	74102	0.037	73366	73366	51.82	95.56	88.365	34.96	91.813
S145426693	46533	0.023	46527	46527	52.21	97.61	92.93	35.805	97.393
S145426694	86525	0.043	86447	86447	57.22	97.135	91.79	35.615	93.226
S145426695	49537	0.025	49482	49482	55.895	97.62	92.735	35.775	96.015
S145426696	65242	0.033	65214	65214	52.33	97.36	92.37	35.69	96.478
S145426698	72341	0.036	72239	72239	50.27	98.37	94.61	36.115	94.896
S145426699	76223	0.038	76144	76144	52.82	98.365	94.65	36.12	94.881
S145426701	82270	0.041	82191	82191	53.52	98.495	94.98	36.185	96.482
S145426702	71683	0.036	71673	71673	54.085	97.745	93.085	35.85	97.673
S145426703	77532	0.039	77497	77497	51.02	97.48	92.825	35.775	95.781
S145426704	40663	0.02	40643	40643	54.225	97.745	92.865	35.82	80.329
S145426705	65515	0.033	65420	65420	51.615	97.35	92.555	35.71	93.678
S145426706	79834	0.04	79826	79826	55.795	97.645	92.695	35.78	98.072
S145426707	78637	0.039	78543	78543	53.03	97.36	92.16	35.68	93.521
S145426708	70509	0.035	70489	70489	53.85	97.335	92.185	35.685	95.962
S145426709	66115	0.033	66096	66096	52.77	96.105	89.775	35.215	97.68
S145426710	65329	0.033	65274	65274	52.795	97.36	92.39	35.705	97.236
S145426712	74221	0.037	74189	74189	51.645	97.535	92.755	35.77	93.711
S145426713	81271	0.041	81262	81262	52.36	97.35	92.46	35.715	93.328
