# Supplementary material for: Characterization of vaginal microbiota across female reproductive phases
Source: Front Microbiol. 2025 Jul 4;16:1599965. doi: 10.3389/fmicb.2025.1599965 (PMC12271209; doi:10.3389/fmicb.2025.1599965)
Supplement: Supplementary file 1 [file Data_Sheet_1.zip › Tables/Table S3.xlsx]

## Sheet: Table S3
Sample	Reads	Filtered	denoised	merged	non-chimeric	non-single	OTUsNum	EvenSeqsNum	EvenOTUsNum
S6.31	74004	73366	72432	68109	68035	68034	280	3987	214
ct031	70141	70137	56957	33372	31737	31737	229	3987	192
S171	82533	82458	81987	79075	78451	78451	70	3987	38
fe034	79722	79720	61657	46676	45917	45917	222	3987	139
S16.6	137632	136631	131996	124397	120896	120886	478	3987	181
S6.26	73707	73593	72623	70771	69647	69647	288	3987	215
S6.27	60280	57845	56736	50670	50614	50614	280	3987	208
S145426708	70495	70489	69992	69272	67662	67662	244	3987	159
S6.29	77066	76855	75990	75109	74887	74887	149	3987	99
S145426696	65231	65214	64432	63052	62944	62944	385	3987	261
S145426694	86525	86447	85643	84722	80664	80663	93	3987	58
S145426695	49495	49482	48828	48290	47563	47563	208	3987	137
S145426693	46528	46527	46236	45768	45320	45320	180	3987	140
S149	68665	65582	64864	56969	54623	54623	135	3987	81
S16.5	123420	122749	119278	112090	102397	102387	346	3987	172
S145426698	72341	72239	71083	69280	68649	68649	307	3987	117
S145426699	76223	76144	74738	73604	72321	72319	484	3987	194
S16.11	127075	126039	122090	115519	113263	113259	288	3987	148
ct022	42401	42399	33372	24509	23741	23740	109	3987	83
S16.12	124562	123580	119696	109342	103654	103651	225	3987	94
S16.15	127327	126184	121438	115862	105287	105285	158	3987	89
S16.14	129921	125116	115970	95595	94584	94575	534	3987	175
S16.17	133256	128911	124235	108589	107476	107475	134	3987	61
S16.19	135813	135208	132084	128411	119088	119088	180	3987	63
ct058	55560	55558	50613	31327	30598	30596	438	3987	385
S195.2	74211	74052	73630	71996	71558	71558	165	3987	135
S134	49797	48998	47775	42515	41257	41254	615	3987	498
S301.093806	64695	64645	63515	61817	61159	61159	432	3987	308
fe029	76071	76063	60172	48515	47447	47446	191	3987	130
S139	78453	77567	76028	73568	70626	70620	155	3987	86
S810	107362	107132	105761	103035	95800	95781	203	3987	82
Rct433	80098	80094	78927	63197	62383	62383	67	3987	56
a634	85380	85364	85083	84747	78502	78502	100	3987	81
Rct434	80177	80173	75121	48037	47134	47134	664	3987	553
S099	67542	67213	64341	58275	55117	55105	858	3987	388
S16.28	126856	126077	123330	119659	116502	116500	185	3987	70
S16.29	134761	133997	130701	126680	124487	124484	214	3987	68
S16.25	134648	133715	131187	127377	124950	124947	153	3987	70
S16.26	123036	122340	119453	115869	113092	113087	195	3987	90
S16.20	127074	126441	123450	119508	116352	116351	217	3987	98
S16.21	137739	136702	132087	125939	122804	122795	396	3987	159
S16.22	127657	126440	122118	116617	96911	96900	393	3987	175
S16.23	135857	134665	129434	121664	114916	114907	441	3987	206
S141	58284	54164	50839	39393	39032	39026	206	3987	144
S145	67721	66384	64499	59967	57646	57640	320	3987	192
ct115	86128	86127	79186	53477	52449	52449	83	3987	62
fe013	59710	59706	52928	34757	33746	33745	547	3987	384
fe012	63247	63246	52625	40479	40383	40383	135	3987	94
fe011	76756	76749	57923	27102	26542	26542	392	3987	325
Rct420	80120	80118	75270	61887	60672	60672	37	3987	30
a621	70730	69841	68853	65934	65239	65239	116	3987	85
Rct425	80175	80174	74117	59732	59446	59446	37	3987	33
Rct424	80242	80240	66685	13541	13505	13505	26	3987	24
Rct426	80125	80124	79241	64368	62203	62203	60	3987	48
Rct429	80143	80142	78645	58848	57497	57497	59	3987	46
Rct428	80019	80014	78888	63168	62421	62421	69	3987	62
S081	106927	106922	106669	106010	100754	100754	88	3987	40
R605	77612	77612	69104	55016	54322	54322	100	3987	77
R606	80128	80125	75763	61613	54594	54594	49	3987	37
S6.8	126641	126427	125074	122015	112082	112081	364	3987	123
R603	80065	80063	74186	60216	56727	56727	78	3987	66
S16.33	123458	122820	118942	112272	107586	107585	417	3987	206
S16.32	132901	132154	127611	120348	115564	115558	463	3987	209
S16.30	137100	136244	132010	127238	124201	124200	331	3987	129
S16.37	136618	135967	132792	128173	126434	126430	230	3987	93
Rct423	80162	80160	79101	62214	61837	61837	37	3987	31
S16.35	130706	130204	126816	120926	112835	112830	357	3987	162
S16.34	125755	124987	120500	112858	101780	101773	485	3987	197
fe008	85711	85709	78774	64533	59176	59176	339	3987	257
S152	68340	68140	67464	66025	65216	65213	170	3987	103
S151	50799	44832	44189	31242	30848	30842	183	3987	139
S145426704	40650	40643	37629	33739	32664	32660	1013	3987	631
S145426705	65512	65420	63179	61688	61373	61373	399	3987	242
S145426706	79830	79826	79290	78614	78295	78294	237	3987	144
S145426707	78593	78543	76686	74370	73542	73542	558	3987	306
S145426701	82267	82191	81115	80101	79376	79375	439	3987	182
S145426702	71677	71673	71377	70797	70015	70015	259	3987	174
S145426703	77514	77497	76981	74766	74261	74261	139	3987	102
fe062	59552	59551	52094	42960	41517	41517	138	3987	95
S145426709	66112	66096	65553	64788	64581	64581	245	3987	170
S085	117486	117465	117154	116777	116634	116634	68	3987	20
Rct419	80253	80253	79673	63877	62758	62758	74	3987	60
Rct414	80195	80186	70154	58111	56291	56291	59	3987	45
Rct415	80012	80010	73205	53703	53427	53426	29	3987	26
Rct410	80237	80237	79576	63835	62291	62291	52	3987	38
Rct412	80051	80050	79067	61898	60788	60788	38	3987	32
R617	80026	80024	73191	56977	56286	56286	30	3987	26
R616	80099	80093	78403	62340	61540	61540	22	3987	21
R614	80074	80072	71780	55695	54899	54899	42	3987	36
R612	80175	80174	72323	52271	51587	51587	96	3987	74
ct073	56625	56616	44413	30289	30288	30288	117	3987	96
fe175	56259	56259	51573	39480	38763	38763	57	3987	43
S6.9	123393	123138	121173	115585	108742	108735	541	3987	247
ct076	80106	80079	76369	62061	61668	61667	330	3987	245
ct172	67243	67241	62448	41848	39651	39649	288	3987	244
ct173	66551	66551	63977	45697	45540	45540	54	3987	36
S6.7	128232	127900	124799	113524	104226	104219	914	3987	332
S16.45	137334	136775	133804	130119	124824	124820	180	3987	65
S16.42	138191	137617	133982	126934	124632	124624	416	3987	180
S16.43	133006	132264	127951	115936	109558	109555	450	3987	179
S16.41	132631	132007	127911	120840	116373	116370	525	3987	232
S16.39	129171	128439	125826	121887	112577	112576	127	3987	74
S184	85091	84400	83587	81258	80904	80898	235	3987	162
S16.46	121671	121046	118335	114928	113813	113811	197	3987	60
Rct409	80203	80201	79263	62063	61089	61089	28	3987	24
Rct081	28478	28476	27275	20895	20422	20422	212	3987	204
S183	83052	83041	82735	82052	81555	81555	154	3987	112
Rct402	80040	80040	78997	63104	62239	62239	46	3987	43
Rct401	80054	80039	78216	57785	57516	57515	24	3987	17
Rct407	80013	80007	72743	58344	57774	57774	55	3987	38
Rct406	80198	80192	78300	62960	62557	62557	72	3987	48
Rct405	80219	80217	79228	64483	63689	63689	72	3987	59
Rct404	80271	80269	66452	21070	20966	20966	88	3987	83
R622	80148	80145	62471	40596	39659	39659	38	3987	34
S664	129374	129105	127790	125064	122972	122970	352	3987	113
R621	80156	80012	71656	41656	41600	41600	28	3987	28
R627	83288	83272	76300	51753	50174	50174	37	3987	32
R624	80093	80090	74951	53684	51741	51741	89	3987	71
Rct303	6734	6733	5922	4219	4197	4197	47	3987	47
S073	91791	91346	90761	88283	84650	84645	194	3987	96
S076	99574	99457	98542	97171	96317	96311	292	3987	127
S078	69003	68669	67196	63878	61242	61236	591	3987	323
ct066	62017	62016	47717	11405	11183	11183	182	3987	182
S172	64734	59729	57547	40738	40014	40010	298	3987	200
S174	85038	84936	84152	82397	82238	82238	154	3987	91
Rsy03	80157	80155	74954	57268	55281	55281	135	3987	110
Rsy02	80292	80290	65040	50513	49878	49878	29	3987	26
Rsy01	27028	27027	22544	15292	15184	15184	123	3987	115
Rsy07	14467	14467	13867	10856	10587	10587	85	3987	85
Rsy06	76680	76676	71682	56305	55661	55660	221	3987	174
Rsy05	81054	81050	78943	62104	59615	59615	88	3987	60
Rsy09	9632	9631	8880	6813	6717	6717	34	3987	34
Rsy08	21342	21342	19291	13327	11436	11436	167	3987	162
S16.36	122020	121399	118606	115295	113900	113898	109	3987	49
S6.15	71857	71422	68997	67197	67046	67045	313	3987	176
S6.19	78312	78244	77444	76691	76406	76406	162	3987	111
ct097	73944	73943	71523	51042	49418	49418	29	3987	24
ct099	80115	80114	72060	53634	48042	48042	75	3987	66
S6.16	81486	81481	81265	80815	78996	78996	75	3987	51
R638	80194	80183	70874	42887	39467	39467	36	3987	32
S145426713	81271	81262	80147	77946	75849	75849	423	3987	239
S145426712	74207	74189	72890	71196	69553	69551	385	3987	231
S145426710	65283	65274	64601	63804	63523	63523	288	3987	185
S6.5	120102	119877	118837	116826	108747	108746	217	3987	61
Rsy11	80008	80002	67964	46510	46462	46462	50	3987	39
ct089	80103	80103	72197	48118	47913	47913	127	3987	87
S16.9	94678	92755	89145	84560	79739	79738	260	3987	145
S185	80305	79881	78675	77254	76982	76977	185	3987	128
fm041	80119	80119	75442	61902	57938	57938	90	3987	83
S059	107894	107634	106296	104467	101704	101694	540	3987	165
