# Supplementary material for: Characterization of vaginal microbiota across female reproductive phases
Source: Front Microbiol. 2025 Jul 4;16:1599965. doi: 10.3389/fmicb.2025.1599965 (PMC12271209; doi:10.3389/fmicb.2025.1599965)
Supplement: Supplementary file 1 [file Data_Sheet_1.zip › Tables/Table S4.xlsx]

## Sheet: Phylum
Feature	Group1	Group2	Group3	Group4	Group5	Lineage
Fusobacteriota	0.00215701	0.0197559	0.00377032	0.011897	0.0147548	d__Bacteria; p__Fusobacteriota
Chloroflexi	0.00189783	0.000259176	3.23632e-05	0.000150489	0.000423791	d__Bacteria; p__Chloroflexi
Latescibacterota	7.52445e-05	0	0	1.6721e-05	0	d__Bacteria; p__Latescibacterota
Vertebrata	0.000677201	0	4.04541e-05	0	8.6488e-06	d__Eukaryota; p__Vertebrata
DTB120	0	8.3605e-06	0	0	0	d__Bacteria; p__DTB120
WPS-2	0	2.50815e-05	0	0	1.72976e-05	d__Bacteria; p__WPS-2
Bacteroidota	0.0173397	0.051066	0.0218533	0.143215	0.0607146	d__Bacteria; p__Bacteroidota
MBNT15	0	0	0	1.6721e-05	8.6488e-06	d__Bacteria; p__MBNT15
Sva0485	8.3605e-06	0	0	4.18025e-05	0	d__Bacteria; p__Sva0485
GAL15	0	0	0	8.3605e-06	0	d__Bacteria; p__GAL15
Dependentiae	8.3605e-06	0	8.09081e-06	3.3442e-05	0	d__Bacteria; p__Dependentiae
Calditrichota	0	0	0	1.6721e-05	0	d__Bacteria; p__Calditrichota
Acetothermia	8.3605e-06	0	0	0	0	d__Bacteria; p__Acetothermia
Euglenozoa	0	0	0	8.3605e-06	0	d__Eukaryota; p__Euglenozoa
Cyanobacteria	0.00117883	0.00098654	0.000169907	0.00107851	0.0130597	d__Bacteria; p__Cyanobacteria
Schekmanbacteria	0	0	0	8.3605e-06	0	d__Bacteria; p__Schekmanbacteria
Entotheonellaeota	1.6721e-05	0	0	8.3605e-06	0	d__Bacteria; p__Entotheonellaeota
Acidobacteriota	0.0019062	0.000794248	9.70897e-05	0.000576875	0.000873529	d__Bacteria; p__Acidobacteriota
Bdellovibrionota	0.000183931	3.3442e-05	0.000639174	5.0163e-05	0.000172976	d__Bacteria; p__Bdellovibrionota
Verrucomicrobiota	0.000376223	0.000108687	0.00039645	0.00242455	0.000294059	d__Bacteria; p__Verrucomicrobiota
Altiarchaeota	8.3605e-06	0	0	0	0	d__Archaea; p__Altiarchaeota
Deferribacterota	0	0	2.42724e-05	5.85235e-05	0.000103786	d__Bacteria; p__Deferribacterota
Firmicutes	0.74508	0.747287	0.759743	0.297902	0.379959	d__Bacteria; p__Firmicutes
Campilobacterota	0.000250815	0.000635398	0.000590629	0.00456484	0.000916773	d__Bacteria; p__Campilobacterota
Proteobacteria	0.0763147	0.0569936	0.0811832	0.245439	0.36229	d__Bacteria; p__Proteobacteria
Coprothermobacterota	8.3605e-06	5.85235e-05	0	0	0	d__Bacteria; p__Coprothermobacterota
Planctomycetota	8.3605e-06	2.50815e-05	0	3.3442e-05	4.3244e-05	d__Bacteria; p__Planctomycetota
Phragmoplastophyta	0	1.6721e-05	0	0	8.6488e-06	d__Eukaryota; p__Phragmoplastophyta
Synergistota	8.3605e-06	2.50815e-05	7.28173e-05	0.000342781	5.18928e-05	d__Bacteria; p__Synergistota
LCP-89	2.50815e-05	0	0	0	0	d__Bacteria; p__LCP-89
Thermotogota	0	0	0	0	0.00014703	d__Bacteria; p__Thermotogota
Halobacterota	0.000317699	2.50815e-05	0	0	0	d__Archaea; p__Halobacterota
Armatimonadota	7.52445e-05	5.85235e-05	0	8.3605e-06	0.000294059	d__Bacteria; p__Armatimonadota
Abditibacteriota	0	0	0	0	8.6488e-06	d__Bacteria; p__Abditibacteriota
Aenigmarchaeota	1.6721e-05	4.18025e-05	8.09081e-06	0	0	d__Archaea; p__Aenigmarchaeota
NB1-j	9.19656e-05	0	0	0.000225734	0	d__Bacteria; p__NB1-j
Nitrospinota	1.6721e-05	0	0	0	0	d__Bacteria; p__Nitrospinota
Fibrobacterota	6.6884e-05	4.18025e-05	0	0	0	d__Bacteria; p__Fibrobacterota
Elusimicrobiota	8.3605e-06	0	2.42724e-05	1.6721e-05	0	d__Bacteria; p__Elusimicrobiota
SAR324_clade(Marine_group_B)	0	0	0	0	1.72976e-05	d__Bacteria; p__SAR324_clade(Marine_group_B)
Nitrospirota	0.000459828	5.85235e-05	4.04541e-05	0.000100326	2.59464e-05	d__Bacteria; p__Nitrospirota
RCP2-54	4.18025e-05	3.3442e-05	8.09081e-06	8.3605e-06	8.6488e-06	d__Bacteria; p__RCP2-54
Myxococcota	0.000409665	0.000100326	0.000266997	0.00050163	0.000181625	d__Bacteria; p__Myxococcota
Crenarchaeota	0.00082769	0.000192292	8.09081e-06	8.3605e-06	9.51368e-05	d__Archaea; p__Crenarchaeota
Dadabacteria	2.50815e-05	0	0	0	0	d__Bacteria; p__Dadabacteria
Zixibacteria	8.3605e-06	0	0	8.3605e-06	0	d__Bacteria; p__Zixibacteria
Methylomirabilota	0	0	0	2.50815e-05	0	d__Bacteria; p__Methylomirabilota
Spirochaetota	5.85235e-05	1.6721e-05	0.000105181	2.50815e-05	0.000121083	d__Bacteria; p__Spirochaetota
Nanoarchaeota	5.0163e-05	2.50815e-05	9.70897e-05	1.6721e-05	1.72976e-05	d__Archaea; p__Nanoarchaeota
Patescibacteria	0.003896	0.000877853	0.000145635	3.3442e-05	0.000562172	d__Bacteria; p__Patescibacteria
Caldatribacteriota	1.6721e-05	0	0	0	0	d__Bacteria; p__Caldatribacteriota
Desulfobacterota	0.000568514	0.000727364	0.000420722	0.00293454	0.000553523	d__Bacteria; p__Desulfobacterota
Thermoplasmatota	8.3605e-06	1.6721e-05	0	0	0	d__Archaea; p__Thermoplasmatota
Hydrogenedentes	8.3605e-06	0	8.09081e-06	8.3605e-06	0	d__Bacteria; p__Hydrogenedentes
Actinobacteriota	0.129412	0.0979266	0.086337	0.189767	0.0816101	d__Bacteria; p__Actinobacteriota
Deinococcota	8.3605e-06	8.3605e-06	1.61816e-05	2.50815e-05	4.3244e-05	d__Bacteria; p__Deinococcota
Gemmatimonadota	0.00150489	0.000142129	8.09081e-06	0.000133768	0.000207571	d__Bacteria; p__Gemmatimonadota
Euryarchaeota	7.52445e-05	0.00016721	0	0	0	d__Archaea; p__Euryarchaeota
Unclassified	0.0144888	0.0214614	0.0438846	0.098261	0.0824057	-

## Sheet: Class
Feature	Group1	Group2	Group3	Group4	Group5	Lineage
WPS-2	0	2.50815e-05	0	0	1.72976e-05	d__Bacteria; p__WPS-2; c__WPS-2
Lineage_IIb	8.3605e-06	0	0	8.3605e-06	0	d__Bacteria; p__Elusimicrobiota; c__Lineage_IIb
Parcubacteria	3.3442e-05	0	0	0	2.59464e-05	d__Bacteria; p__Patescibacteria; c__Parcubacteria
Sva0485	8.3605e-06	0	0	4.18025e-05	0	d__Bacteria; p__Sva0485; c__Sva0485
Thermoplasmata	8.3605e-06	1.6721e-05	0	0	0	d__Archaea; p__Thermoplasmatota; c__Thermoplasmata
WWE3	8.3605e-06	0	0	0	0	d__Bacteria; p__Patescibacteria; c__WWE3
Thermodesulfovibrionia	0.00015885	8.3605e-06	4.04541e-05	4.18025e-05	8.6488e-06	d__Bacteria; p__Nitrospirota; c__Thermodesulfovibrionia
Bacteroidia	0.0168297	0.050974	0.0218533	0.143057	0.0604378	d__Bacteria; p__Bacteroidota; c__Bacteroidia
Thermococci	4.18025e-05	0	0	0	0	d__Archaea; p__Euryarchaeota; c__Thermococci
SJA-28	8.3605e-06	0	0	0	2.59464e-05	d__Bacteria; p__Bacteroidota; c__SJA-28
OLB14	6.6884e-05	0	0	0	0	d__Bacteria; p__Chloroflexi; c__OLB14
Oligoflexia	5.85235e-05	1.6721e-05	6.47265e-05	0	3.45952e-05	d__Bacteria; p__Bdellovibrionota; c__Oligoflexia
Vicinamibacteria	0.000459828	5.0163e-05	0	8.3605e-05	0.000268113	d__Bacteria; p__Acidobacteriota; c__Vicinamibacteria
Gemmatimonadetes	0.00134604	0.000108687	8.09081e-06	9.19656e-05	5.18928e-05	d__Bacteria; p__Gemmatimonadota; c__Gemmatimonadetes
Campylobacteria	0.000250815	0.000635398	0.000590629	0.00456484	0.000916773	d__Bacteria; p__Campilobacterota; c__Campylobacteria
Sericytochromatia	2.50815e-05	0	0	8.3605e-06	2.59464e-05	d__Bacteria; p__Cyanobacteria; c__Sericytochromatia
Subgroup_25	0	8.3605e-06	0	0	0	d__Bacteria; p__Acidobacteriota; c__Subgroup_25
NB1-j	9.19656e-05	0	0	0.000225734	0	d__Bacteria; p__NB1-j; c__NB1-j
Nanoarchaeia	5.0163e-05	2.50815e-05	9.70897e-05	1.6721e-05	1.72976e-05	d__Archaea; p__Nanoarchaeota; c__Nanoarchaeia
Pla4_lineage	0	0	0	8.3605e-06	0	d__Bacteria; p__Planctomycetota; c__Pla4_lineage
Bdellovibrionia	0.000125408	1.6721e-05	0.000574448	5.0163e-05	0.000138381	d__Bacteria; p__Bdellovibrionota; c__Bdellovibrionia
Clostridia	0.0171808	0.0423794	0.0143288	0.120826	0.0423272	d__Bacteria; p__Firmicutes; c__Clostridia
Desulfovibrionia	0.000183931	0.000693922	0.000283178	0.000710643	0.000527577	d__Bacteria; p__Desulfobacterota; c__Desulfovibrionia
Gammaproteobacteria	0.0613243	0.0488086	0.0533508	0.238458	0.336611	d__Bacteria; p__Proteobacteria; c__Gammaproteobacteria
Blastocatellia	0.000192292	6.6884e-05	1.61816e-05	2.50815e-05	0.000164327	d__Bacteria; p__Acidobacteriota; c__Blastocatellia
vadinHA49	0	0	0	8.3605e-06	0	d__Bacteria; p__Planctomycetota; c__vadinHA49
Thermacetogenia	0	1.6721e-05	0	0	0	d__Bacteria; p__Firmicutes; c__Thermacetogenia
Embryophyta	0	1.6721e-05	0	0	8.6488e-06	d__Eukaryota; p__Phragmoplastophyta; c__Embryophyta
Syntrophia	5.85235e-05	8.3605e-06	0	0	0	d__Bacteria; p__Desulfobacterota; c__Syntrophia
Subgroup_5	0	0	0	0	8.6488e-06	d__Bacteria; p__Acidobacteriota; c__Subgroup_5
Ignavibacteria	0.000133768	0	0	0.000142129	0.00014703	d__Bacteria; p__Bacteroidota; c__Ignavibacteria
Fusobacteriia	0.00215701	0.0197559	0.00377032	0.011897	0.0147548	d__Bacteria; p__Fusobacteriota; c__Fusobacteriia
Babeliae	8.3605e-06	0	8.09081e-06	3.3442e-05	0	d__Bacteria; p__Dependentiae; c__Babeliae
Thermaerobacteria	0	0	0	0	8.6488e-06	d__Bacteria; p__Firmicutes; c__Thermaerobacteria
S0134_terrestrial_group	1.6721e-05	8.3605e-06	0	0	0	d__Bacteria; p__Gemmatimonadota; c__S0134_terrestrial_group
Latescibacterota	7.52445e-05	0	0	1.6721e-05	0	d__Bacteria; p__Latescibacterota; c__Latescibacterota
Rubrobacteria	6.6884e-05	2.50815e-05	0	2.50815e-05	0	d__Bacteria; p__Actinobacteriota; c__Rubrobacteria
Methanosarcinia	0.000275897	1.6721e-05	0	0	0	d__Archaea; p__Halobacterota; c__Methanosarcinia
Coprothermobacteria	8.3605e-06	5.85235e-05	0	0	0	d__Bacteria; p__Coprothermobacterota; c__Coprothermobacteria
Deferribacteres	0	0	2.42724e-05	5.85235e-05	0.000103786	d__Bacteria; p__Deferribacterota; c__Deferribacteres
Fimbriimonadia	0	5.85235e-05	0	8.3605e-06	0.000294059	d__Bacteria; p__Armatimonadota; c__Fimbriimonadia
JG30-KF-CM66	9.19656e-05	0	0	0	0	d__Bacteria; p__Chloroflexi; c__JG30-KF-CM66
Longimicrobia	0	1.6721e-05	0	0	0	d__Bacteria; p__Gemmatimonadota; c__Longimicrobia
Hydrogenedentia	8.3605e-06	0	8.09081e-06	8.3605e-06	0	d__Bacteria; p__Hydrogenedentes; c__Hydrogenedentia
Acidobacteriae	0.0009949	0.000317699	5.66357e-05	0.000150489	0.000354601	d__Bacteria; p__Acidobacteriota; c__Acidobacteriae
Kapabacteria	0.000217373	8.3605e-05	0	8.3605e-06	0.000103786	d__Bacteria; p__Bacteroidota; c__Kapabacteria
Methanomicrobia	3.3442e-05	8.3605e-06	0	0	0	d__Archaea; p__Halobacterota; c__Methanomicrobia
Kryptonia	0.000125408	0	0	0	0	d__Bacteria; p__Bacteroidota; c__Kryptonia
P9X2b3D02	1.6721e-05	0	0	0	0	d__Bacteria; p__Nitrospinota; c__P9X2b3D02
BD2-11_terrestrial_group	0	0	0	3.3442e-05	0	d__Bacteria; p__Gemmatimonadota; c__BD2-11_terrestrial_group
Deinococci	8.3605e-06	8.3605e-06	1.61816e-05	2.50815e-05	4.3244e-05	d__Bacteria; p__Deinococcota; c__Deinococci
Euglenida	0	0	0	8.3605e-06	0	d__Eukaryota; p__Euglenozoa; c__Euglenida
Acidimicrobiia	0.000677201	0.000635398	9.70897e-05	0.000443107	0.00123678	d__Bacteria; p__Actinobacteriota; c__Acidimicrobiia
Myxococcia	3.3442e-05	0	4.04541e-05	1.6721e-05	1.72976e-05	d__Bacteria; p__Myxococcota; c__Myxococcia
SAR324_clade(Marine_group_B)	0	0	0	0	1.72976e-05	d__Bacteria; p__SAR324_clade(Marine_group_B); c__SAR324_clade(Marine_group_B)
Verrucomicrobiae	0.000376223	0.000108687	0.000218452	0.000543433	0.000294059	d__Bacteria; p__Verrucomicrobiota; c__Verrucomicrobiae
Deep_Sea_Euryarchaeotic_Group(DSEG)	1.6721e-05	8.3605e-06	8.09081e-06	0	0	d__Archaea; p__Aenigmarchaeota; c__Deep_Sea_Euryarchaeotic_Group(DSEG)
Zixibacteria	8.3605e-06	0	0	8.3605e-06	0	d__Bacteria; p__Zixibacteria; c__Zixibacteria
Nitrospiria	0.000292618	5.0163e-05	0	5.85235e-05	1.72976e-05	d__Bacteria; p__Nitrospirota; c__Nitrospiria
Chlamydiae	0	0	0.000177998	0.00188111	0	d__Bacteria; p__Verrucomicrobiota; c__Chlamydiae
Cyanobacteriia	0.00109523	0.000953098	0.000161816	0.00107014	0.0130164	d__Bacteria; p__Cyanobacteria; c__Cyanobacteriia
Mammalia	0	0	4.04541e-05	0	8.6488e-06	d__Eukaryota; p__Vertebrata; c__Mammalia
AKAU4049	0.000142129	8.3605e-06	0	8.3605e-06	0.000155678	d__Bacteria; p__Gemmatimonadota; c__AKAU4049
Dadabacteriia	2.50815e-05	0	0	0	0	d__Bacteria; p__Dadabacteria; c__Dadabacteriia
Subgroup_11	3.3442e-05	0	0	0	0	d__Bacteria; p__Acidobacteriota; c__Subgroup_11
DTB120	0	8.3605e-06	0	0	0	d__Bacteria; p__DTB120; c__DTB120
Subgroup_18	0	3.3442e-05	0	0	0	d__Bacteria; p__Acidobacteriota; c__Subgroup_18
MBNT15	0	0	0	1.6721e-05	8.6488e-06	d__Bacteria; p__MBNT15; c__MBNT15
Thermoanaerobacteria	0	0	0	0	8.6488e-06	d__Bacteria; p__Firmicutes; c__Thermoanaerobacteria
AT-s3-28	0	0	0	8.3605e-06	0	d__Bacteria; p__Acidobacteriota; c__AT-s3-28
Schekmanbacteria	0	0	0	8.3605e-06	0	d__Bacteria; p__Schekmanbacteria; c__Schekmanbacteria
AD3	1.6721e-05	7.52445e-05	0	0	0	d__Bacteria; p__Chloroflexi; c__AD3
Desulfuromonadia	1.6721e-05	8.3605e-06	0.000105181	0.00122899	0	d__Bacteria; p__Desulfobacterota; c__Desulfuromonadia
Desulfobulbia	8.3605e-05	8.3605e-06	0	0.000769166	0	d__Bacteria; p__Desulfobacterota; c__Desulfobulbia
Saccharimonadia	0.00373715	0.000802608	0.000137544	2.50815e-05	0.000484333	d__Bacteria; p__Patescibacteria; c__Saccharimonadia
Anaerolineae	0.000635398	0.000133768	1.61816e-05	5.0163e-05	0.000302708	d__Bacteria; p__Chloroflexi; c__Anaerolineae
Methylomirabilia	0	0	0	2.50815e-05	0	d__Bacteria; p__Methylomirabilota; c__Methylomirabilia
Synergistia	8.3605e-06	2.50815e-05	7.28173e-05	0.000342781	5.18928e-05	d__Bacteria; p__Synergistota; c__Synergistia
Methanobacteria	3.3442e-05	0.00016721	0	0	0	d__Archaea; p__Euryarchaeota; c__Methanobacteria
Entotheonellia	1.6721e-05	0	0	8.3605e-06	0	d__Bacteria; p__Entotheonellaeota; c__Entotheonellia
Chitinivibrionia	8.3605e-06	0	0	0	0	d__Bacteria; p__Fibrobacterota; c__Chitinivibrionia
Holophagae	0.000117047	0.000300978	2.42724e-05	1.6721e-05	0	d__Bacteria; p__Acidobacteriota; c__Holophagae
uncultured	4.18025e-05	0	0	0	0	-
TK10	2.50815e-05	0	0	8.3605e-06	0	d__Bacteria; p__Chloroflexi; c__TK10
Syntrophobacteria	3.3442e-05	0	1.61816e-05	0.000175571	0	d__Bacteria; p__Desulfobacterota; c__Syntrophobacteria
JS1	1.6721e-05	0	0	0	0	d__Bacteria; p__Caldatribacteriota; c__JS1
Thermoleophilia	0.00144637	0.000125408	1.61816e-05	8.3605e-05	0.00102056	d__Bacteria; p__Actinobacteriota; c__Thermoleophilia
Rhodothermia	2.50815e-05	8.3605e-06	0	8.3605e-06	0	d__Bacteria; p__Bacteroidota; c__Rhodothermia
Actinobacteria	0.116412	0.0863473	0.0401547	0.170805	0.0526539	d__Bacteria; p__Actinobacteriota; c__Actinobacteria
Microgenomatia	2.50815e-05	0	0	0	0	d__Bacteria; p__Patescibacteria; c__Microgenomatia
Desulfomonilia	0	0	8.09081e-06	0	0	d__Bacteria; p__Desulfobacterota; c__Desulfomonilia
Coriobacteriia	0.0104674	0.0107683	0.0460691	0.0184098	0.0266729	d__Bacteria; p__Actinobacteriota; c__Coriobacteriia
Bacilli	0.723058	0.693353	0.740762	0.149787	0.321692	d__Bacteria; p__Firmicutes; c__Bacilli
Calditrichia	0	0	0	1.6721e-05	0	d__Bacteria; p__Calditrichota; c__Calditrichia
Chloroflexia	0.000142129	2.50815e-05	8.09081e-06	1.6721e-05	9.51368e-05	d__Bacteria; p__Chloroflexi; c__Chloroflexia
Incertae_Sedis	2.50815e-05	0	0	0	0	d__Bacteria; p__Firmicutes; c__Incertae_Sedis
Phycisphaerae	0	2.50815e-05	0	8.3605e-06	1.72976e-05	d__Bacteria; p__Planctomycetota; c__Phycisphaerae
Desulfobacteria	0.000192292	8.3605e-06	0	5.0163e-05	2.59464e-05	d__Bacteria; p__Desulfobacterota; c__Desulfobacteria
Elusimicrobia	0	0	0	8.3605e-06	0	d__Bacteria; p__Elusimicrobiota; c__Elusimicrobia
KD4-96	3.3442e-05	0	8.09081e-06	8.3605e-06	8.6488e-06	d__Bacteria; p__Chloroflexi; c__KD4-96
Altiarchaeia	8.3605e-06	0	0	0	0	d__Archaea; p__Altiarchaeota; c__Altiarchaeia
Dojkabacteria	3.3442e-05	8.3605e-06	0	0	0	d__Bacteria; p__Patescibacteria; c__Dojkabacteria
Ktedonobacteria	0.000451467	0	0	3.3442e-05	0	d__Bacteria; p__Chloroflexi; c__Ktedonobacteria
GAL15	0	0	0	8.3605e-06	0	d__Bacteria; p__GAL15; c__GAL15
Negativicutes	0.00478221	0.0115375	0.00463603	0.0272887	0.0159224	d__Bacteria; p__Firmicutes; c__Negativicutes
4-29-1	8.3605e-06	0	0	0	0	d__Bacteria; p__Nitrospirota; c__4-29-1
LCP-89	2.50815e-05	0	0	0	0	d__Bacteria; p__LCP-89; c__LCP-89
Chthonomonadetes	3.3442e-05	0	0	0	0	d__Bacteria; p__Armatimonadota; c__Chthonomonadetes
MB-A2-108	0.000342781	2.50815e-05	0	0	1.72976e-05	d__Bacteria; p__Actinobacteriota; c__MB-A2-108
Spirochaetia	5.85235e-05	1.6721e-05	0.000105181	2.50815e-05	0.000121083	d__Bacteria; p__Spirochaetota; c__Spirochaetia
Thermoanaerobaculia	6.6884e-05	8.3605e-06	0	0.000217373	5.18928e-05	d__Bacteria; p__Acidobacteriota; c__Thermoanaerobaculia
Endomicrobia	0	0	1.61816e-05	0	0	d__Bacteria; p__Elusimicrobiota; c__Endomicrobia
Syntrophorhabdia	0	0	8.09081e-06	0	0	d__Bacteria; p__Desulfobacterota; c__Syntrophorhabdia
Acetothermiia	8.3605e-06	0	0	0	0	d__Bacteria; p__Acetothermia; c__Acetothermiia
Subgroup_26	0	0	0	8.3605e-06	0	d__Bacteria; p__Acidobacteriota; c__Subgroup_26
Dehalococcoidia	0.000284257	8.3605e-06	0	3.3442e-05	8.6488e-06	d__Bacteria; p__Chloroflexi; c__Dehalococcoidia
Bathyarchaeia	0.000242455	0	0	0	0	d__Archaea; p__Crenarchaeota; c__Bathyarchaeia
Gracilibacteria	3.3442e-05	6.6884e-05	8.09081e-06	8.3605e-06	5.18928e-05	d__Bacteria; p__Patescibacteria; c__Gracilibacteria
Aminicenantia	4.18025e-05	8.3605e-06	0	0	0	d__Bacteria; p__Acidobacteriota; c__Aminicenantia
Planctomycetes	8.3605e-06	0	0	8.3605e-06	2.59464e-05	d__Bacteria; p__Planctomycetota; c__Planctomycetes
Subgroup_22	0	0	0	5.85235e-05	2.59464e-05	d__Bacteria; p__Acidobacteriota; c__Subgroup_22
Polyangia	0.000150489	6.6884e-05	0.000226543	0.000426386	0.000155678	d__Bacteria; p__Myxococcota; c__Polyangia
RCP2-54	4.18025e-05	3.3442e-05	8.09081e-06	8.3605e-06	8.6488e-06	d__Bacteria; p__RCP2-54; c__RCP2-54
P2-11E	8.3605e-06	0	0	0	0	d__Bacteria; p__Chloroflexi; c__P2-11E
Fibrobacteria	5.85235e-05	4.18025e-05	0	0	0	d__Bacteria; p__Fibrobacterota; c__Fibrobacteria
bacteriap25	0.000225734	3.3442e-05	0	5.85235e-05	0	d__Bacteria; p__Myxococcota; c__bacteriap25
Desulfitobacteriia	2.50815e-05	0	0	0	0	d__Bacteria; p__Firmicutes; c__Desulfitobacteriia
Nitrososphaeria	0.000585235	0.000192292	8.09081e-06	8.3605e-06	9.51368e-05	d__Archaea; p__Crenarchaeota; c__Nitrososphaeria
Vampirivibrionia	5.85235e-05	3.3442e-05	8.09081e-06	0	1.72976e-05	d__Bacteria; p__Cyanobacteria; c__Vampirivibrionia
Abditibacteria	0	0	0	0	8.6488e-06	d__Bacteria; p__Abditibacteriota; c__Abditibacteria
Gitt-GS-136	0	1.6721e-05	0	0	0	d__Bacteria; p__Chloroflexi; c__Gitt-GS-136
TSAC18	8.3605e-06	0	0	0	0	d__Bacteria; p__Firmicutes; c__TSAC18
Thermotogae	0	0	0	0	0.00014703	d__Bacteria; p__Thermotogota; c__Thermotogae
Alphaproteobacteria	0.0149904	0.00818493	0.0278243	0.0069643	0.0256783	d__Bacteria; p__Proteobacteria; c__Alphaproteobacteria
Unclassified	0.0153415	0.0214949	0.0439169	0.0982861	0.0824317	-

## Sheet: Order
Feature	Group1	Group2	Group3	Group4	Group5	Lineage
Chthoniobacterales	4.18025e-05	1.6721e-05	0	0	0	d__Bacteria; p__Verrucomicrobiota; c__Verrucomicrobiae; o__Chthoniobacterales
pItb-vmat-80	0	0	0	1.6721e-05	0	d__Bacteria; p__Proteobacteria; c__Gammaproteobacteria; o__pItb-vmat-80
Cardiobacteriales	0.00179751	0.000794248	0	8.3605e-05	0	d__Bacteria; p__Proteobacteria; c__Gammaproteobacteria; o__Cardiobacteriales
Ktedonobacterales	0.000418025	0	0	2.50815e-05	0	d__Bacteria; p__Chloroflexi; c__Ktedonobacteria; o__Ktedonobacterales
WPS-2	0	2.50815e-05	0	0	1.72976e-05	d__Bacteria; p__WPS-2; c__WPS-2; o__WPS-2
Lineage_IIb	8.3605e-06	0	0	8.3605e-06	0	d__Bacteria; p__Elusimicrobiota; c__Lineage_IIb; o__Lineage_IIb
KI89A_clade	5.0163e-05	0	0	0.000100326	8.6488e-06	d__Bacteria; p__Proteobacteria; c__Gammaproteobacteria; o__KI89A_clade
Sva0485	8.3605e-06	0	0	4.18025e-05	0	d__Bacteria; p__Sva0485; c__Sva0485; o__Sva0485
Monoglobales	8.3605e-06	0.000300978	1.61816e-05	0.000468188	4.3244e-05	d__Bacteria; p__Firmicutes; c__Clostridia; o__Monoglobales
Acidaminococcales	3.3442e-05	0.000576875	1.61816e-05	0.000300978	5.18928e-05	d__Bacteria; p__Firmicutes; c__Negativicutes; o__Acidaminococcales
Caldicoprobacterales	1.6721e-05	4.18025e-05	0	0	0	d__Bacteria; p__Firmicutes; c__Clostridia; o__Caldicoprobacterales
Acetobacterales	0.000351141	0.000142129	0.000105181	1.6721e-05	0.000570821	d__Bacteria; p__Proteobacteria; c__Alphaproteobacteria; o__Acetobacterales
Gaiellales	0.00101162	0.000100326	1.61816e-05	4.18025e-05	8.6488e-06	d__Bacteria; p__Actinobacteriota; c__Thermoleophilia; o__Gaiellales
Francisellales	0	1.6721e-05	0	0	0	d__Bacteria; p__Proteobacteria; c__Gammaproteobacteria; o__Francisellales
Subgroup_13	0	1.6721e-05	0	0	0	d__Bacteria; p__Acidobacteriota; c__Acidobacteriae; o__Subgroup_13
Abditibacteriales	0	0	0	0	8.6488e-06	d__Bacteria; p__Abditibacteriota; c__Abditibacteria; o__Abditibacteriales
Erysipelotrichales	0.000877853	0.00155505	0.000307451	0.00478221	0.00271572	d__Bacteria; p__Firmicutes; c__Bacilli; o__Erysipelotrichales
Babeliales	8.3605e-06	0	8.09081e-06	3.3442e-05	0	d__Bacteria; p__Dependentiae; c__Babeliae; o__Babeliales
Pedosphaerales	0.000217373	4.18025e-05	1.61816e-05	3.3442e-05	3.45952e-05	d__Bacteria; p__Verrucomicrobiota; c__Verrucomicrobiae; o__Pedosphaerales
Sphingomonadales	0.00873673	0.000894574	0.000250815	0.00066048	0.0057428	d__Bacteria; p__Proteobacteria; c__Alphaproteobacteria; o__Sphingomonadales
Gemmatimonadales	0.00134604	0.000108687	8.09081e-06	9.19656e-05	5.18928e-05	d__Bacteria; p__Gemmatimonadota; c__Gemmatimonadetes; o__Gemmatimonadales
SJA-28	8.3605e-06	0	0	0	2.59464e-05	d__Bacteria; p__Bacteroidota; c__SJA-28; o__SJA-28
Bdellovibrionales	0.000125408	0	0.000485449	2.50815e-05	0.000129732	d__Bacteria; p__Bdellovibrionota; c__Bdellovibrionia; o__Bdellovibrionales
Clostridiales	0.000869493	0.00127916	0.00020227	0.00178079	0.000812987	d__Bacteria; p__Firmicutes; c__Clostridia; o__Clostridiales
Thiotrichales	0	0	0	3.3442e-05	0	d__Bacteria; p__Proteobacteria; c__Gammaproteobacteria; o__Thiotrichales
Verrucomicrobiales	0.000117047	5.0163e-05	3.23632e-05	0.00050163	0.000259464	d__Bacteria; p__Verrucomicrobiota; c__Verrucomicrobiae; o__Verrucomicrobiales
Candidatus_Pacebacteria	8.3605e-06	0	0	0	0	d__Bacteria; p__Patescibacteria; c__Microgenomatia; o__Candidatus_Pacebacteria
SAR11_clade	3.3442e-05	0.000300978	8.89989e-05	0	2.59464e-05	d__Bacteria; p__Proteobacteria; c__Alphaproteobacteria; o__SAR11_clade
Cytophagales	0.000476549	0.000418025	0.000218452	0.000225734	0.00014703	d__Bacteria; p__Bacteroidota; c__Bacteroidia; o__Cytophagales
Synechococcales	8.3605e-06	2.50815e-05	0	0	0	d__Bacteria; p__Cyanobacteria; c__Cyanobacteriia; o__Synechococcales
Candidatus_Moranbacteria	8.3605e-06	0	0	0	0	d__Bacteria; p__Patescibacteria; c__Parcubacteria; o__Candidatus_Moranbacteria
DTU014	2.50815e-05	0	0	0	0	d__Bacteria; p__Firmicutes; c__Incertae_Sedis; o__DTU014
Desulfobacterales	0.00016721	8.3605e-06	0	2.50815e-05	1.72976e-05	d__Bacteria; p__Desulfobacterota; c__Desulfobacteria; o__Desulfobacterales
Lactobacillales	0.704322	0.683605	0.732413	0.103252	0.308788	d__Bacteria; p__Firmicutes; c__Bacilli; o__Lactobacillales
Burkholderiales	0.0413594	0.0351392	0.0150085	0.0784801	0.170978	d__Bacteria; p__Proteobacteria; c__Gammaproteobacteria; o__Burkholderiales
Methanosarciniales	0.000275897	1.6721e-05	0	0	0	d__Archaea; p__Halobacterota; c__Methanosarcinia; o__Methanosarciniales
PLTA13	8.3605e-05	8.3605e-06	0	0	0	d__Bacteria; p__Proteobacteria; c__Gammaproteobacteria; o__PLTA13
Pseudomonadales	0.0086782	0.00188111	0.0322662	0.0535407	0.0851388	d__Bacteria; p__Proteobacteria; c__Gammaproteobacteria; o__Pseudomonadales
Sericytochromatia	2.50815e-05	0	0	8.3605e-06	2.59464e-05	d__Bacteria; p__Cyanobacteria; c__Sericytochromatia; o__Sericytochromatia
Subgroup_25	0	8.3605e-06	0	0	0	d__Bacteria; p__Acidobacteriota; c__Subgroup_25; o__Subgroup_25
Exiguobacterales	2.50815e-05	5.85235e-05	0.00020227	8.3605e-06	6.05416e-05	d__Bacteria; p__Firmicutes; c__Bacilli; o__Exiguobacterales
Enterobacterales	0.000459828	0.00281749	0.00340623	0.0953934	0.0670368	d__Bacteria; p__Proteobacteria; c__Gammaproteobacteria; o__Enterobacterales
Pirellulales	8.3605e-06	0	0	8.3605e-06	1.72976e-05	d__Bacteria; p__Planctomycetota; c__Planctomycetes; o__Pirellulales
Pla4_lineage	0	0	0	8.3605e-06	0	d__Bacteria; p__Planctomycetota; c__Pla4_lineage; o__Pla4_lineage
Marine_Group_II	0	1.6721e-05	0	0	0	d__Archaea; p__Thermoplasmatota; c__Thermoplasmata; o__Marine_Group_II
Actinomycetales	0.000183931	5.0163e-05	0.000752445	0.00332748	0.00105515	d__Bacteria; p__Actinobacteriota; c__Actinobacteria; o__Actinomycetales
FS118-23B-02	0	1.6721e-05	0	0	0	d__Bacteria; p__Actinobacteriota; c__Coriobacteriia; o__FS118-23B-02
Clostridia	5.85235e-05	0.00195636	0.000388359	0.00601956	0.00318276	d__Bacteria; p__Firmicutes; c__Clostridia; o__Clostridia
Glycomycetales	5.0163e-05	4.18025e-05	0	8.3605e-06	0	d__Bacteria; p__Actinobacteriota; c__Actinobacteria; o__Glycomycetales
Subgroup_22	0	0	0	5.85235e-05	2.59464e-05	d__Bacteria; p__Acidobacteriota; c__Subgroup_22; o__Subgroup_22
Chromatiales	3.3442e-05	0	0	0	8.6488e-06	d__Bacteria; p__Proteobacteria; c__Gammaproteobacteria; o__Chromatiales
Bryobacterales	0.000300978	6.6884e-05	2.42724e-05	4.18025e-05	6.91904e-05	d__Bacteria; p__Acidobacteriota; c__Acidobacteriae; o__Bryobacterales
Candidatus_Jorgensenbacteria	0	0	0	0	8.6488e-06	d__Bacteria; p__Patescibacteria; c__Parcubacteria; o__Candidatus_Jorgensenbacteria
Flavobacteriales	0.00032606	0.000434746	0.000242724	0.000409665	0.00115029	d__Bacteria; p__Bacteroidota; c__Bacteroidia; o__Flavobacteriales
R7C24	0	0	1.61816e-05	0	0	d__Bacteria; p__Proteobacteria; c__Gammaproteobacteria; o__R7C24
Bifidobacteriales	0.099373	0.0834295	0.0369103	0.121094	0.0441521	d__Bacteria; p__Actinobacteriota; c__Actinobacteria; o__Bifidobacteriales
SJA-15	0	0	8.09081e-06	0	0	d__Bacteria; p__Chloroflexi; c__Anaerolineae; o__SJA-15
Campylobacterales	0.000250815	0.000635398	0.000590629	0.00456484	0.000916773	d__Bacteria; p__Campilobacterota; c__Campylobacteria; o__Campylobacterales
Saccharimonadales	0.00373715	0.000802608	0.000137544	2.50815e-05	0.000484333	d__Bacteria; p__Patescibacteria; c__Saccharimonadia; o__Saccharimonadales
Veillonellales-Selenomonadales	0.00474877	0.0109606	0.00461985	0.0269877	0.0158705	d__Bacteria; p__Firmicutes; c__Negativicutes; o__Veillonellales-Selenomonadales
Subgroup_5	0	0	0	0	8.6488e-06	d__Bacteria; p__Acidobacteriota; c__Subgroup_5; o__Subgroup_5
Subgroup_7	0.000100326	2.50815e-05	0	1.6721e-05	0	d__Bacteria; p__Acidobacteriota; c__Holophagae; o__Subgroup_7
Xanthomonadales	0.00527548	0.00652119	0.00050163	0.000794248	0.00235247	d__Bacteria; p__Proteobacteria; c__Gammaproteobacteria; o__Xanthomonadales
Paenibacillales	6.6884e-05	2.50815e-05	1.61816e-05	0.000443107	0.000207571	d__Bacteria; p__Firmicutes; c__Bacilli; o__Paenibacillales
vadinHA49	0	0	0	8.3605e-06	0	d__Bacteria; p__Planctomycetota; c__vadinHA49; o__vadinHA49
Desulfatiglandales	2.50815e-05	0	0	2.50815e-05	8.6488e-06	d__Bacteria; p__Desulfobacterota; c__Desulfobacteria; o__Desulfatiglandales
Cellvibrionales	0.000317699	0.000100326	3.23632e-05	0.000894574	2.59464e-05	d__Bacteria; p__Proteobacteria; c__Gammaproteobacteria; o__Cellvibrionales
Woesearchaeales	5.0163e-05	2.50815e-05	9.70897e-05	1.6721e-05	1.72976e-05	d__Archaea; p__Nanoarchaeota; c__Nanoarchaeia; o__Woesearchaeales
Lachnospirales	0.00540925	0.0119388	0.00391595	0.0180336	0.0136738	d__Bacteria; p__Firmicutes; c__Clostridia; o__Lachnospirales
S0134_terrestrial_group	1.6721e-05	8.3605e-06	0	0	0	d__Bacteria; p__Gemmatimonadota; c__S0134_terrestrial_group; o__S0134_terrestrial_group
Micavibrionales	0	0	2.42724e-05	0	0.000121083	d__Bacteria; p__Proteobacteria; c__Alphaproteobacteria; o__Micavibrionales
Chitinophagales	0.00193964	0.000685561	0.000242724	0.000267536	0.000596767	d__Bacteria; p__Bacteroidota; c__Bacteroidia; o__Chitinophagales
Rickettsiales	0.000618677	0.00082769	0.00312305	0.00129588	0.0107159	d__Bacteria; p__Proteobacteria; c__Alphaproteobacteria; o__Rickettsiales
Syntrophobacterales	3.3442e-05	0	1.61816e-05	0.000175571	0	d__Bacteria; p__Desulfobacterota; c__Syntrophobacteria; o__Syntrophobacterales
Myxococcales	3.3442e-05	0	4.04541e-05	1.6721e-05	1.72976e-05	d__Bacteria; p__Myxococcota; c__Myxococcia; o__Myxococcales
Eubacteriales	0	3.3442e-05	1.61816e-05	0.00016721	0.000588118	d__Bacteria; p__Firmicutes; c__Clostridia; o__Eubacteriales
RF39	0.000100326	3.3442e-05	1.61816e-05	0.000117047	4.3244e-05	d__Bacteria; p__Firmicutes; c__Bacilli; o__RF39
KD4-96	3.3442e-05	0	8.09081e-06	8.3605e-06	8.6488e-06	d__Bacteria; p__Chloroflexi; c__KD4-96; o__KD4-96
Bacteroidales	0.0134521	0.0493771	0.0210199	0.142053	0.0581026	d__Bacteria; p__Bacteroidota; c__Bacteroidia; o__Bacteroidales
Peptococcales	8.3605e-06	4.18025e-05	6.47265e-05	0.000275897	0.000207571	d__Bacteria; p__Firmicutes; c__Clostridia; o__Peptococcales
Sphingobacteriales	0.000635398	5.85235e-05	0.000121362	7.52445e-05	0.000415142	d__Bacteria; p__Bacteroidota; c__Bacteroidia; o__Sphingobacteriales
Bradymonadales	0	0	5.66357e-05	0	0	d__Bacteria; p__Desulfobacterota; c__Desulfuromonadia; o__Bradymonadales
Coriobacteriales	0.0104674	0.0107349	0.0460691	0.0184098	0.0266642	d__Bacteria; p__Actinobacteriota; c__Coriobacteriia; o__Coriobacteriales
Entotheonellales	1.6721e-05	0	0	8.3605e-06	0	d__Bacteria; p__Entotheonellaeota; c__Entotheonellia; o__Entotheonellales
4-29-1	8.3605e-06	0	0	0	0	d__Bacteria; p__Nitrospirota; c__4-29-1; o__4-29-1
JG30-KF-CM66	9.19656e-05	0	0	0	0	d__Bacteria; p__Chloroflexi; c__JG30-KF-CM66; o__JG30-KF-CM66
AT-s2-59	0	0	0	1.6721e-05	0	d__Bacteria; p__Proteobacteria; c__Gammaproteobacteria; o__AT-s2-59
Endomicrobiales	0	0	1.61816e-05	0	0	d__Bacteria; p__Elusimicrobiota; c__Endomicrobia; o__Endomicrobiales
Streptomycetales	6.6884e-05	9.19656e-05	4.85449e-05	0.00122063	0	d__Bacteria; p__Actinobacteriota; c__Actinobacteria; o__Streptomycetales
Calditrichales	0	0	0	1.6721e-05	0	d__Bacteria; p__Calditrichota; c__Calditrichia; o__Calditrichales
Nitrososphaerales	0.00050163	7.52445e-05	0	8.3605e-06	0	d__Archaea; p__Crenarchaeota; c__Nitrososphaeria; o__Nitrososphaerales
Nitrospirales	0.000292618	5.0163e-05	0	5.85235e-05	1.72976e-05	d__Bacteria; p__Nitrospirota; c__Nitrospiria; o__Nitrospirales
Spirochaetales	5.85235e-05	1.6721e-05	0.000105181	2.50815e-05	0.000121083	d__Bacteria; p__Spirochaetota; c__Spirochaetia; o__Spirochaetales
Peptostreptococcales-Tissierellales	0.0043391	0.00997408	0.00700664	0.0820166	0.0126618	d__Bacteria; p__Firmicutes; c__Clostridia; o__Peptostreptococcales-Tissierellales
Puniceispirillales	8.3605e-06	1.6721e-05	0	0	0	d__Bacteria; p__Proteobacteria; c__Alphaproteobacteria; o__Puniceispirillales
Anaerolineales	0.000183931	7.52445e-05	0	8.3605e-06	0	d__Bacteria; p__Chloroflexi; c__Anaerolineae; o__Anaerolineales
Bacillales	0.00235766	0.00247471	0.00362468	0.000426386	0.000795689	d__Bacteria; p__Firmicutes; c__Bacilli; o__Bacillales
Desulfobulbales	8.3605e-05	8.3605e-06	0	0.000769166	0	d__Bacteria; p__Desulfobacterota; c__Desulfobulbia; o__Desulfobulbales
Nannocystales	0	1.6721e-05	0	0	1.72976e-05	d__Bacteria; p__Myxococcota; c__Polyangia; o__Nannocystales
Deferribacterales	0	0	2.42724e-05	5.85235e-05	0.000103786	d__Bacteria; p__Deferribacterota; c__Deferribacteres; o__Deferribacterales
MidBa8	0	0	0	8.3605e-06	0	d__Bacteria; p__Myxococcota; c__Polyangia; o__MidBa8
P9X2b3D02	1.6721e-05	0	0	0	0	d__Bacteria; p__Nitrospinota; c__P9X2b3D02; o__P9X2b3D02
Phycisphaerales	0	2.50815e-05	0	8.3605e-06	1.72976e-05	d__Bacteria; p__Planctomycetota; c__Phycisphaerae; o__Phycisphaerales
IMCC26256	0.00015885	8.3605e-05	0	8.3605e-06	0	d__Bacteria; p__Actinobacteriota; c__Acidimicrobiia; o__IMCC26256
Parvibaculales	0	6.6884e-05	0	0	0	d__Bacteria; p__Proteobacteria; c__Alphaproteobacteria; o__Parvibaculales
BD7-8	0	0	0	3.3442e-05	0	d__Bacteria; p__Proteobacteria; c__Gammaproteobacteria; o__BD7-8
Coxiellales	0	0	0	8.3605e-06	1.72976e-05	d__Bacteria; p__Proteobacteria; c__Gammaproteobacteria; o__Coxiellales
Propionibacteriales	0.00138784	0.000928016	0.000720082	0.000810969	0.00119353	d__Bacteria; p__Actinobacteriota; c__Actinobacteria; o__Propionibacteriales
Aeromonadales	8.3605e-06	0	0.000186089	0.000560154	0.000129732	d__Bacteria; p__Proteobacteria; c__Gammaproteobacteria; o__Aeromonadales
Azospirillales	0.00016721	4.18025e-05	3.23632e-05	5.85235e-05	2.59464e-05	d__Bacteria; p__Proteobacteria; c__Alphaproteobacteria; o__Azospirillales
Chthonomonadales	3.3442e-05	0	0	0	0	d__Bacteria; p__Armatimonadota; c__Chthonomonadetes; o__Chthonomonadales
Ferrovibrionales	0	0	0	3.3442e-05	0	d__Bacteria; p__Proteobacteria; c__Alphaproteobacteria; o__Ferrovibrionales
Chloroflexales	0.000100326	0	8.09081e-06	0	8.6488e-05	d__Bacteria; p__Chloroflexi; c__Chloroflexia; o__Chloroflexales
Vicinamibacterales	0.000418025	5.0163e-05	0	8.3605e-05	0.000268113	d__Bacteria; p__Acidobacteriota; c__Vicinamibacteria; o__Vicinamibacterales
Thermodesulfovibrionales	0	8.3605e-06	0	0	0	d__Bacteria; p__Nitrospirota; c__Thermodesulfovibrionia; o__Thermodesulfovibrionales
Candidatus_Kaiserbacteria	1.6721e-05	0	0	0	1.72976e-05	d__Bacteria; p__Patescibacteria; c__Parcubacteria; o__Candidatus_Kaiserbacteria
Gastranaerophilales	2.50815e-05	8.3605e-06	8.09081e-06	0	8.6488e-06	d__Bacteria; p__Cyanobacteria; c__Vampirivibrionia; o__Gastranaerophilales
SAR324_clade(Marine_group_B)	0	0	0	0	1.72976e-05	d__Bacteria; p__SAR324_clade(Marine_group_B); c__SAR324_clade(Marine_group_B); o__SAR324_clade(Marine_group_B)
S085	0.000267536	8.3605e-06	0	0	0	d__Bacteria; p__Chloroflexi; c__Dehalococcoidia; o__S085
Candidatus_Woesebacteria	8.3605e-06	0	0	0	0	d__Bacteria; p__Patescibacteria; c__Microgenomatia; o__Candidatus_Woesebacteria
Methanobacteriales	3.3442e-05	0.00016721	0	0	0	d__Archaea; p__Euryarchaeota; c__Methanobacteria; o__Methanobacteriales
Altiarchaeales	8.3605e-06	0	0	0	0	d__Archaea; p__Altiarchaeota; c__Altiarchaeia; o__Altiarchaeales
Balneolales	2.50815e-05	0	0	0	0	d__Bacteria; p__Bacteroidota; c__Rhodothermia; o__Balneolales
Alteromonadales	0	0.000434746	0.000291269	0.00066048	0.000518928	d__Bacteria; p__Proteobacteria; c__Gammaproteobacteria; o__Alteromonadales
Rhizobiales	0.00327732	0.00408829	0.0226543	0.00367026	0.00495576	d__Bacteria; p__Proteobacteria; c__Alphaproteobacteria; o__Rhizobiales
Elsterales	0.000117047	2.50815e-05	0	3.3442e-05	4.3244e-05	d__Bacteria; p__Proteobacteria; c__Alphaproteobacteria; o__Elsterales
Silvanigrellales	4.18025e-05	0	0	0	0	d__Bacteria; p__Bdellovibrionota; c__Oligoflexia; o__Silvanigrellales
mle1-27	0	8.3605e-06	8.89989e-05	0	0	d__Bacteria; p__Myxococcota; c__Polyangia; o__mle1-27
ADurb.Bin180	8.3605e-06	1.6721e-05	0	0	0	d__Bacteria; p__Chloroflexi; c__Anaerolineae; o__ADurb.Bin180
Blastocatellales	0.000117047	3.3442e-05	1.61816e-05	0	0.000138381	d__Bacteria; p__Acidobacteriota; c__Blastocatellia; o__Blastocatellales
EPR3968-O8a-Bc78	0	0	0	1.6721e-05	0	d__Bacteria; p__Proteobacteria; c__Gammaproteobacteria; o__EPR3968-O8a-Bc78
Acholeplasmatales	0	0	1.61816e-05	8.3605e-06	0	d__Bacteria; p__Firmicutes; c__Bacilli; o__Acholeplasmatales
SBR1031	0.000125408	1.6721e-05	0	4.18025e-05	7.78392e-05	d__Bacteria; p__Chloroflexi; c__Anaerolineae; o__SBR1031
Elusimicrobiales	0	0	0	8.3605e-06	0	d__Bacteria; p__Elusimicrobiota; c__Elusimicrobia; o__Elusimicrobiales
Rhodobacterales	0.000484909	0.00116211	0.000978988	0.000267536	0.00169516	d__Bacteria; p__Proteobacteria; c__Alphaproteobacteria; o__Rhodobacterales
Alicyclobacillales	8.3605e-06	0	0	0	2.59464e-05	d__Bacteria; p__Firmicutes; c__Bacilli; o__Alicyclobacillales
Oligoflexales	8.3605e-06	1.6721e-05	3.23632e-05	0	0	d__Bacteria; p__Bdellovibrionota; c__Oligoflexia; o__Oligoflexales
Synergistales	8.3605e-06	2.50815e-05	7.28173e-05	0.000342781	5.18928e-05	d__Bacteria; p__Synergistota; c__Synergistia; o__Synergistales
BD2-11_terrestrial_group	0	0	0	3.3442e-05	0	d__Bacteria; p__Gemmatimonadota; c__BD2-11_terrestrial_group; o__BD2-11_terrestrial_group
Actinomarinales	0.000108687	0.000300978	8.09081e-06	0.00032606	0	d__Bacteria; p__Actinobacteriota; c__Acidimicrobiia; o__Actinomarinales
Tistrellales	2.50815e-05	8.3605e-06	1.61816e-05	1.6721e-05	0	d__Bacteria; p__Proteobacteria; c__Alphaproteobacteria; o__Tistrellales
MSBL5	0	0	0	8.3605e-06	0	d__Bacteria; p__Chloroflexi; c__Dehalococcoidia; o__MSBL5
Oscillospirales	0.00513335	0.0138784	0.00235443	0.0106095	0.00811257	d__Bacteria; p__Firmicutes; c__Clostridia; o__Oscillospirales
Thermomicrobiales	8.3605e-06	0	0	1.6721e-05	8.6488e-06	d__Bacteria; p__Chloroflexi; c__Chloroflexia; o__Thermomicrobiales
Cyanobacteriales	5.0163e-05	8.3605e-05	8.09081e-06	8.3605e-06	0	d__Bacteria; p__Cyanobacteria; c__Cyanobacteriia; o__Cyanobacteriales
Subgroup_17	4.18025e-05	0	0	0	0	d__Bacteria; p__Acidobacteriota; c__Vicinamibacteria; o__Subgroup_17
UASB-TL25	0	0	0	8.3605e-06	0	d__Bacteria; p__Myxococcota; c__Polyangia; o__UASB-TL25
Aminicenantales	4.18025e-05	8.3605e-06	0	0	0	d__Bacteria; p__Acidobacteriota; c__Aminicenantia; o__Aminicenantales
vadinBA26	8.3605e-06	0	0	0	8.6488e-06	d__Bacteria; p__Chloroflexi; c__Dehalococcoidia; o__vadinBA26
OLB14	6.6884e-05	0	0	0	0	d__Bacteria; p__Chloroflexi; c__OLB14; o__OLB14
Rhodothermales	0	8.3605e-06	0	8.3605e-06	0	d__Bacteria; p__Bacteroidota; c__Rhodothermia; o__Rhodothermales
DTB120	0	8.3605e-06	0	0	0	d__Bacteria; p__DTB120; c__DTB120; o__DTB120
Subgroup_18	0	3.3442e-05	0	0	0	d__Bacteria; p__Acidobacteriota; c__Subgroup_18; o__Subgroup_18
Ardenticatenales	0	8.3605e-06	0	0	1.72976e-05	d__Bacteria; p__Chloroflexi; c__Anaerolineae; o__Ardenticatenales
Kineosporiales	0	5.0163e-05	0	0	2.59464e-05	d__Bacteria; p__Actinobacteriota; c__Actinobacteria; o__Kineosporiales
UBA10353_marine_group	0	5.0163e-05	0	1.6721e-05	0	d__Bacteria; p__Proteobacteria; c__Gammaproteobacteria; o__UBA10353_marine_group
Sh765B-AG-111	0	0	0	8.3605e-06	0	d__Bacteria; p__Chloroflexi; c__Dehalococcoidia; o__Sh765B-AG-111
Reyranellales	0.000108687	0	0	8.3605e-06	6.05416e-05	d__Bacteria; p__Proteobacteria; c__Alphaproteobacteria; o__Reyranellales
Corynebacteriales	0.00917147	0.000535072	0.000679628	0.0424296	0.00378817	d__Bacteria; p__Actinobacteriota; c__Actinobacteria; o__Corynebacteriales
Clostridia_UCG-014	0.000576875	0.00162194	0.00020227	0.000777527	0.00132327	d__Bacteria; p__Firmicutes; c__Clostridia; o__Clostridia_UCG-014
Granulosicoccales	0	0	0	0	1.72976e-05	d__Bacteria; p__Proteobacteria; c__Gammaproteobacteria; o__Granulosicoccales
Rokubacteriales	0	0	0	2.50815e-05	0	d__Bacteria; p__Methylomirabilota; c__Methylomirabilia; o__Rokubacteriales
Planctomycetales	0	0	0	0	8.6488e-06	d__Bacteria; p__Planctomycetota; c__Planctomycetes; o__Planctomycetales
PeM15	7.52445e-05	8.3605e-06	0	8.3605e-06	0	d__Bacteria; p__Actinobacteriota; c__Actinobacteria; o__PeM15
Desulfomonilales	0	0	8.09081e-06	0	0	d__Bacteria; p__Desulfobacterota; c__Desulfomonilia; o__Desulfomonilales
Entomoplasmatales	0	7.52445e-05	0	0.000150489	8.6488e-06	d__Bacteria; p__Firmicutes; c__Bacilli; o__Entomoplasmatales
Schekmanbacteria	0	0	0	8.3605e-06	0	d__Bacteria; p__Schekmanbacteria; c__Schekmanbacteria; o__Schekmanbacteria
AD3	1.6721e-05	7.52445e-05	0	0	0	d__Bacteria; p__Chloroflexi; c__AD3; o__AD3
LCP-89	2.50815e-05	0	0	0	0	d__Bacteria; p__LCP-89; c__LCP-89; o__LCP-89
Petrotogales	0	0	0	0	0.00014703	d__Bacteria; p__Thermotogota; c__Thermotogae; o__Petrotogales
Nitrosopumilales	8.3605e-06	0.000117047	0	0	9.51368e-05	d__Archaea; p__Crenarchaeota; c__Nitrososphaeria; o__Nitrosopumilales
Candidatus_Yanofskybacteria	8.3605e-06	0	0	0	0	d__Bacteria; p__Patescibacteria; c__Parcubacteria; o__Candidatus_Yanofskybacteria
Sva1033	0	8.3605e-06	0	0.00118719	0	d__Bacteria; p__Desulfobacterota; c__Desulfuromonadia; o__Sva1033
Microtrichales	0.000217373	0.000209013	8.89989e-05	8.3605e-05	0.00119353	d__Bacteria; p__Actinobacteriota; c__Acidimicrobiia; o__Microtrichales
45254	8.3605e-06	0	0	0	0	d__Bacteria; p__Acidobacteriota; c__Blastocatellia; o__11-24
Caldilineales	0.000209013	1.6721e-05	8.09081e-06	0	0.000207571	d__Bacteria; p__Chloroflexi; c__Anaerolineae; o__Caldilineales
RsaHf231	0	0	4.85449e-05	0	0	d__Bacteria; p__Firmicutes; c__Bacilli; o__RsaHf231
Oceanospirillales	1.6721e-05	0.000125408	6.47265e-05	0.000894574	0.00133191	d__Bacteria; p__Proteobacteria; c__Gammaproteobacteria; o__Oceanospirillales
Mammalia	0	0	4.04541e-05	0	8.6488e-06	d__Eukaryota; p__Vertebrata; c__Mammalia; o__Mammalia
Steroidobacterales	0.00140456	8.3605e-06	0	0.000969819	5.18928e-05	d__Bacteria; p__Proteobacteria; c__Gammaproteobacteria; o__Steroidobacterales
MBNT15	0	0	0	1.6721e-05	8.6488e-06	d__Bacteria; p__MBNT15; c__MBNT15; o__MBNT15
Pyrinomonadales	6.6884e-05	3.3442e-05	0	2.50815e-05	8.6488e-06	d__Bacteria; p__Acidobacteriota; c__Blastocatellia; o__Pyrinomonadales
Euglenophyceae	0	0	0	8.3605e-06	0	d__Eukaryota; p__Euglenozoa; c__Euglenida; o__Euglenophyceae
Anaerolineae	7.52445e-05	0	0	0	0	d__Bacteria; p__Chloroflexi; c__Anaerolineae; o__Anaerolineae
Acidiferrobacterales	8.3605e-06	0	1.61816e-05	1.6721e-05	0	d__Bacteria; p__Proteobacteria; c__Gammaproteobacteria; o__Acidiferrobacterales
Kapabacteriales	0.000217373	8.3605e-05	0	8.3605e-06	0.000103786	d__Bacteria; p__Bacteroidota; c__Kapabacteria; o__Kapabacteriales
TK10	2.50815e-05	0	0	8.3605e-06	0	d__Bacteria; p__Chloroflexi; c__TK10; o__TK10
VHS-B4-70	0	0	0	8.3605e-06	0	d__Bacteria; p__Myxococcota; c__Polyangia; o__VHS-B4-70
Catenulisporales	0	8.3605e-06	0	0	0	d__Bacteria; p__Actinobacteriota; c__Actinobacteria; o__Catenulisporales
Salinisphaerales	2.50815e-05	0	0	8.3605e-06	0.000467035	d__Bacteria; p__Proteobacteria; c__Gammaproteobacteria; o__Salinisphaerales
SAR86_clade	0	4.18025e-05	0	0	0	d__Bacteria; p__Proteobacteria; c__Gammaproteobacteria; o__SAR86_clade
Brevibacillales	3.3442e-05	0	0	0	0	d__Bacteria; p__Firmicutes; c__Bacilli; o__Brevibacillales
PB19	1.6721e-05	0	4.04541e-05	1.6721e-05	0	d__Bacteria; p__Desulfobacterota; c__Desulfuromonadia; o__PB19
Zixibacteria	8.3605e-06	0	0	8.3605e-06	0	d__Bacteria; p__Zixibacteria; c__Zixibacteria; o__Zixibacteria
JS1	1.6721e-05	0	0	0	0	d__Bacteria; p__Caldatribacteriota; c__JS1; o__JS1
Geobacterales	0	0	8.09081e-06	0	0	d__Bacteria; p__Desulfobacterota; c__Desulfuromonadia; o__Geobacterales
Bacteroidetes_VC2.1_Bac22	0	0	0	8.3605e-06	0	d__Bacteria; p__Bacteroidota; c__Bacteroidia; o__Bacteroidetes_VC2.1_Bac22
Polyangiales	8.3605e-06	1.6721e-05	2.42724e-05	0.000367862	7.78392e-05	d__Bacteria; p__Myxococcota; c__Polyangia; o__Polyangiales
RCP2-54	4.18025e-05	3.3442e-05	8.09081e-06	8.3605e-06	8.6488e-06	d__Bacteria; p__RCP2-54; c__RCP2-54; o__RCP2-54
Micropepsales	8.3605e-06	8.3605e-06	0	0	0.000164327	d__Bacteria; p__Proteobacteria; c__Alphaproteobacteria; o__Micropepsales
Dongiales	0.00015885	0	0	5.0163e-05	0	d__Bacteria; p__Proteobacteria; c__Alphaproteobacteria; o__Dongiales
Acidobacteriales	0.000560154	0.000175571	2.42724e-05	0	0.000242166	d__Bacteria; p__Acidobacteriota; c__Acidobacteriae; o__Acidobacteriales
Solirubrobacterales	0.000434746	2.50815e-05	0	4.18025e-05	0.00101191	d__Bacteria; p__Actinobacteriota; c__Thermoleophilia; o__Solirubrobacterales
Pasteurellales	0.000785887	0.000593596	0.00136735	0.000418025	0.00118489	d__Bacteria; p__Proteobacteria; c__Gammaproteobacteria; o__Pasteurellales
Chloroplast	0.0010367	0.000844411	0.000153725	0.00106178	0.0130164	d__Bacteria; p__Cyanobacteria; c__Cyanobacteriia; o__Chloroplast
SZB30	6.6884e-05	0	1.61816e-05	0	0	d__Bacteria; p__Proteobacteria; c__Gammaproteobacteria; o__SZB30
Bathyarchaeia	0.000242455	0	0	0	0	d__Archaea; p__Crenarchaeota; c__Bathyarchaeia; o__Bathyarchaeia
C0119	3.3442e-05	0	0	8.3605e-06	0	d__Bacteria; p__Chloroflexi; c__Ktedonobacteria; o__C0119
RBG-13-54-9	3.3442e-05	0	0	0	0	d__Bacteria; p__Chloroflexi; c__Anaerolineae; o__RBG-13-54-9
0319-6G20	8.3605e-06	0	3.23632e-05	0	3.45952e-05	d__Bacteria; p__Bdellovibrionota; c__Oligoflexia; o__0319-6G20
Legionellales	2.50815e-05	0	4.04541e-05	8.3605e-06	6.05416e-05	d__Bacteria; p__Proteobacteria; c__Gammaproteobacteria; o__Legionellales
Thermacetogeniales	0	1.6721e-05	0	0	0	d__Bacteria; p__Firmicutes; c__Thermacetogenia; o__Thermacetogeniales
Vibrionales	5.0163e-05	5.85235e-05	8.09081e-06	0.00412173	0.00668552	d__Bacteria; p__Proteobacteria; c__Gammaproteobacteria; o__Vibrionales
Candidatus_Gottesmanbacteria	8.3605e-06	0	0	0	0	d__Bacteria; p__Patescibacteria; c__Microgenomatia; o__Candidatus_Gottesmanbacteria
0319-7L14	7.52445e-05	5.0163e-05	0	0	0	d__Bacteria; p__Actinobacteriota; c__Actinobacteria; o__0319-7L14
Methylococcales	0.000108687	7.52445e-05	4.04541e-05	8.3605e-06	6.05416e-05	d__Bacteria; p__Proteobacteria; c__Gammaproteobacteria; o__Methylococcales
OPB41	0	1.6721e-05	0	0	8.6488e-06	d__Bacteria; p__Actinobacteriota; c__Coriobacteriia; o__OPB41
Bacteriovoracales	0	1.6721e-05	8.89989e-05	2.50815e-05	8.6488e-06	d__Bacteria; p__Bdellovibrionota; c__Bdellovibrionia; o__Bacteriovoracales
Longimicrobiales	0	1.6721e-05	0	0	0	d__Bacteria; p__Gemmatimonadota; c__Longimicrobia; o__Longimicrobiales
Ectothiorhodospirales	0	2.50815e-05	0	0	0	d__Bacteria; p__Proteobacteria; c__Gammaproteobacteria; o__Ectothiorhodospirales
Thermales	0	0	0	0	4.3244e-05	d__Bacteria; p__Deinococcota; c__Deinococci; o__Thermales
Methanomassiliicoccales	8.3605e-06	0	0	0	0	d__Archaea; p__Thermoplasmatota; c__Thermoplasmata; o__Methanomassiliicoccales
Competibacterales	6.6884e-05	0	1.61816e-05	0	0	d__Bacteria; p__Proteobacteria; c__Gammaproteobacteria; o__Competibacterales
Clostridia_vadinBB60_group	0.00033442	0.000894574	9.70897e-05	0.000183931	0.000294059	d__Bacteria; p__Firmicutes; c__Clostridia; o__Clostridia_vadinBB60_group
Thermoanaerobacterales	0	0	0	0	8.6488e-06	d__Bacteria; p__Firmicutes; c__Thermoanaerobacteria; o__Thermoanaerobacterales
Desulfuromonadia	0	0	0	2.50815e-05	0	d__Bacteria; p__Desulfobacterota; c__Desulfuromonadia; o__Desulfuromonadia
Paracaedibacterales	0	0	1.61816e-05	0	0	d__Bacteria; p__Proteobacteria; c__Alphaproteobacteria; o__Paracaedibacterales
Caulobacterales	0.000744085	0.000509991	0.00050163	0.000518351	0.00132327	d__Bacteria; p__Proteobacteria; c__Alphaproteobacteria; o__Caulobacterales
Fimbriimonadales	0	5.85235e-05	0	8.3605e-06	0.000294059	d__Bacteria; p__Armatimonadota; c__Fimbriimonadia; o__Fimbriimonadales
Methanofastidiosales	4.18025e-05	0	0	0	0	d__Archaea; p__Euryarchaeota; c__Thermococci; o__Methanofastidiosales
Run-SP154	8.3605e-06	0	0	0	0	d__Bacteria; p__Proteobacteria; c__Gammaproteobacteria; o__Run-SP154
Christensenellales	0.000367862	0.000418025	4.04541e-05	0.000426386	0.00140111	d__Bacteria; p__Firmicutes; c__Clostridia; o__Christensenellales
Dojkabacteria	3.3442e-05	8.3605e-06	0	0	0	d__Bacteria; p__Patescibacteria; c__Dojkabacteria; o__Dojkabacteria
Syntrophales	5.85235e-05	8.3605e-06	0	0	0	d__Bacteria; p__Desulfobacterota; c__Syntrophia; o__Syntrophales
Gracilibacteria	8.3605e-06	0	0	8.3605e-06	4.3244e-05	d__Bacteria; p__Patescibacteria; c__Gracilibacteria; o__Gracilibacteria
GAL15	0	0	0	8.3605e-06	0	d__Bacteria; p__GAL15; c__GAL15; o__GAL15
Obscuribacterales	2.50815e-05	2.50815e-05	0	0	8.6488e-06	d__Bacteria; p__Cyanobacteria; c__Vampirivibrionia; o__Obscuribacterales
Gammaproteobacteria_Incertae_Sedis	5.0163e-05	2.50815e-05	0	0.000409665	0.000337303	d__Bacteria; p__Proteobacteria; c__Gammaproteobacteria; o__Gammaproteobacteria_Incertae_Sedis
Haloplasmatales	7.52445e-05	8.3605e-06	0	0	0	d__Bacteria; p__Firmicutes; c__Bacilli; o__Haloplasmatales
Aneurinibacillales	3.3442e-05	0	0	0	0	d__Bacteria; p__Firmicutes; c__Bacilli; o__Aneurinibacillales
Kiloniellales	4.18025e-05	0	0	0.00015885	0	d__Bacteria; p__Proteobacteria; c__Alphaproteobacteria; o__Kiloniellales
Blfdi19	8.3605e-06	0	0.000105181	1.6721e-05	0	d__Bacteria; p__Myxococcota; c__Polyangia; o__Blfdi19
Deep_Sea_Euryarchaeotic_Group(DSEG)	1.6721e-05	8.3605e-06	8.09081e-06	0	0	d__Archaea; p__Aenigmarchaeota; c__Deep_Sea_Euryarchaeotic_Group(DSEG); o__Deep_Sea_Euryarchaeotic_Group(DSEG)
Thermoanaerobaculales	6.6884e-05	8.3605e-06	0	0.000217373	5.18928e-05	d__Bacteria; p__Acidobacteriota; c__Thermoanaerobaculia; o__Thermoanaerobaculales
uncultured	0.000459828	8.3605e-05	4.85449e-05	0.000142129	6.05416e-05	-
Micromonosporales	0.00032606	1.6721e-05	0	0.000150489	0	d__Bacteria; p__Actinobacteriota; c__Actinobacteria; o__Micromonosporales
Latescibacterota	7.52445e-05	0	0	1.6721e-05	0	d__Bacteria; p__Latescibacterota; c__Latescibacterota; o__Latescibacterota
Chlamydiales	0	0	0.000177998	0.00188111	0	d__Bacteria; p__Verrucomicrobiota; c__Chlamydiae; o__Chlamydiales
Dehalococcoidales	8.3605e-06	0	0	0	0	d__Bacteria; p__Chloroflexi; c__Dehalococcoidia; o__Dehalococcoidales
AT-s3-28	0	0	0	8.3605e-06	0	d__Bacteria; p__Acidobacteriota; c__AT-s3-28; o__AT-s3-28
TSAC18	8.3605e-06	0	0	0	0	d__Bacteria; p__Firmicutes; c__TSAC18; o__TSAC18
WWE3	8.3605e-06	0	0	0	0	d__Bacteria; p__Patescibacteria; c__WWE3; o__WWE3
Holophagales	1.6721e-05	0.000275897	2.42724e-05	0	0	d__Bacteria; p__Acidobacteriota; c__Holophagae; o__Holophagales
Opitutales	0	0	0.000169907	8.3605e-06	0	d__Bacteria; p__Verrucomicrobiota; c__Verrucomicrobiae; o__Opitutales
Nitrosotaleales	5.85235e-05	0	8.09081e-06	0	0	d__Archaea; p__Crenarchaeota; c__Nitrososphaeria; o__Nitrosotaleales
MB-A2-108	0.000342781	2.50815e-05	0	0	1.72976e-05	d__Bacteria; p__Actinobacteriota; c__MB-A2-108; o__MB-A2-108
P2-11E	8.3605e-06	0	0	0	0	d__Bacteria; p__Chloroflexi; c__P2-11E; o__P2-11E
Acetothermiia	8.3605e-06	0	0	0	0	d__Bacteria; p__Acetothermia; c__Acetothermiia; o__Acetothermiia
Subgroup_26	0	0	0	8.3605e-06	0	d__Bacteria; p__Acidobacteriota; c__Subgroup_26; o__Subgroup_26
Mycoplasmatales	0.00849427	0.00204832	0.00219261	0.00534236	0.000804338	d__Bacteria; p__Firmicutes; c__Bacilli; o__Mycoplasmatales
Staphylococcales	0.00504975	0.00147981	0.00144826	0.034554	0.0064693	d__Bacteria; p__Firmicutes; c__Bacilli; o__Staphylococcales
AKAU4049	0.000142129	8.3605e-06	0	8.3605e-06	0.000155678	d__Bacteria; p__Gemmatimonadota; c__AKAU4049; o__AKAU4049
Fibrobacterales	5.85235e-05	4.18025e-05	0	0	0	d__Bacteria; p__Fibrobacterota; c__Fibrobacteria; o__Fibrobacterales
Defluviicoccales	8.3605e-06	0	0	3.3442e-05	0	d__Bacteria; p__Proteobacteria; c__Alphaproteobacteria; o__Defluviicoccales
Diplorickettsiales	0	8.3605e-06	8.09081e-06	0.000677201	3.45952e-05	d__Bacteria; p__Proteobacteria; c__Gammaproteobacteria; o__Diplorickettsiales
Pseudonocardiales	0.00016721	7.52445e-05	8.09081e-06	0.000300978	0.000155678	d__Bacteria; p__Actinobacteriota; c__Actinobacteria; o__Pseudonocardiales
Fusobacteriales	0.00215701	0.0197559	0.00377032	0.011897	0.0147548	d__Bacteria; p__Fusobacteriota; c__Fusobacteriia; o__Fusobacteriales
Frankiales	0.00033442	3.3442e-05	0.000606811	8.3605e-05	0.000198922	d__Bacteria; p__Actinobacteriota; c__Actinobacteria; o__Frankiales
Rubrobacterales	6.6884e-05	2.50815e-05	0	2.50815e-05	0	d__Bacteria; p__Actinobacteriota; c__Rubrobacteria; o__Rubrobacterales
Acidobacteriae	0	8.3605e-06	8.09081e-06	0	0	d__Bacteria; p__Acidobacteriota; c__Acidobacteriae; o__Acidobacteriae
Deinococcales	8.3605e-06	8.3605e-06	1.61816e-05	2.50815e-05	0	d__Bacteria; p__Deinococcota; c__Deinococci; o__Deinococcales
Syntrophorhabdales	0	0	8.09081e-06	0	0	d__Bacteria; p__Desulfobacterota; c__Syntrophorhabdia; o__Syntrophorhabdales
Kryptoniales	0.000125408	0	0	0	0	d__Bacteria; p__Bacteroidota; c__Kryptonia; o__Kryptoniales
Rhodospirillales	8.3605e-06	5.0163e-05	2.42724e-05	5.85235e-05	9.51368e-05	d__Bacteria; p__Proteobacteria; c__Alphaproteobacteria; o__Rhodospirillales
Desulfitobacteriales	2.50815e-05	0	0	0	0	d__Bacteria; p__Firmicutes; c__Desulfitobacteriia; o__Desulfitobacteriales
NB1-j	9.19656e-05	0	0	0.000225734	0	d__Bacteria; p__NB1-j; c__NB1-j; o__NB1-j
Dadabacteriales	2.50815e-05	0	0	0	0	d__Bacteria; p__Dadabacteria; c__Dadabacteriia; o__Dadabacteriales
Thermoactinomycetales	0	0	0	0	0.000129732	d__Bacteria; p__Firmicutes; c__Bacilli; o__Thermoactinomycetales
JGI_0000069-P22	0	0	0	0	8.6488e-06	d__Bacteria; p__Patescibacteria; c__Gracilibacteria; o__JGI_0000069-P22
Nitriliruptorales	3.3442e-05	5.0163e-05	0	0	0	d__Bacteria; p__Actinobacteriota; c__Actinobacteria; o__Nitriliruptorales
Caenarcaniphilales	8.3605e-06	0	0	0	0	d__Bacteria; p__Cyanobacteria; c__Vampirivibrionia; o__Caenarcaniphilales
Subgroup_11	3.3442e-05	0	0	0	0	d__Bacteria; p__Acidobacteriota; c__Subgroup_11; o__Subgroup_11
Methanomicrobiales	3.3442e-05	8.3605e-06	0	0	0	d__Archaea; p__Halobacterota; c__Methanomicrobia; o__Methanomicrobiales
Subgroup_2	5.0163e-05	5.0163e-05	0	3.3442e-05	8.6488e-06	d__Bacteria; p__Acidobacteriota; c__Acidobacteriae; o__Subgroup_2
Coprothermobacterales	8.3605e-06	5.85235e-05	0	0	0	d__Bacteria; p__Coprothermobacterota; c__Coprothermobacteria; o__Coprothermobacterales
Streptosporangiales	1.6721e-05	0	0	1.6721e-05	2.59464e-05	d__Bacteria; p__Actinobacteriota; c__Actinobacteria; o__Streptosporangiales
Hydrogenedentiales	8.3605e-06	0	8.09081e-06	8.3605e-06	0	d__Bacteria; p__Hydrogenedentes; c__Hydrogenedentia; o__Hydrogenedentiales
bacteriap25	0.000225734	3.3442e-05	0	5.85235e-05	0	d__Bacteria; p__Myxococcota; c__bacteriap25; o__bacteriap25
Thermincolales	0	0	0	8.3605e-06	0	d__Bacteria; p__Firmicutes; c__Clostridia; o__Thermincolales
Micrococcales	0.00515007	0.000978179	0.000412631	0.0013544	0.00205841	d__Bacteria; p__Actinobacteriota; c__Actinobacteria; o__Micrococcales
SZB50	0	0	0	8.3605e-06	0	d__Bacteria; p__Proteobacteria; c__Gammaproteobacteria; o__SZB50
Haliangiales	0.000133768	2.50815e-05	8.09081e-06	1.6721e-05	6.05416e-05	d__Bacteria; p__Myxococcota; c__Polyangia; o__Haliangiales
Solibacterales	5.0163e-05	0	0	6.6884e-05	3.45952e-05	d__Bacteria; p__Acidobacteriota; c__Acidobacteriae; o__Solibacterales
Thermaerobacterales	0	0	0	0	8.6488e-06	d__Bacteria; p__Firmicutes; c__Thermaerobacteria; o__Thermaerobacterales
Orbales	0	2.50815e-05	0	0	0	d__Bacteria; p__Proteobacteria; c__Gammaproteobacteria; o__Orbales
Ignavibacteriales	0.000133768	0	0	0.000142129	0.00014703	d__Bacteria; p__Bacteroidota; c__Ignavibacteria; o__Ignavibacteriales
Nitrosococcales	0	0	0	0	8.6488e-05	d__Bacteria; p__Proteobacteria; c__Gammaproteobacteria; o__Nitrosococcales
Magnoliophyta	0	1.6721e-05	0	0	0	d__Eukaryota; p__Phragmoplastophyta; c__Embryophyta; o__Magnoliophyta
Izemoplasmatales	0	0	0	8.3605e-06	0	d__Bacteria; p__Firmicutes; c__Bacilli; o__Izemoplasmatales
Desulfovibrionales	0.000183931	0.000693922	0.000283178	0.000710643	0.000527577	d__Bacteria; p__Desulfobacterota; c__Desulfovibrionia; o__Desulfovibrionales
Gitt-GS-136	0	1.6721e-05	0	0	0	d__Bacteria; p__Chloroflexi; c__Gitt-GS-136; o__Gitt-GS-136
Absconditabacteriales_(SR1)	2.50815e-05	6.6884e-05	8.09081e-06	0	0	d__Bacteria; p__Patescibacteria; c__Gracilibacteria; o__Absconditabacteriales_(SR1)
Kallotenuales	3.3442e-05	2.50815e-05	0	0	0	d__Bacteria; p__Chloroflexi; c__Chloroflexia; o__Kallotenuales
Unclassified	0.017741	0.0235432	0.0445076	0.0993562	0.0843604	-

## Sheet: Family
Feature	Group1	Group2	Group3	Group4	Group5	Lineage
pItb-vmat-80	0	0	0	1.6721e-05	0	d__Bacteria; p__Proteobacteria; c__Gammaproteobacteria; o__pItb-vmat-80; f__pItb-vmat-80
Kaistiaceae	0	0	0	0	5.18928e-05	d__Bacteria; p__Proteobacteria; c__Alphaproteobacteria; o__Rhizobiales; f__Kaistiaceae
Thermoactinomycetaceae	0	0	0	0	0.000129732	d__Bacteria; p__Firmicutes; c__Bacilli; o__Thermoactinomycetales; f__Thermoactinomycetaceae
KI89A_clade	5.0163e-05	0	0	0.000100326	8.6488e-06	d__Bacteria; p__Proteobacteria; c__Gammaproteobacteria; o__KI89A_clade; f__KI89A_clade
Diplorickettsiaceae	0	8.3605e-06	8.09081e-06	0.000677201	3.45952e-05	d__Bacteria; p__Proteobacteria; c__Gammaproteobacteria; o__Diplorickettsiales; f__Diplorickettsiaceae
Gastranaerophilales	2.50815e-05	8.3605e-06	8.09081e-06	0	8.6488e-06	d__Bacteria; p__Cyanobacteria; c__Vampirivibrionia; o__Gastranaerophilales; f__Gastranaerophilales
Anaplasmataceae	0	0	0.00199034	0.000409665	3.45952e-05	d__Bacteria; p__Proteobacteria; c__Alphaproteobacteria; o__Rickettsiales; f__Anaplasmataceae
SJA-28	8.3605e-06	0	0	0	2.59464e-05	d__Bacteria; p__Bacteroidota; c__SJA-28; o__SJA-28; f__SJA-28
JG30-KF-CM45	0	0	0	8.3605e-06	8.6488e-06	d__Bacteria; p__Chloroflexi; c__Chloroflexia; o__Thermomicrobiales; f__JG30-KF-CM45
Geobacteraceae	0	0	8.09081e-06	0	0	d__Bacteria; p__Desulfobacterota; c__Desulfuromonadia; o__Geobacterales; f__Geobacteraceae
Methanobacteriaceae	3.3442e-05	0.00016721	0	0	0	d__Archaea; p__Euryarchaeota; c__Methanobacteria; o__Methanobacteriales; f__Methanobacteriaceae
Helicobacteraceae	5.0163e-05	0.000142129	8.89989e-05	0.000209013	0.000224869	d__Bacteria; p__Campilobacterota; c__Campylobacteria; o__Campylobacterales; f__Helicobacteraceae
Geodermatophilaceae	1.6721e-05	1.6721e-05	0	6.6884e-05	0	d__Bacteria; p__Actinobacteriota; c__Actinobacteria; o__Frankiales; f__Geodermatophilaceae
JG30-KF-AS9	0.000392944	0	0	0	0	d__Bacteria; p__Chloroflexi; c__Ktedonobacteria; o__Ktedonobacterales; f__JG30-KF-AS9
Paenibacillaceae	6.6884e-05	2.50815e-05	1.61816e-05	0.000443107	0.000207571	d__Bacteria; p__Firmicutes; c__Bacilli; o__Paenibacillales; f__Paenibacillaceae
Pseudohongiellaceae	0	0	0	8.3605e-06	8.6488e-06	d__Bacteria; p__Proteobacteria; c__Gammaproteobacteria; o__Oceanospirillales; f__Pseudohongiellaceae
Alteromonadaceae	0	1.6721e-05	0.000291269	2.50815e-05	0.000112434	d__Bacteria; p__Proteobacteria; c__Gammaproteobacteria; o__Alteromonadales; f__Alteromonadaceae
Dermacoccaceae	0.0015885	0	1.61816e-05	0	0	d__Bacteria; p__Actinobacteriota; c__Actinobacteria; o__Micrococcales; f__Dermacoccaceae
NB1-j	9.19656e-05	0	0	0.000225734	0	d__Bacteria; p__NB1-j; c__NB1-j; o__NB1-j; f__NB1-j
Lineage_IIb	8.3605e-06	0	0	8.3605e-06	0	d__Bacteria; p__Elusimicrobiota; c__Lineage_IIb; o__Lineage_IIb; f__Lineage_IIb
Marine_Group_II	0	1.6721e-05	0	0	0	d__Archaea; p__Thermoplasmatota; c__Thermoplasmata; o__Marine_Group_II; f__Marine_Group_II
FS118-23B-02	0	1.6721e-05	0	0	0	d__Bacteria; p__Actinobacteriota; c__Coriobacteriia; o__FS118-23B-02; f__FS118-23B-02
BSV40	5.0163e-05	0	0	0	0	d__Bacteria; p__Bacteroidota; c__Ignavibacteria; o__Ignavibacteriales; f__BSV40
Silvanigrellaceae	4.18025e-05	0	0	0	0	d__Bacteria; p__Bdellovibrionota; c__Oligoflexia; o__Silvanigrellales; f__Silvanigrellaceae
Paracaedibacteraceae	0	0	1.61816e-05	0	0	d__Bacteria; p__Proteobacteria; c__Alphaproteobacteria; o__Paracaedibacterales; f__Paracaedibacteraceae
Unknown_Family	5.0163e-05	2.50815e-05	0	0.000409665	0.000337303	-
Hahellaceae	0	8.3605e-06	0	0	0	d__Bacteria; p__Proteobacteria; c__Gammaproteobacteria; o__Oceanospirillales; f__Hahellaceae
Subgroup_5	0	0	0	0	8.6488e-06	d__Bacteria; p__Acidobacteriota; c__Subgroup_5; o__Subgroup_5; f__Subgroup_5
Subgroup_7	0.000100326	2.50815e-05	0	1.6721e-05	0	d__Bacteria; p__Acidobacteriota; c__Holophagae; o__Subgroup_7; f__Subgroup_7
Micromonosporaceae	0.00032606	1.6721e-05	0	0.000150489	0	d__Bacteria; p__Actinobacteriota; c__Actinobacteria; o__Micromonosporales; f__Micromonosporaceae
Xanthomonadaceae	0.00523368	0.00643759	0.000420722	0.000618677	0.00183355	d__Bacteria; p__Proteobacteria; c__Gammaproteobacteria; o__Xanthomonadales; f__Xanthomonadaceae
Subgroup_2	5.0163e-05	5.0163e-05	0	3.3442e-05	8.6488e-06	d__Bacteria; p__Acidobacteriota; c__Acidobacteriae; o__Subgroup_2; f__Subgroup_2
Gemmatimonadaceae	0.00134604	0.000108687	8.09081e-06	9.19656e-05	5.18928e-05	d__Bacteria; p__Gemmatimonadota; c__Gemmatimonadetes; o__Gemmatimonadales; f__Gemmatimonadaceae
Clostridia_UCG-014	0.000576875	0.00162194	0.00020227	0.000777527	0.00132327	d__Bacteria; p__Firmicutes; c__Clostridia; o__Clostridia_UCG-014; f__Clostridia_UCG-014
Candidatus_Gottesmanbacteria	8.3605e-06	0	0	0	0	d__Bacteria; p__Patescibacteria; c__Microgenomatia; o__Candidatus_Gottesmanbacteria; f__Candidatus_Gottesmanbacteria
Clade_II	0	5.85235e-05	0	0	2.59464e-05	d__Bacteria; p__Proteobacteria; c__Alphaproteobacteria; o__SAR11_clade; f__Clade_II
Rickettsiales	0	0	8.09081e-06	0	0	d__Bacteria; p__Proteobacteria; c__Alphaproteobacteria; o__Rickettsiales; f__Rickettsiales
Dysgonomonadaceae	0.000911295	0.000434746	2.42724e-05	8.3605e-06	8.6488e-06	d__Bacteria; p__Bacteroidota; c__Bacteroidia; o__Bacteroidales; f__Dysgonomonadaceae
Pseudonocardiaceae	0.00016721	7.52445e-05	8.09081e-06	0.000300978	0.000155678	d__Bacteria; p__Actinobacteriota; c__Actinobacteria; o__Pseudonocardiales; f__Pseudonocardiaceae
URHD0088	1.6721e-05	0	0	0	0	d__Bacteria; p__Proteobacteria; c__Alphaproteobacteria; o__Elsterales; f__URHD0088
Anaerolineaceae	0.000183931	7.52445e-05	0	8.3605e-06	0	d__Bacteria; p__Chloroflexi; c__Anaerolineae; o__Anaerolineales; f__Anaerolineaceae
Rubritaleaceae	0.000108687	8.3605e-06	1.61816e-05	3.3442e-05	0.000172976	d__Bacteria; p__Verrucomicrobiota; c__Verrucomicrobiae; o__Verrucomicrobiales; f__Rubritaleaceae
Bradymonadales	0	0	5.66357e-05	0	0	d__Bacteria; p__Desulfobacterota; c__Desulfuromonadia; o__Bradymonadales; f__Bradymonadales
Syntrophorhabdaceae	0	0	8.09081e-06	0	0	d__Bacteria; p__Desulfobacterota; c__Syntrophorhabdia; o__Syntrophorhabdales; f__Syntrophorhabdaceae
Akkermansiaceae	0	3.3442e-05	8.09081e-06	0.000468188	6.05416e-05	d__Bacteria; p__Verrucomicrobiota; c__Verrucomicrobiae; o__Verrucomicrobiales; f__Akkermansiaceae
LWQ8	3.3442e-05	0	0	0	0	d__Bacteria; p__Patescibacteria; c__Saccharimonadia; o__Saccharimonadales; f__LWQ8
Coleofasciculaceae	0	0	0	8.3605e-06	0	d__Bacteria; p__Cyanobacteria; c__Cyanobacteriia; o__Cyanobacteriales; f__Coleofasciculaceae
AT-s2-59	0	0	0	1.6721e-05	0	d__Bacteria; p__Proteobacteria; c__Gammaproteobacteria; o__AT-s2-59; f__AT-s2-59
AKYH767	0	0	8.09081e-06	0	0	d__Bacteria; p__Bacteroidota; c__Bacteroidia; o__Sphingobacteriales; f__AKYH767
Acidothermaceae	9.19656e-05	0	0	8.3605e-06	8.6488e-06	d__Bacteria; p__Actinobacteriota; c__Actinobacteria; o__Frankiales; f__Acidothermaceae
Iamiaceae	0	5.0163e-05	8.09081e-06	8.3605e-06	4.3244e-05	d__Bacteria; p__Actinobacteriota; c__Acidimicrobiia; o__Microtrichales; f__Iamiaceae
Cyclobacteriaceae	9.19656e-05	9.19656e-05	2.42724e-05	0.000133768	0.000129732	d__Bacteria; p__Bacteroidota; c__Bacteroidia; o__Cytophagales; f__Cyclobacteriaceae
Microbulbiferaceae	0	2.50815e-05	0	0	0	d__Bacteria; p__Proteobacteria; c__Gammaproteobacteria; o__Cellvibrionales; f__Microbulbiferaceae
Thermacetogeniaceae	0	1.6721e-05	0	0	0	d__Bacteria; p__Firmicutes; c__Thermacetogenia; o__Thermacetogeniales; f__Thermacetogeniaceae
Phaselicystidaceae	0	0	0	8.3605e-06	8.6488e-06	d__Bacteria; p__Myxococcota; c__Polyangia; o__Polyangiales; f__Phaselicystidaceae
Elsteraceae	0	0	0	8.3605e-06	3.45952e-05	d__Bacteria; p__Proteobacteria; c__Alphaproteobacteria; o__Elsterales; f__Elsteraceae
Methylococcaceae	8.3605e-06	8.3605e-06	4.04541e-05	8.3605e-06	1.72976e-05	d__Bacteria; p__Proteobacteria; c__Gammaproteobacteria; o__Methylococcales; f__Methylococcaceae
Candidatus_Kaiserbacteria	1.6721e-05	0	0	0	1.72976e-05	d__Bacteria; p__Patescibacteria; c__Parcubacteria; o__Candidatus_Kaiserbacteria; f__Candidatus_Kaiserbacteria
Candidatus_Woesebacteria	8.3605e-06	0	0	0	0	d__Bacteria; p__Patescibacteria; c__Microgenomatia; o__Candidatus_Woesebacteria; f__Candidatus_Woesebacteria
Prevotellaceae	0.00739905	0.0392442	0.0161654	0.12142	0.047257	d__Bacteria; p__Bacteroidota; c__Bacteroidia; o__Bacteroidales; f__Prevotellaceae
Acidiferrobacteraceae	8.3605e-06	0	1.61816e-05	1.6721e-05	0	d__Bacteria; p__Proteobacteria; c__Gammaproteobacteria; o__Acidiferrobacterales; f__Acidiferrobacteraceae
Dermatophilaceae	0	0	0	0	3.45952e-05	d__Bacteria; p__Actinobacteriota; c__Actinobacteria; o__Micrococcales; f__Dermatophilaceae
Streptomycetaceae	6.6884e-05	9.19656e-05	4.85449e-05	0.00122063	0	d__Bacteria; p__Actinobacteriota; c__Actinobacteria; o__Streptomycetales; f__Streptomycetaceae
Exiguobacteraceae	2.50815e-05	5.85235e-05	0.00020227	8.3605e-06	6.05416e-05	d__Bacteria; p__Firmicutes; c__Bacilli; o__Exiguobacterales; f__Exiguobacteraceae
mle1-27	0	8.3605e-06	8.89989e-05	0	0	d__Bacteria; p__Myxococcota; c__Polyangia; o__mle1-27; f__mle1-27
EPR3968-O8a-Bc78	0	0	0	1.6721e-05	0	d__Bacteria; p__Proteobacteria; c__Gammaproteobacteria; o__EPR3968-O8a-Bc78; f__EPR3968-O8a-Bc78
Paludibacteraceae	0	8.3605e-06	8.09081e-06	1.6721e-05	0	d__Bacteria; p__Bacteroidota; c__Bacteroidia; o__Bacteroidales; f__Paludibacteraceae
Nitrososphaeraceae	0.00050163	7.52445e-05	0	8.3605e-06	0	d__Archaea; p__Crenarchaeota; c__Nitrososphaeria; o__Nitrososphaerales; f__Nitrososphaeraceae
Mammalia	0	0	4.04541e-05	0	8.6488e-06	d__Eukaryota; p__Vertebrata; c__Mammalia; o__Mammalia; f__Mammalia
Oscillospirales	0	2.50815e-05	0	0	0	d__Bacteria; p__Firmicutes; c__Clostridia; o__Oscillospirales; f__Oscillospirales
Puniceicoccaceae	0	0	0.000153725	8.3605e-06	0	d__Bacteria; p__Verrucomicrobiota; c__Verrucomicrobiae; o__Opitutales; f__Puniceicoccaceae
Sporolactobacillaceae	0.00015885	0	0	0	0	d__Bacteria; p__Firmicutes; c__Bacilli; o__Bacillales; f__Sporolactobacillaceae
Pectobacteriaceae	0	0	0	1.6721e-05	0	d__Bacteria; p__Proteobacteria; c__Gammaproteobacteria; o__Enterobacterales; f__Pectobacteriaceae
Aminicenantales	4.18025e-05	8.3605e-06	0	0	0	d__Bacteria; p__Acidobacteriota; c__Aminicenantia; o__Aminicenantales; f__Aminicenantales
Shewanellaceae	0	0	0	5.0163e-05	2.59464e-05	d__Bacteria; p__Proteobacteria; c__Gammaproteobacteria; o__Alteromonadales; f__Shewanellaceae
Neisseriaceae	0.00102834	0.00170554	0.00104371	0.00145473	0.00137516	d__Bacteria; p__Proteobacteria; c__Gammaproteobacteria; o__Burkholderiales; f__Neisseriaceae
Nocardioidaceae	0.000568514	4.18025e-05	1.61816e-05	0.000183931	0.000812987	d__Bacteria; p__Actinobacteriota; c__Actinobacteria; o__Propionibacteriales; f__Nocardioidaceae
Rokubacteriales	0	0	0	1.6721e-05	0	d__Bacteria; p__Methylomirabilota; c__Methylomirabilia; o__Rokubacteriales; f__Rokubacteriales
Schekmanbacteria	0	0	0	8.3605e-06	0	d__Bacteria; p__Schekmanbacteria; c__Schekmanbacteria; o__Schekmanbacteria; f__Schekmanbacteria
Woeseiaceae	0	8.3605e-06	0	0.000911295	1.72976e-05	d__Bacteria; p__Proteobacteria; c__Gammaproteobacteria; o__Steroidobacterales; f__Woeseiaceae
Candidatus_Yanofskybacteria	8.3605e-06	0	0	0	0	d__Bacteria; p__Patescibacteria; c__Parcubacteria; o__Candidatus_Yanofskybacteria; f__Candidatus_Yanofskybacteria
Atopobiaceae	0.0104005	0.0103837	0.0459558	0.0172226	0.026128	d__Bacteria; p__Actinobacteriota; c__Coriobacteriia; o__Coriobacteriales; f__Atopobiaceae
RsaHf231	0	0	4.85449e-05	0	0	d__Bacteria; p__Firmicutes; c__Bacilli; o__RsaHf231; f__RsaHf231
Opitutaceae	0	0	1.61816e-05	0	0	d__Bacteria; p__Verrucomicrobiota; c__Verrucomicrobiae; o__Opitutales; f__Opitutaceae
Hyphomicrobiaceae	0.000225734	8.3605e-05	8.09081e-06	9.19656e-05	0.000588118	d__Bacteria; p__Proteobacteria; c__Alphaproteobacteria; o__Rhizobiales; f__Hyphomicrobiaceae
LCP-89	2.50815e-05	0	0	0	0	d__Bacteria; p__LCP-89; c__LCP-89; o__LCP-89; f__LCP-89
Syntrophobacteraceae	3.3442e-05	0	8.09081e-06	0	0	d__Bacteria; p__Desulfobacterota; c__Syntrophobacteria; o__Syntrophobacterales; f__Syntrophobacteraceae
Demequinaceae	0	0	0	0	0.000181625	d__Bacteria; p__Actinobacteriota; c__Actinobacteria; o__Micrococcales; f__Demequinaceae
Leuconostocaceae	0	5.0163e-05	3.23632e-05	0.000192292	1.72976e-05	d__Bacteria; p__Firmicutes; c__Bacilli; o__Lactobacillales; f__Leuconostocaceae
JS1	1.6721e-05	0	0	0	0	d__Bacteria; p__Caldatribacteriota; c__JS1; o__JS1; f__JS1
Marinifilaceae	6.6884e-05	0.000426386	0.000137544	5.0163e-05	0.000138381	d__Bacteria; p__Bacteroidota; c__Bacteroidia; o__Bacteroidales; f__Marinifilaceae
Eggerthellaceae	6.6884e-05	0.000351141	6.47265e-05	0.000535072	0.000449738	d__Bacteria; p__Actinobacteriota; c__Coriobacteriia; o__Coriobacteriales; f__Eggerthellaceae
Fimbriimonadaceae	0	4.18025e-05	0	8.3605e-06	0.00028541	d__Bacteria; p__Armatimonadota; c__Fimbriimonadia; o__Fimbriimonadales; f__Fimbriimonadaceae
Methanomassiliicoccaceae	8.3605e-06	0	0	0	0	d__Archaea; p__Thermoplasmatota; c__Thermoplasmata; o__Methanomassiliicoccales; f__Methanomassiliicoccaceae
Microbacteriaceae	0.00107851	0.000200652	8.09081e-05	0.00015885	0.000968665	d__Bacteria; p__Actinobacteriota; c__Actinobacteria; o__Micrococcales; f__Microbacteriaceae
Verrucomicrobiaceae	8.3605e-06	0	8.09081e-06	0	2.59464e-05	d__Bacteria; p__Verrucomicrobiota; c__Verrucomicrobiae; o__Verrucomicrobiales; f__Verrucomicrobiaceae
Xanthobacteraceae	0.000476549	0.000217373	0.000177998	0.00016721	0.000328654	d__Bacteria; p__Proteobacteria; c__Alphaproteobacteria; o__Rhizobiales; f__Xanthobacteraceae
Reyranellaceae	0.000108687	0	0	8.3605e-06	6.05416e-05	d__Bacteria; p__Proteobacteria; c__Alphaproteobacteria; o__Reyranellales; f__Reyranellaceae
Enterobacteriaceae	0.000200652	0.0020316	0.00214406	0.0895995	0.0665784	d__Bacteria; p__Proteobacteria; c__Gammaproteobacteria; o__Enterobacterales; f__Enterobacteriaceae
Desulfobulbaceae	1.6721e-05	0	0	0.000652119	0	d__Bacteria; p__Desulfobacterota; c__Desulfobulbia; o__Desulfobulbales; f__Desulfobulbaceae
Caulobacteraceae	0.000727364	0.000443107	0.000485449	0.00049327	0.000821636	d__Bacteria; p__Proteobacteria; c__Alphaproteobacteria; o__Caulobacterales; f__Caulobacteraceae
C0119	3.3442e-05	0	0	8.3605e-06	0	d__Bacteria; p__Chloroflexi; c__Ktedonobacteria; o__C0119; f__C0119
GAL15	0	0	0	8.3605e-06	0	d__Bacteria; p__GAL15; c__GAL15; o__GAL15; f__GAL15
Coprothermobacteraceae	8.3605e-06	5.85235e-05	0	0	0	d__Bacteria; p__Coprothermobacterota; c__Coprothermobacteria; o__Coprothermobacterales; f__Coprothermobacteraceae
Staphylococcaceae	0.00483237	0.00122899	0.00127026	0.0345289	0.00635687	d__Bacteria; p__Firmicutes; c__Bacilli; o__Staphylococcales; f__Staphylococcaceae
Corynebacteriaceae	0.00882869	0.000434746	0.000590629	0.042254	0.00345952	d__Bacteria; p__Actinobacteriota; c__Actinobacteria; o__Corynebacteriales; f__Corynebacteriaceae
Bacteriovoracaceae	0	1.6721e-05	8.89989e-05	2.50815e-05	8.6488e-06	d__Bacteria; p__Bdellovibrionota; c__Bdellovibrionia; o__Bacteriovoracales; f__Bacteriovoracaceae
Weeksellaceae	0.000183931	8.3605e-05	0.000105181	0.00016721	0.00014703	d__Bacteria; p__Bacteroidota; c__Bacteroidia; o__Flavobacteriales; f__Weeksellaceae
67-14	0.000209013	0	0	2.50815e-05	0.000674606	d__Bacteria; p__Actinobacteriota; c__Thermoleophilia; o__Solirubrobacterales; f__67-14
Latescibacterota	7.52445e-05	0	0	1.6721e-05	0	d__Bacteria; p__Latescibacterota; c__Latescibacterota; o__Latescibacterota; f__Latescibacterota
WWE3	8.3605e-06	0	0	0	0	d__Bacteria; p__Patescibacteria; c__WWE3; o__WWE3; f__WWE3
AB1	5.85235e-05	0	0	0	0	d__Bacteria; p__Proteobacteria; c__Alphaproteobacteria; o__Rickettsiales; f__AB1
TRA3-20	0	0	1.61816e-05	8.3605e-06	1.72976e-05	d__Bacteria; p__Proteobacteria; c__Gammaproteobacteria; o__Burkholderiales; f__TRA3-20
Thermomicrobiaceae	8.3605e-06	0	0	8.3605e-06	0	d__Bacteria; p__Chloroflexi; c__Chloroflexia; o__Thermomicrobiales; f__Thermomicrobiaceae
Bacteroidales_RF16_group	0	1.6721e-05	0	4.18025e-05	0	d__Bacteria; p__Bacteroidota; c__Bacteroidia; o__Bacteroidales; f__Bacteroidales_RF16_group
Subgroup_25	0	8.3605e-06	0	0	0	d__Bacteria; p__Acidobacteriota; c__Subgroup_25; o__Subgroup_25; f__Subgroup_25
Morganellaceae	0.00016721	5.0163e-05	1.61816e-05	0.00566006	0	d__Bacteria; p__Proteobacteria; c__Gammaproteobacteria; o__Enterobacterales; f__Morganellaceae
AKIW781	3.3442e-05	2.50815e-05	0	0	0	d__Bacteria; p__Chloroflexi; c__Chloroflexia; o__Kallotenuales; f__AKIW781
Subgroup_22	0	0	0	5.85235e-05	2.59464e-05	d__Bacteria; p__Acidobacteriota; c__Subgroup_22; o__Subgroup_22; f__Subgroup_22
Sutterellaceae	0.000443107	0.00108687	0.000137544	0.000401304	0.000121083	d__Bacteria; p__Proteobacteria; c__Gammaproteobacteria; o__Burkholderiales; f__Sutterellaceae
Magnoliophyta	0	1.6721e-05	0	0	0	d__Eukaryota; p__Phragmoplastophyta; c__Embryophyta; o__Magnoliophyta; f__Magnoliophyta
Saprospiraceae	0.000685561	0.000576875	8.09081e-05	1.6721e-05	0.000198922	d__Bacteria; p__Bacteroidota; c__Bacteroidia; o__Chitinophagales; f__Saprospiraceae
Pseudoalteromonadaceae	0	8.3605e-05	0	0.000560154	0.000311357	d__Bacteria; p__Proteobacteria; c__Gammaproteobacteria; o__Alteromonadales; f__Pseudoalteromonadaceae
Bacteroidales_Incertae_Sedis	0	0	8.09081e-06	0	0	d__Bacteria; p__Bacteroidota; c__Bacteroidia; o__Bacteroidales; f__Bacteroidales_Incertae_Sedis
Nakamurellaceae	8.3605e-06	0	0	0	0	d__Bacteria; p__Actinobacteriota; c__Actinobacteria; o__Frankiales; f__Nakamurellaceae
Azospirillaceae	0.00015885	4.18025e-05	3.23632e-05	5.0163e-05	8.6488e-06	d__Bacteria; p__Proteobacteria; c__Alphaproteobacteria; o__Azospirillales; f__Azospirillaceae
Oscillospiraceae	0.00202324	0.00388763	0.000477358	0.00133768	0.00223139	d__Bacteria; p__Firmicutes; c__Clostridia; o__Oscillospirales; f__Oscillospiraceae
Thermoanaerobaculaceae	6.6884e-05	8.3605e-06	0	0.000217373	5.18928e-05	d__Bacteria; p__Acidobacteriota; c__Thermoanaerobaculia; o__Thermoanaerobaculales; f__Thermoanaerobaculaceae
Dietziaceae	0.000234094	0	0	0	0	d__Bacteria; p__Actinobacteriota; c__Actinobacteria; o__Corynebacteriales; f__Dietziaceae
Izemoplasmatales	0	0	0	8.3605e-06	0	d__Bacteria; p__Firmicutes; c__Bacilli; o__Izemoplasmatales; f__Izemoplasmatales
Stappiaceae	8.3605e-06	4.18025e-05	0	8.3605e-06	0	d__Bacteria; p__Proteobacteria; c__Alphaproteobacteria; o__Rhizobiales; f__Stappiaceae
Rikenellaceae	0.000685561	0.00105342	0.000372177	0.000309339	0.0010984	d__Bacteria; p__Bacteroidota; c__Bacteroidia; o__Bacteroidales; f__Rikenellaceae
Balneolaceae	2.50815e-05	0	0	0	0	d__Bacteria; p__Bacteroidota; c__Rhodothermia; o__Balneolales; f__Balneolaceae
WPS-2	0	2.50815e-05	0	0	1.72976e-05	d__Bacteria; p__WPS-2; c__WPS-2; o__WPS-2; f__WPS-2
Microtrichaceae	0	5.0163e-05	0	3.3442e-05	0.000389196	d__Bacteria; p__Actinobacteriota; c__Acidimicrobiia; o__Microtrichales; f__Microtrichaceae
Rhodospirillaceae	0	0	1.61816e-05	1.6721e-05	8.6488e-06	d__Bacteria; p__Proteobacteria; c__Alphaproteobacteria; o__Rhodospirillales; f__Rhodospirillaceae
Erysipelotrichaceae	0.000752445	0.0010367	0.000234634	0.00392944	0.00244761	d__Bacteria; p__Firmicutes; c__Bacilli; o__Erysipelotrichales; f__Erysipelotrichaceae
Methanosarcinaceae	8.3605e-05	1.6721e-05	0	0	0	d__Archaea; p__Halobacterota; c__Methanosarcinia; o__Methanosarciniales; f__Methanosarcinaceae
Rhizobiaceae	0.000434746	0.00170554	0.0219504	0.00249143	0.0018076	d__Bacteria; p__Proteobacteria; c__Alphaproteobacteria; o__Rhizobiales; f__Rhizobiaceae
Cellvibrionaceae	0	7.52445e-05	3.23632e-05	0.00015885	8.6488e-06	d__Bacteria; p__Proteobacteria; c__Gammaproteobacteria; o__Cellvibrionales; f__Cellvibrionaceae
Candidatus_Moranbacteria	8.3605e-06	0	0	0	0	d__Bacteria; p__Patescibacteria; c__Parcubacteria; o__Candidatus_Moranbacteria; f__Candidatus_Moranbacteria
PLTA13	8.3605e-05	8.3605e-06	0	0	0	d__Bacteria; p__Proteobacteria; c__Gammaproteobacteria; o__PLTA13; f__PLTA13
Yersiniaceae	7.52445e-05	0.000652119	0.000315542	3.3442e-05	0.000449738	d__Bacteria; p__Proteobacteria; c__Gammaproteobacteria; o__Enterobacterales; f__Yersiniaceae
Methylophilaceae	0.00197308	0	4.04541e-05	5.85235e-05	0	d__Bacteria; p__Proteobacteria; c__Gammaproteobacteria; o__Burkholderiales; f__Methylophilaceae
Sericytochromatia	2.50815e-05	0	0	8.3605e-06	2.59464e-05	d__Bacteria; p__Cyanobacteria; c__Sericytochromatia; o__Sericytochromatia; f__Sericytochromatia
Mycobacteriaceae	0.000108687	2.50815e-05	0	0	3.45952e-05	d__Bacteria; p__Actinobacteriota; c__Actinobacteria; o__Corynebacteriales; f__Mycobacteriaceae
Marinomonadaceae	0	0	0	0	8.6488e-06	d__Bacteria; p__Proteobacteria; c__Gammaproteobacteria; o__Oceanospirillales; f__Marinomonadaceae
Competibacteraceae	6.6884e-05	0	1.61816e-05	0	0	d__Bacteria; p__Proteobacteria; c__Gammaproteobacteria; o__Competibacterales; f__Competibacteraceae
Carnobacteriaceae	0.000476549	0.000476549	0.000412631	0.000217373	0.000302708	d__Bacteria; p__Firmicutes; c__Bacilli; o__Lactobacillales; f__Carnobacteriaceae
Glycomycetaceae	5.0163e-05	4.18025e-05	0	8.3605e-06	0	d__Bacteria; p__Actinobacteriota; c__Actinobacteria; o__Glycomycetales; f__Glycomycetaceae
Oleiphilaceae	0	0	8.09081e-06	0	0	d__Bacteria; p__Proteobacteria; c__Gammaproteobacteria; o__Oceanospirillales; f__Oleiphilaceae
Nitrospiraceae	0.000292618	5.0163e-05	0	5.85235e-05	1.72976e-05	d__Bacteria; p__Nitrospirota; c__Nitrospiria; o__Nitrospirales; f__Nitrospiraceae
SJA-15	0	0	8.09081e-06	0	0	d__Bacteria; p__Chloroflexi; c__Anaerolineae; o__SJA-15; f__SJA-15
Nannocystaceae	0	1.6721e-05	0	0	1.72976e-05	d__Bacteria; p__Myxococcota; c__Polyangia; o__Nannocystales; f__Nannocystaceae
Bathyarchaeia	0.000242455	0	0	0	0	d__Archaea; p__Crenarchaeota; c__Bathyarchaeia; o__Bathyarchaeia; f__Bathyarchaeia
Gemellaceae	0.000217373	0.000250815	0.000177998	2.50815e-05	0.000112434	d__Bacteria; p__Firmicutes; c__Bacilli; o__Staphylococcales; f__Gemellaceae
Haloplasmataceae	7.52445e-05	8.3605e-06	0	0	0	d__Bacteria; p__Firmicutes; c__Bacilli; o__Haloplasmatales; f__Haloplasmataceae
Defluviitaleaceae	0	0	0	8.3605e-06	0	d__Bacteria; p__Firmicutes; c__Clostridia; o__Lachnospirales; f__Defluviitaleaceae
Hydrogenedensaceae	8.3605e-06	0	8.09081e-06	8.3605e-06	0	d__Bacteria; p__Hydrogenedentes; c__Hydrogenedentia; o__Hydrogenedentiales; f__Hydrogenedensaceae
Desulfovibrionaceae	0.000183931	0.000693922	0.000283178	0.000685561	0.000527577	d__Bacteria; p__Desulfobacterota; c__Desulfovibrionia; o__Desulfovibrionales; f__Desulfovibrionaceae
A4b	5.0163e-05	1.6721e-05	0	1.6721e-05	7.78392e-05	d__Bacteria; p__Chloroflexi; c__Anaerolineae; o__SBR1031; f__A4b
Sphingomonadaceae	0.00873673	0.000894574	0.000250815	0.00066048	0.0057428	d__Bacteria; p__Proteobacteria; c__Alphaproteobacteria; o__Sphingomonadales; f__Sphingomonadaceae
Spirosomaceae	1.6721e-05	5.85235e-05	0.000186089	4.18025e-05	8.6488e-06	d__Bacteria; p__Bacteroidota; c__Bacteroidia; o__Cytophagales; f__Spirosomaceae
Run-SP154	8.3605e-06	0	0	0	0	d__Bacteria; p__Proteobacteria; c__Gammaproteobacteria; o__Run-SP154; f__Run-SP154
Cellulomonadaceae	0	0	0	1.6721e-05	0	d__Bacteria; p__Actinobacteriota; c__Actinobacteria; o__Micrococcales; f__Cellulomonadaceae
Burkholderiaceae	0.035691	0.0304991	0.00940152	0.0698186	0.158991	d__Bacteria; p__Proteobacteria; c__Gammaproteobacteria; o__Burkholderiales; f__Burkholderiaceae
Bdellovibrionaceae	0.000125408	0	0.000485449	2.50815e-05	0.000129732	d__Bacteria; p__Bdellovibrionota; c__Bdellovibrionia; o__Bdellovibrionales; f__Bdellovibrionaceae
DEV007	0	8.3605e-06	0	0	0	d__Bacteria; p__Verrucomicrobiota; c__Verrucomicrobiae; o__Verrucomicrobiales; f__DEV007
Longimicrobiaceae	0	1.6721e-05	0	0	0	d__Bacteria; p__Gemmatimonadota; c__Longimicrobia; o__Longimicrobiales; f__Longimicrobiaceae
Clostridiaceae	0.000869493	0.0012708	0.000161816	0.00178079	0.000812987	d__Bacteria; p__Firmicutes; c__Clostridia; o__Clostridiales; f__Clostridiaceae
Myxococcaceae	2.50815e-05	0	4.04541e-05	1.6721e-05	1.72976e-05	d__Bacteria; p__Myxococcota; c__Myxococcia; o__Myxococcales; f__Myxococcaceae
Desulfocapsaceae	5.85235e-05	0	0	0.000108687	0	d__Bacteria; p__Desulfobacterota; c__Desulfobulbia; o__Desulfobulbales; f__Desulfocapsaceae
Barnesiellaceae	0	0	8.09081e-06	1.6721e-05	4.3244e-05	d__Bacteria; p__Bacteroidota; c__Bacteroidia; o__Bacteroidales; f__Barnesiellaceae
Brevibacteriaceae	8.3605e-06	0	0	4.18025e-05	6.05416e-05	d__Bacteria; p__Actinobacteriota; c__Actinobacteria; o__Micrococcales; f__Brevibacteriaceae
Melioribacteraceae	0	0	0	2.50815e-05	0	d__Bacteria; p__Bacteroidota; c__Ignavibacteria; o__Ignavibacteriales; f__Melioribacteraceae
BD7-8	0	0	0	3.3442e-05	0	d__Bacteria; p__Proteobacteria; c__Gammaproteobacteria; o__BD7-8; f__BD7-8
Chthonomonadales	2.50815e-05	0	0	0	0	d__Bacteria; p__Armatimonadota; c__Chthonomonadetes; o__Chthonomonadales; f__Chthonomonadales
Polyangiaceae	0	1.6721e-05	1.61816e-05	8.3605e-06	3.45952e-05	d__Bacteria; p__Myxococcota; c__Polyangia; o__Polyangiales; f__Polyangiaceae
UBA10353_marine_group	0	5.0163e-05	0	1.6721e-05	0	d__Bacteria; p__Proteobacteria; c__Gammaproteobacteria; o__UBA10353_marine_group; f__UBA10353_marine_group
Entomoplasmatales_Incertae_Sedis	0	7.52445e-05	0	0	0	d__Bacteria; p__Firmicutes; c__Bacilli; o__Entomoplasmatales; f__Entomoplasmatales_Incertae_Sedis
Deep_Sea_Euryarchaeotic_Group(DSEG)	1.6721e-05	8.3605e-06	8.09081e-06	0	0	d__Archaea; p__Aenigmarchaeota; c__Deep_Sea_Euryarchaeotic_Group(DSEG); o__Deep_Sea_Euryarchaeotic_Group(DSEG); f__Deep_Sea_Euryarchaeotic_Group(DSEG)
Zixibacteria	8.3605e-06	0	0	8.3605e-06	0	d__Bacteria; p__Zixibacteria; c__Zixibacteria; o__Zixibacteria; f__Zixibacteria
Coriobacteriaceae	0	0	4.85449e-05	0.000635398	7.78392e-05	d__Bacteria; p__Actinobacteriota; c__Coriobacteriia; o__Coriobacteriales; f__Coriobacteriaceae
BSV26	0.000125408	0	0	0	0	d__Bacteria; p__Bacteroidota; c__Kryptonia; o__Kryptoniales; f__BSV26
Oscillatoriaceae	0	1.6721e-05	0	0	0	d__Bacteria; p__Cyanobacteria; c__Cyanobacteriia; o__Cyanobacteriales; f__Oscillatoriaceae
Labraceae	2.50815e-05	0	0	0	6.05416e-05	d__Bacteria; p__Proteobacteria; c__Alphaproteobacteria; o__Rhizobiales; f__Labraceae
Oligoflexales	8.3605e-06	1.6721e-05	0	0	0	d__Bacteria; p__Bdellovibrionota; c__Oligoflexia; o__Oligoflexales; f__Oligoflexales
Hydrogenophilaceae	0.000509991	0	4.85449e-05	0	3.45952e-05	d__Bacteria; p__Proteobacteria; c__Gammaproteobacteria; o__Burkholderiales; f__Hydrogenophilaceae
Deferribacteraceae	0	0	2.42724e-05	5.85235e-05	0.000103786	d__Bacteria; p__Deferribacterota; c__Deferribacteres; o__Deferribacterales; f__Deferribacteraceae
Absconditabacteriales_(SR1)	2.50815e-05	6.6884e-05	8.09081e-06	0	0	d__Bacteria; p__Patescibacteria; c__Gracilibacteria; o__Absconditabacteriales_(SR1); f__Absconditabacteriales_(SR1)
WX65	0	0	0	8.3605e-06	0	d__Bacteria; p__Methylomirabilota; c__Methylomirabilia; o__Rokubacteriales; f__WX65
Micavibrionaceae	0	0	0	0	6.05416e-05	d__Bacteria; p__Proteobacteria; c__Alphaproteobacteria; o__Micavibrionales; f__Micavibrionaceae
SM2D12	0	0	0	0	2.59464e-05	d__Bacteria; p__Proteobacteria; c__Alphaproteobacteria; o__Rickettsiales; f__SM2D12
WWH38	0	3.3442e-05	0	0	0	d__Bacteria; p__Patescibacteria; c__Saccharimonadia; o__Saccharimonadales; f__WWH38
SBR1031	7.52445e-05	0	0	2.50815e-05	0	d__Bacteria; p__Chloroflexi; c__Anaerolineae; o__SBR1031; f__SBR1031
Chthonomonadaceae	8.3605e-06	0	0	0	0	d__Bacteria; p__Armatimonadota; c__Chthonomonadetes; o__Chthonomonadales; f__Chthonomonadaceae
Bacillaceae	0.00217373	0.00233258	0.00361659	0.000401304	0.000743797	d__Bacteria; p__Firmicutes; c__Bacilli; o__Bacillales; f__Bacillaceae
Crocinitomicaceae	0	0	0	8.3605e-06	1.72976e-05	d__Bacteria; p__Bacteroidota; c__Bacteroidia; o__Flavobacteriales; f__Crocinitomicaceae
Ruminococcaceae	0.00237438	0.00784215	0.0017638	0.00810969	0.00486062	d__Bacteria; p__Firmicutes; c__Clostridia; o__Oscillospirales; f__Ruminococcaceae
uncultured	0.00244963	0.000744085	0.000169907	0.000861132	0.000743797	-
VHS-B4-70	0	0	0	8.3605e-06	0	d__Bacteria; p__Myxococcota; c__Polyangia; o__VHS-B4-70; f__VHS-B4-70
A0839	0	0	0	0	8.6488e-06	d__Bacteria; p__Proteobacteria; c__Alphaproteobacteria; o__Rhizobiales; f__A0839
Prolixibacteraceae	2.50815e-05	3.3442e-05	0	1.6721e-05	0.000155678	d__Bacteria; p__Bacteroidota; c__Bacteroidia; o__Bacteroidales; f__Prolixibacteraceae
Ktedonobacteraceae	2.50815e-05	0	0	2.50815e-05	0	d__Bacteria; p__Chloroflexi; c__Ktedonobacteria; o__Ktedonobacterales; f__Ktedonobacteraceae
Subgroup_26	0	0	0	8.3605e-06	0	d__Bacteria; p__Acidobacteriota; c__Subgroup_26; o__Subgroup_26; f__Subgroup_26
Bacteroidetes_VC2.1_Bac22	0	0	0	8.3605e-06	0	d__Bacteria; p__Bacteroidota; c__Bacteroidia; o__Bacteroidetes_VC2.1_Bac22; f__Bacteroidetes_VC2.1_Bac22
Clade_I	0	0.000225734	0	0	0	d__Bacteria; p__Proteobacteria; c__Alphaproteobacteria; o__SAR11_clade; f__Clade_I
Chloroplast	0.0010367	0.000844411	0.000153725	0.00106178	0.0130164	d__Bacteria; p__Cyanobacteria; c__Cyanobacteriia; o__Chloroplast; f__Chloroplast
SZB30	6.6884e-05	0	1.61816e-05	0	0	d__Bacteria; p__Proteobacteria; c__Gammaproteobacteria; o__SZB30; f__SZB30
Methanoregulaceae	2.50815e-05	8.3605e-06	0	0	0	d__Archaea; p__Halobacterota; c__Methanomicrobia; o__Methanomicrobiales; f__Methanoregulaceae
0319-7L14	7.52445e-05	5.0163e-05	0	0	0	d__Bacteria; p__Actinobacteriota; c__Actinobacteria; o__0319-7L14; f__0319-7L14
OPB41	0	1.6721e-05	0	0	8.6488e-06	d__Bacteria; p__Actinobacteriota; c__Coriobacteriia; o__OPB41; f__OPB41
Chroococcidiopsaceae	0	0	8.09081e-06	0	0	d__Bacteria; p__Cyanobacteria; c__Cyanobacteriia; o__Cyanobacteriales; f__Chroococcidiopsaceae
SAR116_clade	8.3605e-06	1.6721e-05	0	0	0	d__Bacteria; p__Proteobacteria; c__Alphaproteobacteria; o__Puniceispirillales; f__SAR116_clade
Caloramatoraceae	0	8.3605e-06	8.09081e-06	0	0	d__Bacteria; p__Firmicutes; c__Clostridia; o__Clostridiales; f__Caloramatoraceae
PeM15	7.52445e-05	8.3605e-06	0	8.3605e-06	0	d__Bacteria; p__Actinobacteriota; c__Actinobacteria; o__PeM15; f__PeM15
NS11-12_marine_group	8.3605e-06	0	8.09081e-05	0	0	d__Bacteria; p__Bacteroidota; c__Bacteroidia; o__Sphingobacteriales; f__NS11-12_marine_group
Hymenobacteraceae	7.52445e-05	0.000142129	8.09081e-06	1.6721e-05	0	d__Bacteria; p__Bacteroidota; c__Bacteroidia; o__Cytophagales; f__Hymenobacteraceae
PB19	1.6721e-05	0	4.04541e-05	1.6721e-05	0	d__Bacteria; p__Desulfobacterota; c__Desulfuromonadia; o__PB19; f__PB19
Dongiaceae	0.00015885	0	0	5.0163e-05	0	d__Bacteria; p__Proteobacteria; c__Alphaproteobacteria; o__Dongiales; f__Dongiaceae
Ferrovibrionaceae	0	0	0	3.3442e-05	0	d__Bacteria; p__Proteobacteria; c__Alphaproteobacteria; o__Ferrovibrionales; f__Ferrovibrionaceae
Orbaceae	0	2.50815e-05	0	0	0	d__Bacteria; p__Proteobacteria; c__Gammaproteobacteria; o__Orbales; f__Orbaceae
Dojkabacteria	3.3442e-05	8.3605e-06	0	0	0	d__Bacteria; p__Patescibacteria; c__Dojkabacteria; o__Dojkabacteria; f__Dojkabacteria
Kiloniellaceae	4.18025e-05	0	0	0.000150489	0	d__Bacteria; p__Proteobacteria; c__Alphaproteobacteria; o__Kiloniellales; f__Kiloniellaceae
4-29-1	8.3605e-06	0	0	0	0	d__Bacteria; p__Nitrospirota; c__4-29-1; o__4-29-1; f__4-29-1
Solirubrobacteraceae	0.000225734	0	0	1.6721e-05	0.000328654	d__Bacteria; p__Actinobacteriota; c__Thermoleophilia; o__Solirubrobacterales; f__Solirubrobacteraceae
Trueperaceae	0	8.3605e-06	0	0	0	d__Bacteria; p__Deinococcota; c__Deinococci; o__Deinococcales; f__Trueperaceae
Psychromonadaceae	0	0	0	0	5.18928e-05	d__Bacteria; p__Proteobacteria; c__Gammaproteobacteria; o__Alteromonadales; f__Psychromonadaceae
Holophagaceae	1.6721e-05	0.000275897	2.42724e-05	0	0	d__Bacteria; p__Acidobacteriota; c__Holophagae; o__Holophagales; f__Holophagaceae
Saccharospirillaceae	0	0	0	8.3605e-06	0	d__Bacteria; p__Proteobacteria; c__Gammaproteobacteria; o__Oceanospirillales; f__Saccharospirillaceae
Vicinamibacteraceae	3.3442e-05	1.6721e-05	0	4.18025e-05	0.000259464	d__Bacteria; p__Acidobacteriota; c__Vicinamibacteria; o__Vicinamibacterales; f__Vicinamibacteraceae
Magnetospiraceae	0	4.18025e-05	0	0	0	d__Bacteria; p__Proteobacteria; c__Alphaproteobacteria; o__Rhodospirillales; f__Magnetospiraceae
Alicyclobacillaceae	8.3605e-06	0	0	0	2.59464e-05	d__Bacteria; p__Firmicutes; c__Bacilli; o__Alicyclobacillales; f__Alicyclobacillaceae
Marinobacteraceae	0	0.00033442	0	0	0	d__Bacteria; p__Proteobacteria; c__Gammaproteobacteria; o__Alteromonadales; f__Marinobacteraceae
Sandaracinaceae	8.3605e-06	0	8.09081e-06	0.00032606	2.59464e-05	d__Bacteria; p__Myxococcota; c__Polyangia; o__Polyangiales; f__Sandaracinaceae
Syntrophaceae	2.50815e-05	0	0	0	0	d__Bacteria; p__Desulfobacterota; c__Syntrophia; o__Syntrophales; f__Syntrophaceae
Haliangiaceae	0.000133768	2.50815e-05	8.09081e-06	1.6721e-05	6.05416e-05	d__Bacteria; p__Myxococcota; c__Polyangia; o__Haliangiales; f__Haliangiaceae
Halieaceae	6.6884e-05	0	0	0.000735724	0	d__Bacteria; p__Proteobacteria; c__Gammaproteobacteria; o__Cellvibrionales; f__Halieaceae
Parvularculaceae	0	6.6884e-05	0	0	1.72976e-05	d__Bacteria; p__Proteobacteria; c__Alphaproteobacteria; o__Caulobacterales; f__Parvularculaceae
RCP2-54	4.18025e-05	3.3442e-05	8.09081e-06	8.3605e-06	8.6488e-06	d__Bacteria; p__RCP2-54; c__RCP2-54; o__RCP2-54; f__RCP2-54
Hungateiclostridiaceae	5.85235e-05	0.00195636	0.000388359	0.0060112	0.00318276	d__Bacteria; p__Firmicutes; c__Clostridia; o__Clostridia; f__Hungateiclostridiaceae
MB-A2-108	0.000342781	2.50815e-05	0	0	1.72976e-05	d__Bacteria; p__Actinobacteriota; c__MB-A2-108; o__MB-A2-108; f__MB-A2-108
Solibacteraceae	5.0163e-05	0	0	6.6884e-05	3.45952e-05	d__Bacteria; p__Acidobacteriota; c__Acidobacteriae; o__Solibacterales; f__Solibacteraceae
Cytophagaceae	0	0	0	8.3605e-06	0	d__Bacteria; p__Bacteroidota; c__Bacteroidia; o__Cytophagales; f__Cytophagaceae
Thermaceae	0	0	0	0	4.3244e-05	d__Bacteria; p__Deinococcota; c__Deinococci; o__Thermales; f__Thermaceae
Pleomorphomonadaceae	0	8.3605e-06	0	0	8.6488e-06	d__Bacteria; p__Proteobacteria; c__Alphaproteobacteria; o__Rhizobiales; f__Pleomorphomonadaceae
TSAC18	8.3605e-06	0	0	0	0	d__Bacteria; p__Firmicutes; c__TSAC18; o__TSAC18; f__TSAC18
Clade_III	3.3442e-05	1.6721e-05	8.89989e-05	0	0	d__Bacteria; p__Proteobacteria; c__Alphaproteobacteria; o__SAR11_clade; f__Clade_III
Gitt-GS-136	0	1.6721e-05	0	0	0	d__Bacteria; p__Chloroflexi; c__Gitt-GS-136; o__Gitt-GS-136; f__Gitt-GS-136
Petrotogaceae	0	0	0	0	0.00014703	d__Bacteria; p__Thermotogota; c__Thermotogae; o__Petrotogales; f__Petrotogaceae
Gracilibacteraceae	0	0	0	8.3605e-06	0	d__Bacteria; p__Firmicutes; c__Clostridia; o__Clostridia; f__Gracilibacteraceae
Nocardiaceae	0	7.52445e-05	1.61816e-05	0.000108687	0.00021622	d__Bacteria; p__Actinobacteriota; c__Actinobacteria; o__Corynebacteriales; f__Nocardiaceae
Vermiphilaceae	0	0	0	8.3605e-06	0	d__Bacteria; p__Dependentiae; c__Babeliae; o__Babeliales; f__Vermiphilaceae
Babeliales	8.3605e-06	0	8.09081e-06	1.6721e-05	0	d__Bacteria; p__Dependentiae; c__Babeliae; o__Babeliales; f__Babeliales
PHOS-HE36	8.3605e-05	0	0	0.000117047	0.000138381	d__Bacteria; p__Bacteroidota; c__Ignavibacteria; o__Ignavibacteriales; f__PHOS-HE36
Parvibaculaceae	0	6.6884e-05	0	0	0	d__Bacteria; p__Proteobacteria; c__Alphaproteobacteria; o__Parvibaculales; f__Parvibaculaceae
MWH-UniP1_aquatic_group	0	0	4.04541e-05	0	0	d__Bacteria; p__Proteobacteria; c__Gammaproteobacteria; o__Burkholderiales; f__MWH-UniP1_aquatic_group
BIrii41	0	0	0	2.50815e-05	8.6488e-06	d__Bacteria; p__Myxococcota; c__Polyangia; o__Polyangiales; f__BIrii41
Acidaminobacteraceae	0	2.50815e-05	5.66357e-05	0	0	d__Bacteria; p__Firmicutes; c__Clostridia; o__Peptostreptococcales-Tissierellales; f__Acidaminobacteraceae
Family_III	0	0	0	0	8.6488e-06	d__Bacteria; p__Firmicutes; c__Thermoanaerobacteria; o__Thermoanaerobacterales; f__Family_III
DTU014	2.50815e-05	0	0	0	0	d__Bacteria; p__Firmicutes; c__Incertae_Sedis; o__DTU014; f__DTU014
Catenulisporaceae	0	8.3605e-06	0	0	0	d__Bacteria; p__Actinobacteriota; c__Actinobacteria; o__Catenulisporales; f__Catenulisporaceae
gir-aah93h0	0	0	0	8.3605e-06	0	d__Bacteria; p__Bacteroidota; c__Bacteroidia; o__Bacteroidales; f__gir-aah93h0
Colwelliaceae	0	0	0	1.6721e-05	0	d__Bacteria; p__Proteobacteria; c__Gammaproteobacteria; o__Alteromonadales; f__Colwelliaceae
Peptostreptococcaceae	0.00209849	0.00309339	0.000355996	0.0103169	0.00229193	d__Bacteria; p__Firmicutes; c__Clostridia; o__Peptostreptococcales-Tissierellales; f__Peptostreptococcaceae
Bacteroidetes_BD2-2	1.6721e-05	0	0	5.85235e-05	0	d__Bacteria; p__Bacteroidota; c__Bacteroidia; o__Bacteroidales; f__Bacteroidetes_BD2-2
Candidatus_Jorgensenbacteria	0	0	0	0	8.6488e-06	d__Bacteria; p__Patescibacteria; c__Parcubacteria; o__Candidatus_Jorgensenbacteria; f__Candidatus_Jorgensenbacteria
R7C24	0	0	1.61816e-05	0	0	d__Bacteria; p__Proteobacteria; c__Gammaproteobacteria; o__R7C24; f__R7C24
RBG-13-54-9	3.3442e-05	0	0	0	0	d__Bacteria; p__Chloroflexi; c__Anaerolineae; o__RBG-13-54-9; f__RBG-13-54-9
Acidobacteriaceae_(Subgroup_1)	8.3605e-06	0	2.42724e-05	0	5.18928e-05	d__Bacteria; p__Acidobacteriota; c__Acidobacteriae; o__Acidobacteriales; f__Acidobacteriaceae_(Subgroup_1)
Saccharimonadales	0.00354485	0.000677201	2.42724e-05	0	0.000415142	d__Bacteria; p__Patescibacteria; c__Saccharimonadia; o__Saccharimonadales; f__Saccharimonadales
Pirellulaceae	8.3605e-06	0	0	8.3605e-06	1.72976e-05	d__Bacteria; p__Planctomycetota; c__Planctomycetes; o__Pirellulales; f__Pirellulaceae
Sedimenticolaceae	0	0	0	0	8.6488e-06	d__Bacteria; p__Proteobacteria; c__Gammaproteobacteria; o__Chromatiales; f__Sedimenticolaceae
Solimonadaceae	2.50815e-05	0	0	8.3605e-06	0.000467035	d__Bacteria; p__Proteobacteria; c__Gammaproteobacteria; o__Salinisphaerales; f__Solimonadaceae
Woesearchaeales	5.0163e-05	0	9.70897e-05	1.6721e-05	8.6488e-06	d__Archaea; p__Nanoarchaeota; c__Nanoarchaeia; o__Woesearchaeales; f__Woesearchaeales
S0134_terrestrial_group	1.6721e-05	8.3605e-06	0	0	0	d__Bacteria; p__Gemmatimonadota; c__S0134_terrestrial_group; o__S0134_terrestrial_group; f__S0134_terrestrial_group
P9X2b3D02	1.6721e-05	0	0	0	0	d__Bacteria; p__Nitrospinota; c__P9X2b3D02; o__P9X2b3D02; f__P9X2b3D02
Steroidobacteraceae	0.00140456	0	0	5.85235e-05	3.45952e-05	d__Bacteria; p__Proteobacteria; c__Gammaproteobacteria; o__Steroidobacterales; f__Steroidobacteraceae
Pedosphaeraceae	0.000217373	4.18025e-05	1.61816e-05	3.3442e-05	3.45952e-05	d__Bacteria; p__Verrucomicrobiota; c__Verrucomicrobiae; o__Pedosphaerales; f__Pedosphaeraceae
Rhizobiales_Incertae_Sedis	0.000509991	5.0163e-05	9.70897e-05	1.6721e-05	0.000467035	d__Bacteria; p__Proteobacteria; c__Alphaproteobacteria; o__Rhizobiales; f__Rhizobiales_Incertae_Sedis
Euglenaceae	0	0	0	8.3605e-06	0	d__Eukaryota; p__Euglenozoa; c__Euglenida; o__Euglenophyceae; f__Euglenaceae
Altiarchaeaceae	8.3605e-06	0	0	0	0	d__Archaea; p__Altiarchaeota; c__Altiarchaeia; o__Altiarchaeales; f__Altiarchaeaceae
Vagococcaceae	7.52445e-05	2.50815e-05	8.09081e-06	1.6721e-05	0.000164327	d__Bacteria; p__Firmicutes; c__Bacilli; o__Lactobacillales; f__Vagococcaceae
Rubinisphaeraceae	0	0	0	0	8.6488e-06	d__Bacteria; p__Planctomycetota; c__Planctomycetes; o__Planctomycetales; f__Rubinisphaeraceae
JG30-KF-CM66	9.19656e-05	0	0	0	0	d__Bacteria; p__Chloroflexi; c__JG30-KF-CM66; o__JG30-KF-CM66; f__JG30-KF-CM66
Brevibacillaceae	3.3442e-05	0	0	0	0	d__Bacteria; p__Firmicutes; c__Bacilli; o__Brevibacillales; f__Brevibacillaceae
Desulfomonilaceae	0	0	8.09081e-06	0	0	d__Bacteria; p__Desulfobacterota; c__Desulfomonilia; o__Desulfomonilales; f__Desulfomonilaceae
Acidobacteriae	0	8.3605e-06	8.09081e-06	0	0	d__Bacteria; p__Acidobacteriota; c__Acidobacteriae; o__Acidobacteriae; f__Acidobacteriae
Peptostreptococcales-Tissierellales	0.000802608	0.0056935	0.00646456	0.0711981	0.00989423	d__Bacteria; p__Firmicutes; c__Clostridia; o__Peptostreptococcales-Tissierellales; f__Peptostreptococcales-Tissierellales
Promicromonosporaceae	0	0	0	8.3605e-06	0	d__Bacteria; p__Actinobacteriota; c__Actinobacteria; o__Micrococcales; f__Promicromonosporaceae
Porticoccaceae	0	0	0	0	8.6488e-06	d__Bacteria; p__Proteobacteria; c__Gammaproteobacteria; o__Cellvibrionales; f__Porticoccaceae
Oxalobacteraceae	0.000142129	0.000209013	0.000145635	0.000509991	0.00021622	d__Bacteria; p__Proteobacteria; c__Gammaproteobacteria; o__Burkholderiales; f__Oxalobacteraceae
Lentimicrobiaceae	0.000142129	0	8.09081e-06	2.50815e-05	0	d__Bacteria; p__Bacteroidota; c__Bacteroidia; o__Sphingobacteriales; f__Lentimicrobiaceae
BD2-11_terrestrial_group	0	0	0	3.3442e-05	0	d__Bacteria; p__Gemmatimonadota; c__BD2-11_terrestrial_group; o__BD2-11_terrestrial_group; f__BD2-11_terrestrial_group
Bryobacteraceae	0.000300978	6.6884e-05	2.42724e-05	4.18025e-05	6.91904e-05	d__Bacteria; p__Acidobacteriota; c__Acidobacteriae; o__Bryobacterales; f__Bryobacteraceae
Aerococcaceae	0.000969819	0.000401304	0.00266997	0.00138784	0.00854501	d__Bacteria; p__Firmicutes; c__Bacilli; o__Lactobacillales; f__Aerococcaceae
S085	0.000267536	8.3605e-06	0	0	0	d__Bacteria; p__Chloroflexi; c__Dehalococcoidia; o__S085; f__S085
Porphyromonadaceae	0.00158014	0.00179751	0.000914262	0.0132012	0.00114164	d__Bacteria; p__Bacteroidota; c__Bacteroidia; o__Bacteroidales; f__Porphyromonadaceae
Nitrosotaleaceae	5.85235e-05	0	8.09081e-06	0	0	d__Archaea; p__Crenarchaeota; c__Nitrososphaeria; o__Nitrosotaleales; f__Nitrosotaleaceae
Nitrosococcaceae	0	0	0	0	8.6488e-05	d__Bacteria; p__Proteobacteria; c__Gammaproteobacteria; o__Nitrosococcales; f__Nitrosococcaceae
Comamonadaceae	0.000702282	0.000359502	0.00238679	0.00311011	0.00295789	d__Bacteria; p__Proteobacteria; c__Gammaproteobacteria; o__Burkholderiales; f__Comamonadaceae
Alcaligenaceae	1.6721e-05	0.00119555	0.000922352	0.000886214	0.000129732	d__Bacteria; p__Proteobacteria; c__Gammaproteobacteria; o__Burkholderiales; f__Alcaligenaceae
Flavobacteriaceae	9.19656e-05	0.00033442	0.000121362	0.000234094	0.000605416	d__Bacteria; p__Bacteroidota; c__Bacteroidia; o__Flavobacteriales; f__Flavobacteriaceae
Vibrionaceae	5.0163e-05	5.85235e-05	8.09081e-06	0.00412173	0.00668552	d__Bacteria; p__Proteobacteria; c__Gammaproteobacteria; o__Vibrionales; f__Vibrionaceae
Leptotrichiaceae	0.0013962	0.0189533	0.00156962	0.0100326	0.0136046	d__Bacteria; p__Fusobacteriota; c__Fusobacteriia; o__Fusobacteriales; f__Leptotrichiaceae
OLB14	6.6884e-05	0	0	0	0	d__Bacteria; p__Chloroflexi; c__OLB14; o__OLB14; f__OLB14
DTB120	0	8.3605e-06	0	0	0	d__Bacteria; p__DTB120; c__DTB120; o__DTB120; f__DTB120
Sh765B-AG-111	0	0	0	8.3605e-06	0	d__Bacteria; p__Chloroflexi; c__Dehalococcoidia; o__Sh765B-AG-111; f__Sh765B-AG-111
env.OPS_17	4.18025e-05	2.50815e-05	0	0	0	d__Bacteria; p__Bacteroidota; c__Bacteroidia; o__Sphingobacteriales; f__env.OPS_17
Rhodanobacteraceae	4.18025e-05	8.3605e-05	6.47265e-05	0.000175571	0.000518928	d__Bacteria; p__Proteobacteria; c__Gammaproteobacteria; o__Xanthomonadales; f__Rhodanobacteraceae
Sva1033	0	8.3605e-06	0	0.00118719	0	d__Bacteria; p__Desulfobacterota; c__Desulfuromonadia; o__Sva1033; f__Sva1033
Methanosaetaceae	0.000192292	0	0	0	0	d__Archaea; p__Halobacterota; c__Methanosarcinia; o__Methanosarciniales; f__Methanosaetaceae
Bacteroidetes_vadinHA17	0.00066048	3.3442e-05	0	0	4.3244e-05	d__Bacteria; p__Bacteroidota; c__Bacteroidia; o__Bacteroidales; f__Bacteroidetes_vadinHA17
Anaerolineae	7.52445e-05	0	0	0	0	d__Bacteria; p__Chloroflexi; c__Anaerolineae; o__Anaerolineae; f__Anaerolineae
Micrococcaceae	0.00141293	0.000752445	0.000218452	0.00109523	0.000778392	d__Bacteria; p__Actinobacteriota; c__Actinobacteria; o__Micrococcales; f__Micrococcaceae
Kapabacteriales	0.000217373	8.3605e-05	0	8.3605e-06	0.000103786	d__Bacteria; p__Bacteroidota; c__Kapabacteria; o__Kapabacteriales; f__Kapabacteriales
TK10	2.50815e-05	0	0	8.3605e-06	0	d__Bacteria; p__Chloroflexi; c__TK10; o__TK10; f__TK10
Devosiaceae	0	8.3605e-05	3.23632e-05	0.000618677	0.000207571	d__Bacteria; p__Proteobacteria; c__Alphaproteobacteria; o__Rhizobiales; f__Devosiaceae
Acholeplasmataceae	0	0	1.61816e-05	8.3605e-06	0	d__Bacteria; p__Firmicutes; c__Bacilli; o__Acholeplasmatales; f__Acholeplasmataceae
Schleiferiaceae	8.3605e-06	0	0	0	0.000129732	d__Bacteria; p__Bacteroidota; c__Bacteroidia; o__Flavobacteriales; f__Schleiferiaceae
Desulfatiglandaceae	2.50815e-05	0	0	2.50815e-05	8.6488e-06	d__Bacteria; p__Desulfobacterota; c__Desulfobacteria; o__Desulfatiglandales; f__Desulfatiglandaceae
Granulosicoccaceae	0	0	0	0	1.72976e-05	d__Bacteria; p__Proteobacteria; c__Gammaproteobacteria; o__Granulosicoccales; f__Granulosicoccaceae
0319-6G20	8.3605e-06	0	3.23632e-05	0	3.45952e-05	d__Bacteria; p__Bdellovibrionota; c__Oligoflexia; o__0319-6G20; f__0319-6G20
F082	6.6884e-05	3.3442e-05	0	0	7.78392e-05	d__Bacteria; p__Bacteroidota; c__Bacteroidia; o__Bacteroidales; f__F082
37-13	2.50815e-05	0	1.61816e-05	0	0	d__Bacteria; p__Bacteroidota; c__Bacteroidia; o__Chitinophagales; f__37-13
Marinilabiliaceae	1.6721e-05	8.3605e-05	0	1.6721e-05	4.3244e-05	d__Bacteria; p__Bacteroidota; c__Bacteroidia; o__Bacteroidales; f__Marinilabiliaceae
SCGC_AAA011-D5	0	2.50815e-05	0	0	0	d__Archaea; p__Nanoarchaeota; c__Nanoarchaeia; o__Woesearchaeales; f__SCGC_AAA011-D5
Succinivibrionaceae	8.3605e-06	0	1.61816e-05	1.6721e-05	0	d__Bacteria; p__Proteobacteria; c__Gammaproteobacteria; o__Aeromonadales; f__Succinivibrionaceae
Methyloligellaceae	0	2.50815e-05	0	4.18025e-05	0	d__Bacteria; p__Proteobacteria; c__Alphaproteobacteria; o__Rhizobiales; f__Methyloligellaceae
Fimbriimonadales	0	1.6721e-05	0	0	0	d__Bacteria; p__Armatimonadota; c__Fimbriimonadia; o__Fimbriimonadales; f__Fimbriimonadales
Rickettsiaceae	2.50815e-05	2.50815e-05	0.000970897	0.000710643	3.45952e-05	d__Bacteria; p__Proteobacteria; c__Alphaproteobacteria; o__Rickettsiales; f__Rickettsiaceae
Planococcaceae	2.50815e-05	0.000142129	8.09081e-06	2.50815e-05	5.18928e-05	d__Bacteria; p__Firmicutes; c__Bacilli; o__Bacillales; f__Planococcaceae
Gaiellaceae	5.85235e-05	0	0	1.6721e-05	0	d__Bacteria; p__Actinobacteriota; c__Thermoleophilia; o__Gaiellales; f__Gaiellaceae
Chthoniobacteraceae	4.18025e-05	1.6721e-05	0	0	0	d__Bacteria; p__Verrucomicrobiota; c__Verrucomicrobiae; o__Chthoniobacterales; f__Chthoniobacteraceae
Aeromonadaceae	0	0	0.000169907	0.000543433	0.000129732	d__Bacteria; p__Proteobacteria; c__Gammaproteobacteria; o__Aeromonadales; f__Aeromonadaceae
Cryomorphaceae	0	0	0	0	0.000224869	d__Bacteria; p__Bacteroidota; c__Bacteroidia; o__Flavobacteriales; f__Cryomorphaceae
Bacteroidales_UCG-001	8.3605e-06	0	0	0	0	d__Bacteria; p__Bacteroidota; c__Bacteroidia; o__Bacteroidales; f__Bacteroidales_UCG-001
Caldilineaceae	0.000209013	1.6721e-05	8.09081e-06	0	0.000207571	d__Bacteria; p__Chloroflexi; c__Anaerolineae; o__Caldilineales; f__Caldilineaceae
Fusobacteriaceae	0.000760806	0.000802608	0.0022007	0.00186439	0.00115029	d__Bacteria; p__Fusobacteriota; c__Fusobacteriia; o__Fusobacteriales; f__Fusobacteriaceae
Amb-16S-1323	0	0	8.09081e-06	1.6721e-05	0	d__Bacteria; p__Proteobacteria; c__Alphaproteobacteria; o__Rhizobiales; f__Amb-16S-1323
P2-11E	8.3605e-06	0	0	0	0	d__Bacteria; p__Chloroflexi; c__P2-11E; o__P2-11E; f__P2-11E
Acetothermiia	8.3605e-06	0	0	0	0	d__Bacteria; p__Acetothermia; c__Acetothermiia; o__Acetothermiia; f__Acetothermiia
Ignavibacteriaceae	0	0	0	0	8.6488e-06	d__Bacteria; p__Bacteroidota; c__Ignavibacteria; o__Ignavibacteriales; f__Ignavibacteriaceae
Elusimicrobiaceae	0	0	0	8.3605e-06	0	d__Bacteria; p__Elusimicrobiota; c__Elusimicrobia; o__Elusimicrobiales; f__Elusimicrobiaceae
Coxiellaceae	0	0	0	8.3605e-06	1.72976e-05	d__Bacteria; p__Proteobacteria; c__Gammaproteobacteria; o__Coxiellales; f__Coxiellaceae
Frankiales	9.19656e-05	0	0	0	8.6488e-06	d__Bacteria; p__Actinobacteriota; c__Actinobacteria; o__Frankiales; f__Frankiales
Thermomonosporaceae	1.6721e-05	0	0	0	0	d__Bacteria; p__Actinobacteriota; c__Actinobacteria; o__Streptosporangiales; f__Thermomonosporaceae
Sporichthyaceae	0.000125408	1.6721e-05	0.000590629	8.3605e-06	8.6488e-06	d__Bacteria; p__Actinobacteriota; c__Actinobacteria; o__Frankiales; f__Sporichthyaceae
Synergistaceae	8.3605e-06	2.50815e-05	7.28173e-05	0.000342781	5.18928e-05	d__Bacteria; p__Synergistota; c__Synergistia; o__Synergistales; f__Synergistaceae
Desulfurivibrionaceae	8.3605e-06	0	0	0	0	d__Bacteria; p__Desulfobacterota; c__Desulfobulbia; o__Desulfobulbales; f__Desulfurivibrionaceae
Butyricicoccaceae	4.18025e-05	4.18025e-05	8.09081e-06	0.000234094	0.000129732	d__Bacteria; p__Firmicutes; c__Clostridia; o__Oscillospirales; f__Butyricicoccaceae
Rhodothermaceae	0	8.3605e-06	0	8.3605e-06	0	d__Bacteria; p__Bacteroidota; c__Rhodothermia; o__Rhodothermales; f__Rhodothermaceae
Micropepsaceae	8.3605e-06	8.3605e-06	0	0	0.000164327	d__Bacteria; p__Proteobacteria; c__Alphaproteobacteria; o__Micropepsales; f__Micropepsaceae
Anaerovoracaceae	0.00143801	0.00112031	4.85449e-05	0.000451467	0.000354601	d__Bacteria; p__Firmicutes; c__Clostridia; o__Peptostreptococcales-Tissierellales; f__Anaerovoracaceae
Ilumatobacteraceae	0.000209013	4.18025e-05	1.61816e-05	1.6721e-05	0.000544874	d__Bacteria; p__Actinobacteriota; c__Acidimicrobiia; o__Microtrichales; f__Ilumatobacteraceae
Bacteroidaceae	0.00100326	0.00278405	0.0014078	0.00494106	0.00219679	d__Bacteria; p__Bacteroidota; c__Bacteroidia; o__Bacteroidales; f__Bacteroidaceae
Nitrosomonadaceae	0.000200652	4.18025e-05	4.04541e-05	5.0163e-05	5.18928e-05	d__Bacteria; p__Proteobacteria; c__Gammaproteobacteria; o__Burkholderiales; f__Nitrosomonadaceae
Endomicrobiaceae	0	0	1.61816e-05	0	0	d__Bacteria; p__Elusimicrobiota; c__Endomicrobia; o__Endomicrobiales; f__Endomicrobiaceae
Eubacterium__coprostanoligenes_group	0.000601956	0.00198144	0.000105181	0.000760806	0.000856231	d__Bacteria; p__Firmicutes; c__Clostridia; o__Oscillospirales; f__Eubacterium__coprostanoligenes_group
Caldicoprobacteraceae	1.6721e-05	4.18025e-05	0	0	0	d__Bacteria; p__Firmicutes; c__Clostridia; o__Caldicoprobacterales; f__Caldicoprobacteraceae
Bifidobacteriaceae	0.099373	0.0834295	0.0369103	0.121094	0.0441521	d__Bacteria; p__Actinobacteriota; c__Actinobacteria; o__Bifidobacteriales; f__Bifidobacteriaceae
Methylomonadaceae	0.000100326	6.6884e-05	0	0	4.3244e-05	d__Bacteria; p__Proteobacteria; c__Gammaproteobacteria; o__Methylococcales; f__Methylomonadaceae
Deinococcaceae	8.3605e-06	0	1.61816e-05	2.50815e-05	0	d__Bacteria; p__Deinococcota; c__Deinococci; o__Deinococcales; f__Deinococcaceae
Monoglobaceae	8.3605e-06	0.000300978	1.61816e-05	0.000468188	4.3244e-05	d__Bacteria; p__Firmicutes; c__Clostridia; o__Monoglobales; f__Monoglobaceae
Listeriaceae	0	0	1.61816e-05	0.000217373	0	d__Bacteria; p__Firmicutes; c__Bacilli; o__Lactobacillales; f__Listeriaceae
Desulfomicrobiaceae	0	0	0	2.50815e-05	0	d__Bacteria; p__Desulfobacterota; c__Desulfovibrionia; o__Desulfovibrionales; f__Desulfomicrobiaceae
Pla4_lineage	0	0	0	8.3605e-06	0	d__Bacteria; p__Planctomycetota; c__Pla4_lineage; o__Pla4_lineage; f__Pla4_lineage
Sva0485	8.3605e-06	0	0	4.18025e-05	0	d__Bacteria; p__Sva0485; c__Sva0485; o__Sva0485; f__Sva0485
Legionellaceae	2.50815e-05	0	4.04541e-05	8.3605e-06	6.05416e-05	d__Bacteria; p__Proteobacteria; c__Gammaproteobacteria; o__Legionellales; f__Legionellaceae
Erwiniaceae	1.6721e-05	5.0163e-05	0.000453085	8.3605e-05	0	d__Bacteria; p__Proteobacteria; c__Gammaproteobacteria; o__Enterobacterales; f__Erwiniaceae
Sulfurimonadaceae	1.6721e-05	0	0	0	0	d__Bacteria; p__Campilobacterota; c__Campylobacteria; o__Campylobacterales; f__Sulfurimonadaceae
Muribaculaceae	0.000886214	0.00243291	0.00183661	0.00157177	0.00556983	d__Bacteria; p__Bacteroidota; c__Bacteroidia; o__Bacteroidales; f__Muribaculaceae
Mycoplasmataceae	0.00849427	0.00204832	0.00219261	0.00534236	0.000804338	d__Bacteria; p__Firmicutes; c__Bacilli; o__Mycoplasmatales; f__Mycoplasmataceae
Arcobacteraceae	8.3605e-06	5.0163e-05	0	1.6721e-05	0	d__Bacteria; p__Campilobacterota; c__Campylobacteria; o__Campylobacterales; f__Arcobacteraceae
Candidatus_Pacebacteria	8.3605e-06	0	0	0	0	d__Bacteria; p__Patescibacteria; c__Microgenomatia; o__Candidatus_Pacebacteria; f__Candidatus_Pacebacteria
Halomonadaceae	1.6721e-05	1.6721e-05	5.66357e-05	0.000877853	0.00127137	d__Bacteria; p__Proteobacteria; c__Gammaproteobacteria; o__Oceanospirillales; f__Halomonadaceae
Chromatiaceae	3.3442e-05	0	0	0	0	d__Bacteria; p__Proteobacteria; c__Gammaproteobacteria; o__Chromatiales; f__Chromatiaceae
Pyrinomonadaceae	6.6884e-05	3.3442e-05	0	2.50815e-05	8.6488e-06	d__Bacteria; p__Acidobacteriota; c__Blastocatellia; o__Pyrinomonadales; f__Pyrinomonadaceae
Christensenellaceae	0.000367862	0.000418025	4.04541e-05	0.000426386	0.00140111	d__Bacteria; p__Firmicutes; c__Clostridia; o__Christensenellales; f__Christensenellaceae
Blastocatellaceae	0.000117047	3.3442e-05	1.61816e-05	0	0.000138381	d__Bacteria; p__Acidobacteriota; c__Blastocatellia; o__Blastocatellales; f__Blastocatellaceae
Pasteurellaceae	0.000785887	0.000593596	0.00136735	0.000418025	0.00118489	d__Bacteria; p__Proteobacteria; c__Gammaproteobacteria; o__Pasteurellales; f__Pasteurellaceae
Acidaminococcaceae	3.3442e-05	0.000576875	1.61816e-05	0.000300978	5.18928e-05	d__Bacteria; p__Firmicutes; c__Negativicutes; o__Acidaminococcales; f__Acidaminococcaceae
Nostocaceae	8.3605e-06	0	0	0	0	d__Bacteria; p__Cyanobacteria; c__Cyanobacteriia; o__Cyanobacteriales; f__Nostocaceae
Fodinicurvataceae	0	0	0	8.3605e-06	0	d__Bacteria; p__Proteobacteria; c__Alphaproteobacteria; o__Kiloniellales; f__Fodinicurvataceae
Obscuribacteraceae	2.50815e-05	2.50815e-05	0	0	8.6488e-06	d__Bacteria; p__Cyanobacteria; c__Vampirivibrionia; o__Obscuribacterales; f__Obscuribacteraceae
Selenomonadaceae	0.000242455	0.000535072	0.000186089	0.000359502	0.00021622	d__Bacteria; p__Firmicutes; c__Negativicutes; o__Veillonellales-Selenomonadales; f__Selenomonadaceae
Enterococcaceae	0.00224898	0.00148817	0.000121362	0.00924672	0.00127137	d__Bacteria; p__Firmicutes; c__Bacilli; o__Lactobacillales; f__Enterococcaceae
vadinHA49	0	0	0	8.3605e-06	0	d__Bacteria; p__Planctomycetota; c__vadinHA49; o__vadinHA49; f__vadinHA49
Geminicoccaceae	2.50815e-05	8.3605e-06	1.61816e-05	1.6721e-05	0	d__Bacteria; p__Proteobacteria; c__Alphaproteobacteria; o__Tistrellales; f__Geminicoccaceae
Chromobacteriaceae	0	0	9.70897e-05	1.6721e-05	8.6488e-06	d__Bacteria; p__Proteobacteria; c__Gammaproteobacteria; o__Burkholderiales; f__Chromobacteriaceae
IMCC26256	0.00015885	8.3605e-05	0	8.3605e-06	0	d__Bacteria; p__Actinobacteriota; c__Acidimicrobiia; o__IMCC26256; f__IMCC26256
Streptococcaceae	0.0355071	0.00539253	0.0294263	0.0640665	0.0109753	d__Bacteria; p__Firmicutes; c__Bacilli; o__Lactobacillales; f__Streptococcaceae
Thermodesulfovibrionaceae	0	8.3605e-06	0	0	0	d__Bacteria; p__Nitrospirota; c__Thermodesulfovibrionia; o__Thermodesulfovibrionales; f__Thermodesulfovibrionaceae
Hyphomonadaceae	1.6721e-05	0	1.61816e-05	1.6721e-05	0.000484333	d__Bacteria; p__Proteobacteria; c__Alphaproteobacteria; o__Caulobacterales; f__Hyphomonadaceae
Rhodobacteraceae	0.000484909	0.00116211	0.000978988	0.000267536	0.00169516	d__Bacteria; p__Proteobacteria; c__Alphaproteobacteria; o__Rhodobacterales; f__Rhodobacteraceae
RF39	0.000100326	3.3442e-05	1.61816e-05	0.000117047	4.3244e-05	d__Bacteria; p__Firmicutes; c__Bacilli; o__RF39; f__RF39
KD4-96	3.3442e-05	0	8.09081e-06	8.3605e-06	8.6488e-06	d__Bacteria; p__Chloroflexi; c__KD4-96; o__KD4-96; f__KD4-96
Streptosporangiaceae	0	0	0	1.6721e-05	8.6488e-06	d__Bacteria; p__Actinobacteriota; c__Actinobacteria; o__Streptosporangiales; f__Streptosporangiaceae
Entotheonellaceae	1.6721e-05	0	0	8.3605e-06	0	d__Bacteria; p__Entotheonellaeota; c__Entotheonellia; o__Entotheonellales; f__Entotheonellaceae
Rubrobacteriaceae	6.6884e-05	2.50815e-05	0	2.50815e-05	0	d__Bacteria; p__Actinobacteriota; c__Rubrobacteria; o__Rubrobacterales; f__Rubrobacteriaceae
Aquaspirillaceae	0	0	3.23632e-05	0	0	d__Bacteria; p__Proteobacteria; c__Gammaproteobacteria; o__Burkholderiales; f__Aquaspirillaceae
Simkaniaceae	0	0	0.000177998	0.00187275	0	d__Bacteria; p__Verrucomicrobiota; c__Chlamydiae; o__Chlamydiales; f__Simkaniaceae
Saccharimonadaceae	0.000150489	9.19656e-05	0.000113271	2.50815e-05	4.3244e-05	d__Bacteria; p__Patescibacteria; c__Saccharimonadia; o__Saccharimonadales; f__Saccharimonadaceae
Tannerellaceae	0.000108687	0.00098654	0.000129453	0.000351141	0.000328654	d__Bacteria; p__Bacteroidota; c__Bacteroidia; o__Bacteroidales; f__Tannerellaceae
B1-7BS	0	0	0	0	2.59464e-05	d__Bacteria; p__Proteobacteria; c__Gammaproteobacteria; o__Burkholderiales; f__B1-7BS
Ectothiorhodospiraceae	0	2.50815e-05	0	0	0	d__Bacteria; p__Proteobacteria; c__Gammaproteobacteria; o__Ectothiorhodospirales; f__Ectothiorhodospiraceae
MidBa8	0	0	0	8.3605e-06	0	d__Bacteria; p__Myxococcota; c__Polyangia; o__MidBa8; f__MidBa8
Spongiibacteraceae	0.000250815	0	0	0	0	d__Bacteria; p__Proteobacteria; c__Gammaproteobacteria; o__Cellvibrionales; f__Spongiibacteraceae
Tsukamurellaceae	0	0	7.28173e-05	6.6884e-05	6.91904e-05	d__Bacteria; p__Actinobacteriota; c__Actinobacteria; o__Corynebacteriales; f__Tsukamurellaceae
Moraxellaceae	0.00725692	0.0017139	0.0025567	0.00544269	0.0223658	d__Bacteria; p__Proteobacteria; c__Gammaproteobacteria; o__Pseudomonadales; f__Moraxellaceae
Thermincolaceae	0	0	0	8.3605e-06	0	d__Bacteria; p__Firmicutes; c__Clostridia; o__Thermincolales; f__Thermincolaceae
Kineosporiaceae	0	5.0163e-05	0	0	2.59464e-05	d__Bacteria; p__Actinobacteriota; c__Actinobacteria; o__Kineosporiales; f__Kineosporiaceae
Intrasporangiaceae	0.00106178	1.6721e-05	6.47265e-05	1.6721e-05	3.45952e-05	d__Bacteria; p__Actinobacteriota; c__Actinobacteria; o__Micrococcales; f__Intrasporangiaceae
SAR324_clade(Marine_group_B)	0	0	0	0	1.72976e-05	d__Bacteria; p__SAR324_clade(Marine_group_B); c__SAR324_clade(Marine_group_B); o__SAR324_clade(Marine_group_B); f__SAR324_clade(Marine_group_B)
Desulfosarcinaceae	0.00016721	8.3605e-06	0	1.6721e-05	8.6488e-06	d__Bacteria; p__Desulfobacterota; c__Desulfobacteria; o__Desulfobacterales; f__Desulfosarcinaceae
ADurb.Bin180	8.3605e-06	1.6721e-05	0	0	0	d__Bacteria; p__Chloroflexi; c__Anaerolineae; o__ADurb.Bin180; f__ADurb.Bin180
Alcanivoracaceae1	0	0.000100326	0	0	0	d__Bacteria; p__Proteobacteria; c__Gammaproteobacteria; o__Oceanospirillales; f__Alcanivoracaceae1
Methanofastidiosaceae	4.18025e-05	0	0	0	0	d__Archaea; p__Euryarchaeota; c__Thermococci; o__Methanofastidiosales; f__Methanofastidiosaceae
Calditrichaceae	0	0	0	1.6721e-05	0	d__Bacteria; p__Calditrichota; c__Calditrichia; o__Calditrichales; f__Calditrichaceae
Roseiflexaceae	0.000100326	0	8.09081e-06	0	8.6488e-05	d__Bacteria; p__Chloroflexi; c__Chloroflexia; o__Chloroflexales; f__Roseiflexaceae
Caenarcaniphilales	8.3605e-06	0	0	0	0	d__Bacteria; p__Cyanobacteria; c__Vampirivibrionia; o__Caenarcaniphilales; f__Caenarcaniphilales
Desulfobacteraceae	0	0	0	8.3605e-06	8.6488e-06	d__Bacteria; p__Desulfobacterota; c__Desulfobacteria; o__Desulfobacterales; f__Desulfobacteraceae
Spiroplasmataceae	0	0	0	0.000150489	8.6488e-06	d__Bacteria; p__Firmicutes; c__Bacilli; o__Entomoplasmatales; f__Spiroplasmataceae
Subgroup_17	4.18025e-05	0	0	0	0	d__Bacteria; p__Acidobacteriota; c__Vicinamibacteria; o__Subgroup_17; f__Subgroup_17
UASB-TL25	0	0	0	8.3605e-06	0	d__Bacteria; p__Myxococcota; c__Polyangia; o__UASB-TL25; f__UASB-TL25
Subgroup_13	0	1.6721e-05	0	0	0	d__Bacteria; p__Acidobacteriota; c__Acidobacteriae; o__Subgroup_13; f__Subgroup_13
vadinBA26	8.3605e-06	0	0	0	8.6488e-06	d__Bacteria; p__Chloroflexi; c__Dehalococcoidia; o__vadinBA26; f__vadinBA26
Subgroup_11	3.3442e-05	0	0	0	0	d__Bacteria; p__Acidobacteriota; c__Subgroup_11; o__Subgroup_11; f__Subgroup_11
Thiotrichaceae	0	0	0	3.3442e-05	0	d__Bacteria; p__Proteobacteria; c__Gammaproteobacteria; o__Thiotrichales; f__Thiotrichaceae
Subgroup_18	0	3.3442e-05	0	0	0	d__Bacteria; p__Acidobacteriota; c__Subgroup_18; o__Subgroup_18; f__Subgroup_18
MBNT15	0	0	0	1.6721e-05	8.6488e-06	d__Bacteria; p__MBNT15; c__MBNT15; o__MBNT15; f__MBNT15
Actinomycetaceae	0.000183931	5.0163e-05	0.000752445	0.00332748	0.00105515	d__Bacteria; p__Actinobacteriota; c__Actinobacteria; o__Actinomycetales; f__Actinomycetaceae
Eubacteriaceae	0	2.50815e-05	1.61816e-05	0.00016721	0.000588118	d__Bacteria; p__Firmicutes; c__Clostridia; o__Eubacteriales; f__Eubacteriaceae
Veillonellaceae	0.00450631	0.0104255	0.00443376	0.0266282	0.0156543	d__Bacteria; p__Firmicutes; c__Negativicutes; o__Veillonellales-Selenomonadales; f__Veillonellaceae
AT-s3-28	0	0	0	8.3605e-06	0	d__Bacteria; p__Acidobacteriota; c__AT-s3-28; o__AT-s3-28; f__AT-s3-28
Microscillaceae	0.000284257	0.000117047	0	1.6721e-05	8.6488e-06	d__Bacteria; p__Bacteroidota; c__Bacteroidia; o__Cytophagales; f__Microscillaceae
Propionibacteriaceae	0.000819329	0.000886214	0.000703901	0.000627038	0.000380547	d__Bacteria; p__Actinobacteriota; c__Actinobacteria; o__Propionibacteriales; f__Propionibacteriaceae
AD3	1.6721e-05	7.52445e-05	0	0	0	d__Bacteria; p__Chloroflexi; c__AD3; o__AD3; f__AD3
UCG-010	1.6721e-05	5.0163e-05	0	0.00015885	3.45952e-05	d__Bacteria; p__Firmicutes; c__Clostridia; o__Oscillospirales; f__UCG-010
Cyanobiaceae	8.3605e-06	2.50815e-05	0	0	0	d__Bacteria; p__Cyanobacteria; c__Cyanobacteriia; o__Synechococcales; f__Cyanobiaceae
Lactobacillaceae	0.664986	0.675763	0.699685	0.0277234	0.287477	d__Bacteria; p__Firmicutes; c__Bacilli; o__Lactobacillales; f__Lactobacillaceae
Koribacteraceae	8.3605e-06	0	0	0	0	d__Bacteria; p__Acidobacteriota; c__Acidobacteriae; o__Acidobacteriales; f__Koribacteraceae
Nocardiopsaceae	0	0	0	0	1.72976e-05	d__Bacteria; p__Actinobacteriota; c__Actinobacteria; o__Streptosporangiales; f__Nocardiopsaceae
NS9_marine_group	4.18025e-05	1.6721e-05	1.61816e-05	0	2.59464e-05	d__Bacteria; p__Bacteroidota; c__Bacteroidia; o__Flavobacteriales; f__NS9_marine_group
Erysipelatoclostridiaceae	0.000125408	0.000518351	7.28173e-05	0.000852772	0.000268113	d__Bacteria; p__Firmicutes; c__Bacilli; o__Erysipelotrichales; f__Erysipelatoclostridiaceae
Phycisphaeraceae	0	2.50815e-05	0	8.3605e-06	1.72976e-05	d__Bacteria; p__Planctomycetota; c__Phycisphaerae; o__Phycisphaerales; f__Phycisphaeraceae
Methanospirillaceae	8.3605e-06	0	0	0	0	d__Archaea; p__Halobacterota; c__Methanomicrobia; o__Methanomicrobiales; f__Methanospirillaceae
Acetobacteraceae	0.000351141	0.000142129	0.000105181	1.6721e-05	0.000570821	d__Bacteria; p__Proteobacteria; c__Alphaproteobacteria; o__Acetobacterales; f__Acetobacteraceae
Flammeovirgaceae	8.3605e-06	8.3605e-06	0	0	0	d__Bacteria; p__Bacteroidota; c__Bacteroidia; o__Cytophagales; f__Flammeovirgaceae
Mitochondria	0.000535072	0.000802608	0.000153725	0.000175571	0.0106207	d__Bacteria; p__Proteobacteria; c__Alphaproteobacteria; o__Rickettsiales; f__Mitochondria
Rhodocyclaceae	0.000209013	0	0.000639174	0.00214865	0.00691904	d__Bacteria; p__Proteobacteria; c__Gammaproteobacteria; o__Burkholderiales; f__Rhodocyclaceae
SC-I-84	0.000443107	4.18025e-05	1.61816e-05	8.3605e-06	6.05416e-05	d__Bacteria; p__Proteobacteria; c__Gammaproteobacteria; o__Burkholderiales; f__SC-I-84
Lachnospiraceae	0.00540925	0.0119388	0.00391595	0.0180252	0.0136738	d__Bacteria; p__Firmicutes; c__Clostridia; o__Lachnospirales; f__Lachnospiraceae
Beijerinckiaceae	0.00148817	0.00183931	0.000372177	0.000200652	0.00139246	d__Bacteria; p__Proteobacteria; c__Alphaproteobacteria; o__Rhizobiales; f__Beijerinckiaceae
Alcanivoracaceae	0	0	0	0	4.3244e-05	d__Bacteria; p__Proteobacteria; c__Gammaproteobacteria; o__Oceanospirillales; f__Alcanivoracaceae
Fusibacteraceae	0	4.18025e-05	8.09081e-05	1.6721e-05	0	d__Bacteria; p__Firmicutes; c__Clostridia; o__Peptostreptococcales-Tissierellales; f__Fusibacteraceae
Chitinophagaceae	0.00121227	0.000100326	0.000137544	0.000242455	0.000389196	d__Bacteria; p__Bacteroidota; c__Bacteroidia; o__Chitinophagales; f__Chitinophagaceae
Phormidiaceae	0	8.3605e-06	0	0	0	d__Bacteria; p__Cyanobacteria; c__Cyanobacteriia; o__Cyanobacteriales; f__Phormidiaceae
Actinomarinaceae	0	6.6884e-05	0	0	0	d__Bacteria; p__Actinobacteriota; c__Acidimicrobiia; o__Actinomarinales; f__Actinomarinaceae
Sulfurovaceae	0	0	0	0.000192292	0	d__Bacteria; p__Campilobacterota; c__Campylobacteria; o__Campylobacterales; f__Sulfurovaceae
Sphingobacteriaceae	0.000443107	3.3442e-05	2.42724e-05	5.0163e-05	0.000415142	d__Bacteria; p__Bacteroidota; c__Bacteroidia; o__Sphingobacteriales; f__Sphingobacteriaceae
Clostridia_vadinBB60_group	0.00033442	0.000894574	9.70897e-05	0.000183931	0.000294059	d__Bacteria; p__Firmicutes; c__Clostridia; o__Clostridia_vadinBB60_group; f__Clostridia_vadinBB60_group
Peptococcaceae	8.3605e-06	4.18025e-05	6.47265e-05	0.000275897	0.000207571	d__Bacteria; p__Firmicutes; c__Clostridia; o__Peptococcales; f__Peptococcaceae
Thermaerobacteraceae	0	0	0	0	8.6488e-06	d__Bacteria; p__Firmicutes; c__Thermaerobacteria; o__Thermaerobacterales; f__Thermaerobacteraceae
Nitrosopumilaceae	8.3605e-06	0.000117047	0	0	9.51368e-05	d__Archaea; p__Crenarchaeota; c__Nitrososphaeria; o__Nitrosopumilales; f__Nitrosopumilaceae
Francisellaceae	0	1.6721e-05	0	0	0	d__Bacteria; p__Proteobacteria; c__Gammaproteobacteria; o__Francisellales; f__Francisellaceae
45254	8.3605e-06	0	0	0	0	d__Bacteria; p__Acidobacteriota; c__Blastocatellia; o__11-24; f__11-24
UBA12409	0	0	0	8.3605e-06	0	d__Bacteria; p__Dependentiae; c__Babeliae; o__Babeliales; f__UBA12409
Pseudomonadaceae	0.00142129	0.00016721	0.0297095	0.048098	0.062773	d__Bacteria; p__Proteobacteria; c__Gammaproteobacteria; o__Pseudomonadales; f__Pseudomonadaceae
Blfdi19	8.3605e-06	0	0.000105181	1.6721e-05	0	d__Bacteria; p__Myxococcota; c__Polyangia; o__Blfdi19; f__Blfdi19
Wohlfahrtiimonadaceae	0.00179751	0.000794248	0	8.3605e-05	0	d__Bacteria; p__Proteobacteria; c__Gammaproteobacteria; o__Cardiobacteriales; f__Wohlfahrtiimonadaceae
Spirochaetaceae	5.85235e-05	1.6721e-05	0.000105181	2.50815e-05	0.000121083	d__Bacteria; p__Spirochaetota; c__Spirochaetia; o__Spirochaetales; f__Spirochaetaceae
Fibrobacteraceae	5.85235e-05	4.18025e-05	0	0	0	d__Bacteria; p__Fibrobacterota; c__Fibrobacteria; o__Fibrobacterales; f__Fibrobacteraceae
Idiomarinaceae	0	0	0	8.3605e-06	1.72976e-05	d__Bacteria; p__Proteobacteria; c__Gammaproteobacteria; o__Alteromonadales; f__Idiomarinaceae
Gracilibacteria	8.3605e-06	0	0	8.3605e-06	4.3244e-05	d__Bacteria; p__Patescibacteria; c__Gracilibacteria; o__Gracilibacteria; f__Gracilibacteria
Desulfitobacteriaceae	2.50815e-05	0	0	0	0	d__Bacteria; p__Firmicutes; c__Desulfitobacteriia; o__Desulfitobacteriales; f__Desulfitobacteriaceae
Campylobacteraceae	0.000175571	0.000443107	0.00050163	0.00414681	0.000691904	d__Bacteria; p__Campilobacterota; c__Campylobacteria; o__Campylobacterales; f__Campylobacteraceae
SAR86_clade	0	4.18025e-05	0	0	0	d__Bacteria; p__Proteobacteria; c__Gammaproteobacteria; o__SAR86_clade; f__SAR86_clade
Dadabacteriales	2.50815e-05	0	0	0	0	d__Bacteria; p__Dadabacteria; c__Dadabacteriia; o__Dadabacteriales; f__Dadabacteriales
Anaeromyxobacteraceae	8.3605e-06	0	0	0	0	d__Bacteria; p__Myxococcota; c__Myxococcia; o__Myxococcales; f__Anaeromyxobacteraceae
JGI_0000069-P22	0	0	0	0	8.6488e-06	d__Bacteria; p__Patescibacteria; c__Gracilibacteria; o__JGI_0000069-P22; f__JGI_0000069-P22
Abditibacteriaceae	0	0	0	0	8.6488e-06	d__Bacteria; p__Abditibacteriota; c__Abditibacteria; o__Abditibacteriales; f__Abditibacteriaceae
Dermabacteraceae	0	8.3605e-06	0	1.6721e-05	0	d__Bacteria; p__Actinobacteriota; c__Actinobacteria; o__Micrococcales; f__Dermabacteraceae
GW2011_GWC1_47_15	0	0	0	0	8.6488e-06	d__Archaea; p__Nanoarchaeota; c__Nanoarchaeia; o__Woesearchaeales; f__GW2011_GWC1_47_15
Geothermobacteraceae	0	0	0	2.50815e-05	0	d__Bacteria; p__Desulfobacterota; c__Desulfuromonadia; o__Desulfuromonadia; f__Geothermobacteraceae
bacteriap25	0.000225734	3.3442e-05	0	5.85235e-05	0	d__Bacteria; p__Myxococcota; c__bacteriap25; o__bacteriap25; f__bacteriap25
Nitriliruptoraceae	3.3442e-05	5.0163e-05	0	0	0	d__Bacteria; p__Actinobacteriota; c__Actinobacteria; o__Nitriliruptorales; f__Nitriliruptoraceae
SZB50	0	0	0	8.3605e-06	0	d__Bacteria; p__Proteobacteria; c__Gammaproteobacteria; o__SZB50; f__SZB50
AKAU4049	0.000142129	8.3605e-06	0	8.3605e-06	0.000155678	d__Bacteria; p__Gemmatimonadota; c__AKAU4049; o__AKAU4049; f__AKAU4049
MSBL5	0	0	0	8.3605e-06	0	d__Bacteria; p__Chloroflexi; c__Dehalococcoidia; o__MSBL5; f__MSBL5
Inquilinaceae	0	0	0	0	1.72976e-05	d__Bacteria; p__Proteobacteria; c__Alphaproteobacteria; o__Azospirillales; f__Inquilinaceae
Aneurinibacillaceae	3.3442e-05	0	0	0	0	d__Bacteria; p__Firmicutes; c__Bacilli; o__Aneurinibacillales; f__Aneurinibacillaceae
Unclassified	0.0182426	0.0237856	0.0451872	0.0996739	0.0847928	-

## Sheet: Genus
Feature	Group1	Group2	Group3	Group4	Group5	Lineage
Methylobacillus	0	0	2.42724e-05	8.3605e-06	0	d__Bacteria; p__Proteobacteria; c__Gammaproteobacteria; o__Burkholderiales; f__Methylophilaceae; g__Methylobacillus
pItb-vmat-80	0	0	0	1.6721e-05	0	d__Bacteria; p__Proteobacteria; c__Gammaproteobacteria; o__pItb-vmat-80; f__pItb-vmat-80; g__pItb-vmat-80
Polaromonas	0	0	0	3.3442e-05	0	d__Bacteria; p__Proteobacteria; c__Gammaproteobacteria; o__Burkholderiales; f__Comamonadaceae; g__Polaromonas
Fusibacter	0	4.18025e-05	8.09081e-05	1.6721e-05	0	d__Bacteria; p__Firmicutes; c__Clostridia; o__Peptostreptococcales-Tissierellales; f__Fusibacteraceae; g__Fusibacter
Labrys	2.50815e-05	0	0	0	6.05416e-05	d__Bacteria; p__Proteobacteria; c__Alphaproteobacteria; o__Rhizobiales; f__Labraceae; g__Labrys
Johnsonella	0	0	0	0	1.72976e-05	d__Bacteria; p__Firmicutes; c__Clostridia; o__Lachnospirales; f__Lachnospiraceae; g__Johnsonella
Phaselicystis	0	0	0	8.3605e-06	8.6488e-06	d__Bacteria; p__Myxococcota; c__Polyangia; o__Polyangiales; f__Phaselicystidaceae; g__Phaselicystis
Lineage_IIb	8.3605e-06	0	0	8.3605e-06	0	d__Bacteria; p__Elusimicrobiota; c__Lineage_IIb; o__Lineage_IIb; f__Lineage_IIb; g__Lineage_IIb
KI89A_clade	5.0163e-05	0	0	0.000100326	8.6488e-06	d__Bacteria; p__Proteobacteria; c__Gammaproteobacteria; o__KI89A_clade; f__KI89A_clade; g__KI89A_clade
Adlercreutzia	0	0	0	4.18025e-05	0	d__Bacteria; p__Actinobacteriota; c__Coriobacteriia; o__Coriobacteriales; f__Eggerthellaceae; g__Adlercreutzia
Taibaiella	0	0	0	8.3605e-05	0	d__Bacteria; p__Bacteroidota; c__Bacteroidia; o__Chitinophagales; f__Chitinophagaceae; g__Taibaiella
Candidatus_Competibacter	6.6884e-05	0	1.61816e-05	0	0	d__Bacteria; p__Proteobacteria; c__Gammaproteobacteria; o__Competibacterales; f__Competibacteraceae; g__Candidatus_Competibacter
Aggregatibacter	0.000284257	9.19656e-05	0.000283178	0	0.000181625	d__Bacteria; p__Proteobacteria; c__Gammaproteobacteria; o__Pasteurellales; f__Pasteurellaceae; g__Aggregatibacter
Gastranaerophilales	2.50815e-05	8.3605e-06	8.09081e-06	0	8.6488e-06	d__Bacteria; p__Cyanobacteria; c__Vampirivibrionia; o__Gastranaerophilales; f__Gastranaerophilales; g__Gastranaerophilales
Thermodesulfovibrio	0	8.3605e-06	0	0	0	d__Bacteria; p__Nitrospirota; c__Thermodesulfovibrionia; o__Thermodesulfovibrionales; f__Thermodesulfovibrionaceae; g__Thermodesulfovibrio
Caulobacter	5.0163e-05	0	0.000105181	0.000183931	1.72976e-05	d__Bacteria; p__Proteobacteria; c__Alphaproteobacteria; o__Caulobacterales; f__Caulobacteraceae; g__Caulobacter
Eubacterium	0	2.50815e-05	0	0.00016721	0	d__Bacteria; p__Firmicutes; c__Clostridia; o__Eubacteriales; f__Eubacteriaceae; g__Eubacterium
Aurantisolimonas	0.00016721	0	0.000105181	0	1.72976e-05	d__Bacteria; p__Bacteroidota; c__Bacteroidia; o__Chitinophagales; f__Chitinophagaceae; g__Aurantisolimonas
Ohtaekwangia	2.50815e-05	8.3605e-05	0	0	0	d__Bacteria; p__Bacteroidota; c__Bacteroidia; o__Cytophagales; f__Microscillaceae; g__Ohtaekwangia
Sphingoaurantiacus	0	0	0	8.3605e-06	8.6488e-06	d__Bacteria; p__Proteobacteria; c__Alphaproteobacteria; o__Sphingomonadales; f__Sphingomonadaceae; g__Sphingoaurantiacus
Rhodoluna	0.00066884	0	0	0	0	d__Bacteria; p__Actinobacteriota; c__Actinobacteria; o__Micrococcales; f__Microbacteriaceae; g__Rhodoluna
Tumebacillus	8.3605e-06	0	0	0	2.59464e-05	d__Bacteria; p__Firmicutes; c__Bacilli; o__Alicyclobacillales; f__Alicyclobacillaceae; g__Tumebacillus
JG30-KF-CM45	0	0	0	8.3605e-06	8.6488e-06	d__Bacteria; p__Chloroflexi; c__Chloroflexia; o__Thermomicrobiales; f__JG30-KF-CM45; g__JG30-KF-CM45
Ureaplasma	0.00848591	0.00183095	0.00207125	0.005334	0.000553523	d__Bacteria; p__Firmicutes; c__Bacilli; o__Mycoplasmatales; f__Mycoplasmataceae; g__Ureaplasma
EMP-G18	0	0	0	8.3605e-06	0	d__Bacteria; p__Firmicutes; c__Bacilli; o__Acholeplasmatales; f__Acholeplasmataceae; g__EMP-G18
Edaphobaculum	0	0	2.42724e-05	0	0.000190274	d__Bacteria; p__Bacteroidota; c__Bacteroidia; o__Chitinophagales; f__Chitinophagaceae; g__Edaphobaculum
Xanthobacter	0	0	0	0	8.6488e-06	d__Bacteria; p__Proteobacteria; c__Alphaproteobacteria; o__Rhizobiales; f__Xanthobacteraceae; g__Xanthobacter
Flavonifractor	4.18025e-05	5.85235e-05	0	0.000125408	8.6488e-06	d__Bacteria; p__Firmicutes; c__Clostridia; o__Oscillospirales; f__Oscillospiraceae; g__Flavonifractor
Intestinimonas	0	4.18025e-05	0	0	8.6488e-06	d__Bacteria; p__Firmicutes; c__Clostridia; o__Oscillospirales; f__Oscillospiraceae; g__Intestinimonas
Brochothrix	0	0	1.61816e-05	0.000150489	0	d__Bacteria; p__Firmicutes; c__Bacilli; o__Lactobacillales; f__Listeriaceae; g__Brochothrix
Ruminococcus__torques_group	0.000217373	0.000844411	9.70897e-05	0.000535072	0.000371898	d__Bacteria; p__Firmicutes; c__Clostridia; o__Lachnospirales; f__Lachnospiraceae; g__Ruminococcus__torques_group
Marinomonas	0	0	0	0	8.6488e-06	d__Bacteria; p__Proteobacteria; c__Gammaproteobacteria; o__Oceanospirillales; f__Marinomonadaceae; g__Marinomonas
Perlucidibaca	0.00423878	0	1.61816e-05	8.3605e-06	0	d__Bacteria; p__Proteobacteria; c__Gammaproteobacteria; o__Pseudomonadales; f__Moraxellaceae; g__Perlucidibaca
Azohydromonas	0	0	9.70897e-05	0	0	d__Bacteria; p__Proteobacteria; c__Gammaproteobacteria; o__Burkholderiales; f__Comamonadaceae; g__Azohydromonas
Desulfobulbus	0	0	0	8.3605e-06	0	d__Bacteria; p__Desulfobacterota; c__Desulfobulbia; o__Desulfobulbales; f__Desulfobulbaceae; g__Desulfobulbus
Pusillimonas	0	0	0	8.3605e-06	8.6488e-06	d__Bacteria; p__Proteobacteria; c__Gammaproteobacteria; o__Burkholderiales; f__Alcaligenaceae; g__Pusillimonas
Afipia	0	0	0	3.3442e-05	8.6488e-05	d__Bacteria; p__Proteobacteria; c__Alphaproteobacteria; o__Rhizobiales; f__Xanthobacteraceae; g__Afipia
Gallicola	0	0	0	0.000234094	1.72976e-05	d__Bacteria; p__Firmicutes; c__Clostridia; o__Peptostreptococcales-Tissierellales; f__Peptostreptococcales-Tissierellales; g__Gallicola
NK4A214_group	0	0.000376223	0	0.00033442	0.000155678	d__Bacteria; p__Firmicutes; c__Clostridia; o__Oscillospirales; f__Oscillospiraceae; g__NK4A214_group
NB1-j	9.19656e-05	0	0	0.000225734	0	d__Bacteria; p__NB1-j; c__NB1-j; o__NB1-j; f__NB1-j; g__NB1-j
Eggerthella	0	0	2.42724e-05	0.000100326	1.72976e-05	d__Bacteria; p__Actinobacteriota; c__Coriobacteriia; o__Coriobacteriales; f__Eggerthellaceae; g__Eggerthella
Terribacillus	0	0	0.0017638	0	0	d__Bacteria; p__Firmicutes; c__Bacilli; o__Bacillales; f__Bacillaceae; g__Terribacillus
Ketobacter	0	0	0	0	4.3244e-05	d__Bacteria; p__Proteobacteria; c__Gammaproteobacteria; o__Oceanospirillales; f__Alcanivoracaceae; g__Ketobacter
Mobiluncus	0	0	0.000210361	0.000367862	3.45952e-05	d__Bacteria; p__Actinobacteriota; c__Actinobacteria; o__Actinomycetales; f__Actinomycetaceae; g__Mobiluncus
Marine_Group_II	0	1.6721e-05	0	0	0	d__Archaea; p__Thermoplasmatota; c__Thermoplasmata; o__Marine_Group_II; f__Marine_Group_II; g__Marine_Group_II
FS118-23B-02	0	1.6721e-05	0	0	0	d__Bacteria; p__Actinobacteriota; c__Coriobacteriia; o__FS118-23B-02; f__FS118-23B-02; g__FS118-23B-02
Tardiphaga	0	0	0.000113271	0	0	d__Bacteria; p__Proteobacteria; c__Alphaproteobacteria; o__Rhizobiales; f__Xanthobacteraceae; g__Tardiphaga
Solibacillus	0	0	0	1.6721e-05	0	d__Bacteria; p__Firmicutes; c__Bacilli; o__Bacillales; f__Planococcaceae; g__Solibacillus
Desulfomonile	0	0	8.09081e-06	0	0	d__Bacteria; p__Desulfobacterota; c__Desulfomonilia; o__Desulfomonilales; f__Desulfomonilaceae; g__Desulfomonile
Frisingicoccus	0	0	0	3.3442e-05	0	d__Bacteria; p__Firmicutes; c__Clostridia; o__Lachnospirales; f__Lachnospiraceae; g__Frisingicoccus
Slackia	0	0	0	7.52445e-05	0	d__Bacteria; p__Actinobacteriota; c__Coriobacteriia; o__Coriobacteriales; f__Eggerthellaceae; g__Slackia
Nautella	0	3.3442e-05	0	0	0	d__Bacteria; p__Proteobacteria; c__Alphaproteobacteria; o__Rhodobacterales; f__Rhodobacteraceae; g__Nautella
Oceanirhabdus	0	0	0	8.3605e-06	0	d__Bacteria; p__Firmicutes; c__Clostridia; o__Clostridiales; f__Clostridiaceae; g__Oceanirhabdus
Longispora	8.3605e-06	0	0	0	0	d__Bacteria; p__Actinobacteriota; c__Actinobacteria; o__Micromonosporales; f__Micromonosporaceae; g__Longispora
Bdellovibrio	0.000125408	0	0.000412631	8.3605e-06	7.78392e-05	d__Bacteria; p__Bdellovibrionota; c__Bdellovibrionia; o__Bdellovibrionales; f__Bdellovibrionaceae; g__Bdellovibrio
Acidaminobacter	0	2.50815e-05	5.66357e-05	0	0	d__Bacteria; p__Firmicutes; c__Clostridia; o__Peptostreptococcales-Tissierellales; f__Acidaminobacteraceae; g__Acidaminobacter
Ruegeria	0	0.000142129	0	0	0.000527577	d__Bacteria; p__Proteobacteria; c__Alphaproteobacteria; o__Rhodobacterales; f__Rhodobacteraceae; g__Ruegeria
Actinobacillus	0	0.000200652	0.000194179	1.6721e-05	0	d__Bacteria; p__Proteobacteria; c__Gammaproteobacteria; o__Pasteurellales; f__Pasteurellaceae; g__Actinobacillus
Clostridium__innocuum_group	0	3.3442e-05	8.09081e-06	0.000150489	8.6488e-06	d__Bacteria; p__Firmicutes; c__Bacilli; o__Erysipelotrichales; f__Erysipelotrichaceae; g__Clostridium__innocuum_group
Akkermansia	0	3.3442e-05	8.09081e-06	0.000468188	6.05416e-05	d__Bacteria; p__Verrucomicrobiota; c__Verrucomicrobiae; o__Verrucomicrobiales; f__Akkermansiaceae; g__Akkermansia
Pseudoxanthomonas	0.000150489	2.50815e-05	5.66357e-05	5.85235e-05	5.18928e-05	d__Bacteria; p__Proteobacteria; c__Gammaproteobacteria; o__Xanthomonadales; f__Xanthomonadaceae; g__Pseudoxanthomonas
Parvimonas	4.18025e-05	0.000953098	0.000226543	0.000911295	0.000311357	d__Bacteria; p__Firmicutes; c__Clostridia; o__Peptostreptococcales-Tissierellales; f__Peptostreptococcales-Tissierellales; g__Parvimonas
Subgroup_7	0.000100326	2.50815e-05	0	1.6721e-05	0	d__Bacteria; p__Acidobacteriota; c__Holophagae; o__Subgroup_7; f__Subgroup_7; g__Subgroup_7
Subgroup_2	5.0163e-05	5.0163e-05	0	3.3442e-05	8.6488e-06	d__Bacteria; p__Acidobacteriota; c__Acidobacteriae; o__Subgroup_2; f__Subgroup_2; g__Subgroup_2
Agromyces	2.50815e-05	0	0	2.50815e-05	0	d__Bacteria; p__Actinobacteriota; c__Actinobacteria; o__Micrococcales; f__Microbacteriaceae; g__Agromyces
Bordetella	0	0	0	5.0163e-05	8.6488e-06	d__Bacteria; p__Proteobacteria; c__Gammaproteobacteria; o__Burkholderiales; f__Alcaligenaceae; g__Bordetella
Haliangium	0.000133768	2.50815e-05	8.09081e-06	1.6721e-05	6.05416e-05	d__Bacteria; p__Myxococcota; c__Polyangia; o__Haliangiales; f__Haliangiaceae; g__Haliangium
Flavobacterium	0	6.6884e-05	9.70897e-05	0.00015885	7.78392e-05	d__Bacteria; p__Bacteroidota; c__Bacteroidia; o__Flavobacteriales; f__Flavobacteriaceae; g__Flavobacterium
Capnocytophaga	8.3605e-05	0.000142129	2.42724e-05	0	8.6488e-06	d__Bacteria; p__Bacteroidota; c__Bacteroidia; o__Flavobacteriales; f__Flavobacteriaceae; g__Capnocytophaga
Klebsiella	1.6721e-05	0.000192292	0.000113271	0.000300978	0.00036325	d__Bacteria; p__Proteobacteria; c__Gammaproteobacteria; o__Enterobacterales; f__Enterobacteriaceae; g__Klebsiella
Gemmatimonadaceae	0	0	0	1.6721e-05	0	d__Bacteria; p__Gemmatimonadota; c__Gemmatimonadetes; o__Gemmatimonadales; f__Gemmatimonadaceae; g__Gemmatimonadaceae
Clostridia_UCG-014	0.000576875	0.00162194	0.00020227	0.000777527	0.00132327	d__Bacteria; p__Firmicutes; c__Clostridia; o__Clostridia_UCG-014; f__Clostridia_UCG-014; g__Clostridia_UCG-014
Belnapia	0	3.3442e-05	0	0	0	d__Bacteria; p__Proteobacteria; c__Alphaproteobacteria; o__Acetobacterales; f__Acetobacteraceae; g__Belnapia
F082	6.6884e-05	3.3442e-05	0	0	7.78392e-05	d__Bacteria; p__Bacteroidota; c__Bacteroidia; o__Bacteroidales; f__F082; g__F082
Ruminococcus__gauvreauii_group	0	2.50815e-05	0	3.3442e-05	0.00021622	d__Bacteria; p__Firmicutes; c__Clostridia; o__Lachnospirales; f__Lachnospiraceae; g__Ruminococcus__gauvreauii_group
Pedobacter	1.6721e-05	2.50815e-05	8.09081e-06	8.3605e-06	4.3244e-05	d__Bacteria; p__Bacteroidota; c__Bacteroidia; o__Sphingobacteriales; f__Sphingobacteriaceae; g__Pedobacter
Methyloglobulus	0	0	0	0	3.45952e-05	d__Bacteria; p__Proteobacteria; c__Gammaproteobacteria; o__Methylococcales; f__Methylomonadaceae; g__Methyloglobulus
Demequina	0	0	0	0	0.000172976	d__Bacteria; p__Actinobacteriota; c__Actinobacteria; o__Micrococcales; f__Demequinaceae; g__Demequina
Barnesiella	0	0	8.09081e-06	8.3605e-06	1.72976e-05	d__Bacteria; p__Bacteroidota; c__Bacteroidia; o__Bacteroidales; f__Barnesiellaceae; g__Barnesiella
Marivita	0	0.000426386	0	0	0	d__Bacteria; p__Proteobacteria; c__Alphaproteobacteria; o__Rhodobacterales; f__Rhodobacteraceae; g__Marivita
Mangrovibacter	0	8.3605e-05	0	0	0	d__Bacteria; p__Proteobacteria; c__Gammaproteobacteria; o__Enterobacterales; f__Enterobacteriaceae; g__Mangrovibacter
Arcanobacterium	0	0	2.42724e-05	6.6884e-05	2.59464e-05	d__Bacteria; p__Actinobacteriota; c__Actinobacteria; o__Actinomycetales; f__Actinomycetaceae; g__Arcanobacterium
Clostridium_sensu_stricto_17	0	2.50815e-05	0	0	0	d__Bacteria; p__Firmicutes; c__Clostridia; o__Clostridiales; f__Clostridiaceae; g__Clostridium_sensu_stricto_17
Trichococcus	0	0	0.000242724	8.3605e-06	0	d__Bacteria; p__Firmicutes; c__Bacilli; o__Lactobacillales; f__Carnobacteriaceae; g__Trichococcus
GOUTA6	0	0	0	0	1.72976e-05	d__Bacteria; p__Proteobacteria; c__Gammaproteobacteria; o__Burkholderiales; f__Nitrosomonadaceae; g__GOUTA6
Hungatella	0	0	0	9.19656e-05	0	d__Bacteria; p__Firmicutes; c__Clostridia; o__Lachnospirales; f__Lachnospiraceae; g__Hungatella
Clostridium_sensu_stricto_13	0	0	0	0	3.45952e-05	d__Bacteria; p__Firmicutes; c__Clostridia; o__Clostridiales; f__Clostridiaceae; g__Clostridium_sensu_stricto_13
Chloroplast	0.0010367	0.000844411	0.000153725	0.00106178	0.0130164	d__Bacteria; p__Cyanobacteria; c__Cyanobacteriia; o__Chloroplast; f__Chloroplast; g__Chloroplast
Caenimonas	0	0	0	8.3605e-06	0	d__Bacteria; p__Proteobacteria; c__Gammaproteobacteria; o__Burkholderiales; f__Comamonadaceae; g__Caenimonas
Clostridium_sensu_stricto_10	0.000117047	4.18025e-05	0	0	0	d__Bacteria; p__Firmicutes; c__Clostridia; o__Clostridiales; f__Clostridiaceae; g__Clostridium_sensu_stricto_10
Bradymonadales	0	0	5.66357e-05	0	0	d__Bacteria; p__Desulfobacterota; c__Desulfuromonadia; o__Bradymonadales; f__Bradymonadales; g__Bradymonadales
Candidatus_Jidaibacter	0	0	8.09081e-06	0	0	d__Bacteria; p__Proteobacteria; c__Alphaproteobacteria; o__Rickettsiales; f__Rickettsiales; g__Candidatus_Jidaibacter
Kurthia	0	1.6721e-05	0	0	0	d__Bacteria; p__Firmicutes; c__Bacilli; o__Bacillales; f__Planococcaceae; g__Kurthia
Terrisporobacter	0.000677201	0.000384583	0	0.000192292	0	d__Bacteria; p__Firmicutes; c__Clostridia; o__Peptostreptococcales-Tissierellales; f__Peptostreptococcaceae; g__Terrisporobacter
AT-s2-59	0	0	0	1.6721e-05	0	d__Bacteria; p__Proteobacteria; c__Gammaproteobacteria; o__AT-s2-59; f__AT-s2-59; g__AT-s2-59
AKYH767	0	0	8.09081e-06	0	0	d__Bacteria; p__Bacteroidota; c__Bacteroidia; o__Sphingobacteriales; f__AKYH767; g__AKYH767
Eubacterium__xylanophilum_group	0.000133768	0.000150489	8.09081e-06	7.52445e-05	0.00028541	d__Bacteria; p__Firmicutes; c__Clostridia; o__Lachnospirales; f__Lachnospiraceae; g__Eubacterium__xylanophilum_group
Alysiella	0	0	0	0	1.72976e-05	d__Bacteria; p__Proteobacteria; c__Gammaproteobacteria; o__Burkholderiales; f__Neisseriaceae; g__Alysiella
Turicibacter	0	2.50815e-05	0	0.00304322	3.45952e-05	d__Bacteria; p__Firmicutes; c__Bacilli; o__Erysipelotrichales; f__Erysipelotrichaceae; g__Turicibacter
Testudinibacter	0	0	0	2.50815e-05	0	d__Bacteria; p__Proteobacteria; c__Gammaproteobacteria; o__Pasteurellales; f__Pasteurellaceae; g__Testudinibacter
Anaerocolumna	5.0163e-05	0	0	0	0	d__Bacteria; p__Firmicutes; c__Clostridia; o__Lachnospirales; f__Lachnospiraceae; g__Anaerocolumna
Lysinibacillus	0	1.6721e-05	0	0	1.72976e-05	d__Bacteria; p__Firmicutes; c__Bacilli; o__Bacillales; f__Planococcaceae; g__Lysinibacillus
Aquimonas	0	0	4.04541e-05	0	0	d__Bacteria; p__Proteobacteria; c__Gammaproteobacteria; o__Xanthomonadales; f__Rhodanobacteraceae; g__Aquimonas
Tannerella	0	2.50815e-05	4.04541e-05	0	1.72976e-05	d__Bacteria; p__Bacteroidota; c__Bacteroidia; o__Bacteroidales; f__Tannerellaceae; g__Tannerella
P9X2b3D02	1.6721e-05	0	0	0	0	d__Bacteria; p__Nitrospinota; c__P9X2b3D02; o__P9X2b3D02; f__P9X2b3D02; g__P9X2b3D02
Endomicrobium	0	0	1.61816e-05	0	0	d__Bacteria; p__Elusimicrobiota; c__Endomicrobia; o__Endomicrobiales; f__Endomicrobiaceae; g__Endomicrobium
Lachnospiraceae_ND3007_group	0	2.50815e-05	0	1.6721e-05	3.45952e-05	d__Bacteria; p__Firmicutes; c__Clostridia; o__Lachnospirales; f__Lachnospiraceae; g__Lachnospiraceae_ND3007_group
Clostridium_sensu_stricto_3	0	0	8.09081e-06	8.3605e-06	1.72976e-05	d__Bacteria; p__Firmicutes; c__Clostridia; o__Clostridiales; f__Clostridiaceae; g__Clostridium_sensu_stricto_3
Moraxellaceae	0	0	0	0.000117047	0.000484333	d__Bacteria; p__Proteobacteria; c__Gammaproteobacteria; o__Pseudomonadales; f__Moraxellaceae; g__Moraxellaceae
Clostridium_sensu_stricto_1	0.000526712	0.00107014	0.000121362	0.00168046	0.00071785	d__Bacteria; p__Firmicutes; c__Clostridia; o__Clostridiales; f__Clostridiaceae; g__Clostridium_sensu_stricto_1
Methylocaldum	0	8.3605e-06	0	8.3605e-06	0	d__Bacteria; p__Proteobacteria; c__Gammaproteobacteria; o__Methylococcales; f__Methylococcaceae; g__Methylocaldum
Clostridium_sensu_stricto_7	0	0	0	0	4.3244e-05	d__Bacteria; p__Firmicutes; c__Clostridia; o__Clostridiales; f__Clostridiaceae; g__Clostridium_sensu_stricto_7
Runella	0	0	0.000121362	0	0	d__Bacteria; p__Bacteroidota; c__Bacteroidia; o__Cytophagales; f__Spirosomaceae; g__Runella
Butyricicoccus	2.50815e-05	8.3605e-06	0	0.000200652	0.000129732	d__Bacteria; p__Firmicutes; c__Clostridia; o__Oscillospirales; f__Butyricicoccaceae; g__Butyricicoccus
UCG-010	1.6721e-05	5.0163e-05	0	0.00015885	3.45952e-05	d__Bacteria; p__Firmicutes; c__Clostridia; o__Oscillospirales; f__UCG-010; g__UCG-010
Succiniclasticum	0	8.3605e-05	0	0	0	d__Bacteria; p__Firmicutes; c__Negativicutes; o__Acidaminococcales; f__Acidaminococcaceae; g__Succiniclasticum
Thermincola	0	0	0	8.3605e-06	0	d__Bacteria; p__Firmicutes; c__Clostridia; o__Thermincolales; f__Thermincolaceae; g__Thermincola
Candidatus_Kaiserbacteria	1.6721e-05	0	0	0	1.72976e-05	d__Bacteria; p__Patescibacteria; c__Parcubacteria; o__Candidatus_Kaiserbacteria; f__Candidatus_Kaiserbacteria; g__Candidatus_Kaiserbacteria
Austwickia	0	0	0	0	3.45952e-05	d__Bacteria; p__Actinobacteriota; c__Actinobacteria; o__Micrococcales; f__Dermatophilaceae; g__Austwickia
Microlunatus	2.50815e-05	0	0	2.50815e-05	0	d__Bacteria; p__Actinobacteriota; c__Actinobacteria; o__Propionibacteriales; f__Propionibacteriaceae; g__Microlunatus
Candidatus_Solibacter	5.0163e-05	0	0	6.6884e-05	3.45952e-05	d__Bacteria; p__Acidobacteriota; c__Acidobacteriae; o__Solibacterales; f__Solibacteraceae; g__Candidatus_Solibacter
Eubacterium__eligens_group	0	0.000242455	7.28173e-05	0.000108687	8.6488e-06	d__Bacteria; p__Firmicutes; c__Clostridia; o__Lachnospirales; f__Lachnospiraceae; g__Eubacterium__eligens_group
FCPS473	1.6721e-05	0	0	0	0	d__Bacteria; p__Chloroflexi; c__Ktedonobacteria; o__Ktedonobacterales; f__Ktedonobacteraceae; g__FCPS473
Vicinamibacter	0	0	0	0	0.000242166	d__Bacteria; p__Acidobacteriota; c__Vicinamibacteria; o__Vicinamibacterales; f__Vicinamibacteraceae; g__Vicinamibacter
Sutterella	9.19656e-05	0.0010367	8.09081e-05	0.000234094	6.91904e-05	d__Bacteria; p__Proteobacteria; c__Gammaproteobacteria; o__Burkholderiales; f__Sutterellaceae; g__Sutterella
Muriicola	0	0	0	8.3605e-06	0	d__Bacteria; p__Bacteroidota; c__Bacteroidia; o__Flavobacteriales; f__Flavobacteriaceae; g__Muriicola
mle1-27	0	8.3605e-06	8.89989e-05	0	0	d__Bacteria; p__Myxococcota; c__Polyangia; o__mle1-27; f__mle1-27; g__mle1-27
Lachnoanaerobaculum	0	0	6.47265e-05	0	3.45952e-05	d__Bacteria; p__Firmicutes; c__Clostridia; o__Lachnospirales; f__Lachnospiraceae; g__Lachnoanaerobaculum
Enhydrobacter	1.6721e-05	1.6721e-05	1.61816e-05	0.000635398	0.000328654	d__Bacteria; p__Proteobacteria; c__Gammaproteobacteria; o__Pseudomonadales; f__Moraxellaceae; g__Enhydrobacter
UBA1819	5.85235e-05	0	0	0.000150489	6.91904e-05	d__Bacteria; p__Firmicutes; c__Clostridia; o__Oscillospirales; f__Ruminococcaceae; g__UBA1819
EPR3968-O8a-Bc78	0	0	0	1.6721e-05	0	d__Bacteria; p__Proteobacteria; c__Gammaproteobacteria; o__EPR3968-O8a-Bc78; f__EPR3968-O8a-Bc78; g__EPR3968-O8a-Bc78
Geothermobacter	0	0	0	2.50815e-05	0	d__Bacteria; p__Desulfobacterota; c__Desulfuromonadia; o__Desulfuromonadia; f__Geothermobacteraceae; g__Geothermobacter
Undibacterium	0	0	8.09081e-06	2.50815e-05	0	d__Bacteria; p__Proteobacteria; c__Gammaproteobacteria; o__Burkholderiales; f__Oxalobacteraceae; g__Undibacterium
Nitrososphaeraceae	0.000468188	6.6884e-05	0	8.3605e-06	0	d__Archaea; p__Crenarchaeota; c__Nitrososphaeria; o__Nitrososphaerales; f__Nitrososphaeraceae; g__Nitrososphaeraceae
Saccharopolyspora	1.6721e-05	3.3442e-05	0	0	2.59464e-05	d__Bacteria; p__Actinobacteriota; c__Actinobacteria; o__Pseudonocardiales; f__Pseudonocardiaceae; g__Saccharopolyspora
Mammalia	0	0	4.04541e-05	0	8.6488e-06	d__Eukaryota; p__Vertebrata; c__Mammalia; o__Mammalia; f__Mammalia; g__Mammalia
Megasphaera	0.000902935	0.00511663	0.00128644	0.00744085	0.0105948	d__Bacteria; p__Firmicutes; c__Negativicutes; o__Veillonellales-Selenomonadales; f__Veillonellaceae; g__Megasphaera
Nocardioides	0.000292618	3.3442e-05	1.61816e-05	0.000133768	0.000657309	d__Bacteria; p__Actinobacteriota; c__Actinobacteria; o__Propionibacteriales; f__Nocardioidaceae; g__Nocardioides
Rhodoferax	0.000142129	0	0	0	0	d__Bacteria; p__Proteobacteria; c__Gammaproteobacteria; o__Burkholderiales; f__Comamonadaceae; g__Rhodoferax
Hathewaya	0	0	0	8.3605e-06	0	d__Bacteria; p__Firmicutes; c__Clostridia; o__Clostridiales; f__Clostridiaceae; g__Hathewaya
AKAU4049	0.000142129	8.3605e-06	0	8.3605e-06	0.000155678	d__Bacteria; p__Gemmatimonadota; c__AKAU4049; o__AKAU4049; f__AKAU4049; g__AKAU4049
Oleiphilus	0	0	8.09081e-06	0	0	d__Bacteria; p__Proteobacteria; c__Gammaproteobacteria; o__Oceanospirillales; f__Oleiphilaceae; g__Oleiphilus
Aminicenantales	4.18025e-05	8.3605e-06	0	0	0	d__Bacteria; p__Acidobacteriota; c__Aminicenantia; o__Aminicenantales; f__Aminicenantales; g__Aminicenantales
Agrococcus	0	0	0	0	8.6488e-06	d__Bacteria; p__Actinobacteriota; c__Actinobacteria; o__Micrococcales; f__Microbacteriaceae; g__Agrococcus
Geothrix	1.6721e-05	0.000275897	0	0	0	d__Bacteria; p__Acidobacteriota; c__Holophagae; o__Holophagales; f__Holophagaceae; g__Geothrix
Thermacetogenium	0	1.6721e-05	0	0	0	d__Bacteria; p__Firmicutes; c__Thermacetogenia; o__Thermacetogeniales; f__Thermacetogeniaceae; g__Thermacetogenium
Peptococcus	0	0	4.85449e-05	0.000225734	0.000112434	d__Bacteria; p__Firmicutes; c__Clostridia; o__Peptococcales; f__Peptococcaceae; g__Peptococcus
Nevskia	2.50815e-05	0	0	0	8.6488e-06	d__Bacteria; p__Proteobacteria; c__Gammaproteobacteria; o__Salinisphaerales; f__Solimonadaceae; g__Nevskia
Lechevalieria	5.0163e-05	2.50815e-05	0	0.000250815	0	d__Bacteria; p__Actinobacteriota; c__Actinobacteria; o__Pseudonocardiales; f__Pseudonocardiaceae; g__Lechevalieria
Ureibacillus	0	0.000359502	0	0	8.6488e-06	d__Bacteria; p__Firmicutes; c__Bacilli; o__Bacillales; f__Bacillaceae; g__Ureibacillus
Pedomicrobium	4.18025e-05	0	8.09081e-06	0	0.000233518	d__Bacteria; p__Proteobacteria; c__Alphaproteobacteria; o__Rhizobiales; f__Hyphomicrobiaceae; g__Pedomicrobium
Gaiella	5.85235e-05	0	0	1.6721e-05	0	d__Bacteria; p__Actinobacteriota; c__Thermoleophilia; o__Gaiellales; f__Gaiellaceae; g__Gaiella
Gordonia	0	0	0	0	0.000190274	d__Bacteria; p__Actinobacteriota; c__Actinobacteria; o__Corynebacteriales; f__Nocardiaceae; g__Gordonia
Listeria	0	0	0	6.6884e-05	0	d__Bacteria; p__Firmicutes; c__Bacilli; o__Lactobacillales; f__Listeriaceae; g__Listeria
Sphingomonas	0.00346125	0.000610317	0.000177998	0.000133768	0.00146165	d__Bacteria; p__Proteobacteria; c__Alphaproteobacteria; o__Sphingomonadales; f__Sphingomonadaceae; g__Sphingomonas
Blfdi19	8.3605e-06	0	0.000105181	1.6721e-05	0	d__Bacteria; p__Myxococcota; c__Polyangia; o__Blfdi19; f__Blfdi19; g__Blfdi19
Schekmanbacteria	0	0	0	8.3605e-06	0	d__Bacteria; p__Schekmanbacteria; c__Schekmanbacteria; o__Schekmanbacteria; f__Schekmanbacteria; g__Schekmanbacteria
Nordella	0.000133768	4.18025e-05	0	8.3605e-06	0	d__Bacteria; p__Proteobacteria; c__Alphaproteobacteria; o__Rhizobiales; f__Rhizobiales_Incertae_Sedis; g__Nordella
Solimonas	0	0	0	0	0.000328654	d__Bacteria; p__Proteobacteria; c__Gammaproteobacteria; o__Salinisphaerales; f__Solimonadaceae; g__Solimonas
Stappia	8.3605e-06	0	0	0	0	d__Bacteria; p__Proteobacteria; c__Alphaproteobacteria; o__Rhizobiales; f__Stappiaceae; g__Stappia
Candidatus_Yanofskybacteria	8.3605e-06	0	0	0	0	d__Bacteria; p__Patescibacteria; c__Parcubacteria; o__Candidatus_Yanofskybacteria; f__Candidatus_Yanofskybacteria; g__Candidatus_Yanofskybacteria
Brachybacterium	0	8.3605e-06	0	1.6721e-05	0	d__Bacteria; p__Actinobacteriota; c__Actinobacteria; o__Micrococcales; f__Dermabacteraceae; g__Brachybacterium
Fenollaria	5.0163e-05	0.000175571	0.000590629	0.014146	0.000510279	d__Bacteria; p__Firmicutes; c__Clostridia; o__Peptostreptococcales-Tissierellales; f__Peptostreptococcales-Tissierellales; g__Fenollaria
Anaerostipes	5.0163e-05	0.00015885	2.42724e-05	0.00107851	0.000138381	d__Bacteria; p__Firmicutes; c__Clostridia; o__Lachnospirales; f__Lachnospiraceae; g__Anaerostipes
Leuconostoc	0	0	0	1.6721e-05	0	d__Bacteria; p__Firmicutes; c__Bacilli; o__Lactobacillales; f__Leuconostocaceae; g__Leuconostoc
Psychrosphaera	0	0	0	0	2.59464e-05	d__Bacteria; p__Proteobacteria; c__Gammaproteobacteria; o__Alteromonadales; f__Pseudoalteromonadaceae; g__Psychrosphaera
RsaHf231	0	0	4.85449e-05	0	0	d__Bacteria; p__Firmicutes; c__Bacilli; o__RsaHf231; f__RsaHf231; g__RsaHf231
Dechlorobacter	0	0	2.42724e-05	0	0	d__Bacteria; p__Proteobacteria; c__Gammaproteobacteria; o__Burkholderiales; f__Rhodocyclaceae; g__Dechlorobacter
Chujaibacter	0	4.18025e-05	8.09081e-06	0	0	d__Bacteria; p__Proteobacteria; c__Gammaproteobacteria; o__Xanthomonadales; f__Rhodanobacteraceae; g__Chujaibacter
Bacteroides	0.00100326	0.00278405	0.0014078	0.00494106	0.00219679	d__Bacteria; p__Bacteroidota; c__Bacteroidia; o__Bacteroidales; f__Bacteroidaceae; g__Bacteroides
Lachnospiraceae_XPB1014_group	5.85235e-05	6.6884e-05	0	0	0	d__Bacteria; p__Firmicutes; c__Clostridia; o__Lachnospirales; f__Lachnospiraceae; g__Lachnospiraceae_XPB1014_group
Cyanobium_PCC-6307	8.3605e-06	1.6721e-05	0	0	0	d__Bacteria; p__Cyanobacteria; c__Cyanobacteriia; o__Synechococcales; f__Cyanobiaceae; g__Cyanobium_PCC-6307
Propionimicrobium	8.3605e-06	0	0	0.000133768	0.000198922	d__Bacteria; p__Actinobacteriota; c__Actinobacteria; o__Propionibacteriales; f__Propionibacteriaceae; g__Propionimicrobium
Sulfurisoma	5.0163e-05	0	0	0	0	d__Bacteria; p__Proteobacteria; c__Gammaproteobacteria; o__Burkholderiales; f__Rhodocyclaceae; g__Sulfurisoma
Murdochiella	0	0	7.28173e-05	0.00050163	0.00014703	d__Bacteria; p__Firmicutes; c__Clostridia; o__Peptostreptococcales-Tissierellales; f__Peptostreptococcales-Tissierellales; g__Murdochiella
Lachnospira	0	0.000267536	1.61816e-05	0.000300978	0.000207571	d__Bacteria; p__Firmicutes; c__Clostridia; o__Lachnospirales; f__Lachnospiraceae; g__Lachnospira
Coprothermobacter	8.3605e-06	5.85235e-05	0	0	0	d__Bacteria; p__Coprothermobacterota; c__Coprothermobacteria; o__Coprothermobacterales; f__Coprothermobacteraceae; g__Coprothermobacter
Tuzzerella	1.6721e-05	0.000100326	4.85449e-05	0	4.3244e-05	d__Bacteria; p__Firmicutes; c__Clostridia; o__Lachnospirales; f__Lachnospiraceae; g__Tuzzerella
Ellin6067	0.000108687	2.50815e-05	0	0	0	d__Bacteria; p__Proteobacteria; c__Gammaproteobacteria; o__Burkholderiales; f__Nitrosomonadaceae; g__Ellin6067
Streptococcus	0.0355071	0.00528384	0.0293777	0.0640498	0.010958	d__Bacteria; p__Firmicutes; c__Bacilli; o__Lactobacillales; f__Streptococcaceae; g__Streptococcus
Oceanobacter	0	0	0	8.3605e-06	0	d__Bacteria; p__Proteobacteria; c__Gammaproteobacteria; o__Oceanospirillales; f__Saccharospirillaceae; g__Oceanobacter
Uliginosibacterium	0	0	3.23632e-05	0	0	d__Bacteria; p__Proteobacteria; c__Gammaproteobacteria; o__Burkholderiales; f__Rhodocyclaceae; g__Uliginosibacterium
JS1	1.6721e-05	0	0	0	0	d__Bacteria; p__Caldatribacteriota; c__JS1; o__JS1; f__JS1; g__JS1
UBA12409	0	0	0	8.3605e-06	0	d__Bacteria; p__Dependentiae; c__Babeliae; o__Babeliales; f__UBA12409; g__UBA12409
Gryllotalpicola	0	0	0	0	8.6488e-05	d__Bacteria; p__Actinobacteriota; c__Actinobacteria; o__Micrococcales; f__Microbacteriaceae; g__Gryllotalpicola
Fimbriimonadaceae	0	4.18025e-05	0	8.3605e-06	0.000276762	d__Bacteria; p__Armatimonadota; c__Fimbriimonadia; o__Fimbriimonadales; f__Fimbriimonadaceae; g__Fimbriimonadaceae
Lactobacillus	0.664986	0.675587	0.699677	0.0269375	0.287477	d__Bacteria; p__Firmicutes; c__Bacilli; o__Lactobacillales; f__Lactobacillaceae; g__Lactobacillus
Coxiella	0	0	0	8.3605e-06	1.72976e-05	d__Bacteria; p__Proteobacteria; c__Gammaproteobacteria; o__Coxiellales; f__Coxiellaceae; g__Coxiella
Ochrobactrum	5.0163e-05	0	0.000752445	1.6721e-05	0.000103786	d__Bacteria; p__Proteobacteria; c__Alphaproteobacteria; o__Rhizobiales; f__Rhizobiaceae; g__Ochrobactrum
Quadrisphaera	0	5.0163e-05	0	0	0	d__Bacteria; p__Actinobacteriota; c__Actinobacteria; o__Kineosporiales; f__Kineosporiaceae; g__Quadrisphaera
Halioglobus	0	0	0	0.000259176	0	d__Bacteria; p__Proteobacteria; c__Gammaproteobacteria; o__Cellvibrionales; f__Halieaceae; g__Halioglobus
Arsenophonus	0	0	0	7.52445e-05	0	d__Bacteria; p__Proteobacteria; c__Gammaproteobacteria; o__Enterobacterales; f__Morganellaceae; g__Arsenophonus
Fermentimonas	6.6884e-05	0	0	8.3605e-06	0	d__Bacteria; p__Bacteroidota; c__Bacteroidia; o__Bacteroidales; f__Dysgonomonadaceae; g__Fermentimonas
Parasegetibacter	8.3605e-06	0	0	0	0	d__Bacteria; p__Bacteroidota; c__Bacteroidia; o__Chitinophagales; f__Chitinophagaceae; g__Parasegetibacter
Negativibacillus	0	4.18025e-05	0	1.6721e-05	0	d__Bacteria; p__Firmicutes; c__Clostridia; o__Oscillospirales; f__Ruminococcaceae; g__Negativibacillus
C1-B045	0	0	0	0	8.6488e-06	d__Bacteria; p__Proteobacteria; c__Gammaproteobacteria; o__Cellvibrionales; f__Porticoccaceae; g__C1-B045
Caldicoprobacter	1.6721e-05	4.18025e-05	0	0	0	d__Bacteria; p__Firmicutes; c__Clostridia; o__Caldicoprobacterales; f__Caldicoprobacteraceae; g__Caldicoprobacter
UCG-002	0.000844411	0.00183095	2.42724e-05	5.85235e-05	6.05416e-05	d__Bacteria; p__Firmicutes; c__Clostridia; o__Oscillospirales; f__Oscillospiraceae; g__UCG-002
Arachidicoccus	0	0	0	8.3605e-06	4.3244e-05	d__Bacteria; p__Bacteroidota; c__Bacteroidia; o__Chitinophagales; f__Chitinophagaceae; g__Arachidicoccus
Pseudorhodoferax	0	1.6721e-05	0	0	0	d__Bacteria; p__Proteobacteria; c__Gammaproteobacteria; o__Burkholderiales; f__Comamonadaceae; g__Pseudorhodoferax
Rhodococcus	0	7.52445e-05	1.61816e-05	0.000108687	2.59464e-05	d__Bacteria; p__Actinobacteriota; c__Actinobacteria; o__Corynebacteriales; f__Nocardiaceae; g__Rhodococcus
Ilumatobacter	7.52445e-05	4.18025e-05	0	1.6721e-05	6.91904e-05	d__Bacteria; p__Actinobacteriota; c__Acidimicrobiia; o__Microtrichales; f__Ilumatobacteraceae; g__Ilumatobacter
Eubacterium__nodatum_group	0.000217373	0.000175571	8.09081e-06	4.18025e-05	0.000164327	d__Bacteria; p__Firmicutes; c__Clostridia; o__Peptostreptococcales-Tissierellales; f__Anaerovoracaceae; g__Eubacterium__nodatum_group
Mucilaginibacter	1.6721e-05	0	0	0	0.000112434	d__Bacteria; p__Bacteroidota; c__Bacteroidia; o__Sphingobacteriales; f__Sphingobacteriaceae; g__Mucilaginibacter
Ornithinimicrobium	0	0	4.85449e-05	0	0	d__Bacteria; p__Actinobacteriota; c__Actinobacteria; o__Micrococcales; f__Intrasporangiaceae; g__Ornithinimicrobium
Peptoniphilus	0.00015885	0.000911295	0.00117317	0.0190536	0.00284545	d__Bacteria; p__Firmicutes; c__Clostridia; o__Peptostreptococcales-Tissierellales; f__Peptostreptococcales-Tissierellales; g__Peptoniphilus
JG30-KF-AS9	0.000392944	0	0	0	0	d__Bacteria; p__Chloroflexi; c__Ktedonobacteria; o__Ktedonobacterales; f__JG30-KF-AS9; g__JG30-KF-AS9
Abiotrophia	0.000359502	0.000242455	0	1.6721e-05	0	d__Bacteria; p__Firmicutes; c__Bacilli; o__Lactobacillales; f__Aerococcaceae; g__Abiotrophia
Hahella	0	8.3605e-06	0	0	0	d__Bacteria; p__Proteobacteria; c__Gammaproteobacteria; o__Oceanospirillales; f__Hahellaceae; g__Hahella
Phyllobacterium	3.3442e-05	0.00149653	0	0	1.72976e-05	d__Bacteria; p__Proteobacteria; c__Alphaproteobacteria; o__Rhizobiales; f__Rhizobiaceae; g__Phyllobacterium
TRA3-20	0	0	1.61816e-05	8.3605e-06	1.72976e-05	d__Bacteria; p__Proteobacteria; c__Gammaproteobacteria; o__Burkholderiales; f__TRA3-20; g__TRA3-20
Corynebacteriaceae	0	0	0	6.6884e-05	2.59464e-05	d__Bacteria; p__Actinobacteriota; c__Actinobacteria; o__Corynebacteriales; f__Corynebacteriaceae; g__Corynebacteriaceae
Conexibacter	0.000100326	0	0	0	0.000112434	d__Bacteria; p__Actinobacteriota; c__Thermoleophilia; o__Solirubrobacterales; f__Solirubrobacteraceae; g__Conexibacter
Acidaminococcus	0	0	8.09081e-06	0.000108687	0	d__Bacteria; p__Firmicutes; c__Negativicutes; o__Acidaminococcales; f__Acidaminococcaceae; g__Acidaminococcus
Anaerococcus	0.000259176	0.00346125	0.00108417	0.0282836	0.00415142	d__Bacteria; p__Firmicutes; c__Clostridia; o__Peptostreptococcales-Tissierellales; f__Peptostreptococcales-Tissierellales; g__Anaerococcus
Latescibacterota	7.52445e-05	0	0	1.6721e-05	0	d__Bacteria; p__Latescibacterota; c__Latescibacterota; o__Latescibacterota; f__Latescibacterota; g__Latescibacterota
Rothia	0.000727364	0.000585235	4.85449e-05	0.000150489	0.000536225	d__Bacteria; p__Actinobacteriota; c__Actinobacteria; o__Micrococcales; f__Micrococcaceae; g__Rothia
Petrotoga	0	0	0	0	0.00014703	d__Bacteria; p__Thermotogota; c__Thermotogae; o__Petrotogales; f__Petrotogaceae; g__Petrotoga
Ezakiella	8.3605e-06	0	2.42724e-05	0.00147981	0.000830285	d__Bacteria; p__Firmicutes; c__Clostridia; o__Peptostreptococcales-Tissierellales; f__Peptostreptococcales-Tissierellales; g__Ezakiella
Vulcaniibacterium	0	0	0	0	4.3244e-05	d__Bacteria; p__Proteobacteria; c__Gammaproteobacteria; o__Xanthomonadales; f__Xanthomonadaceae; g__Vulcaniibacterium
RCP2-54	4.18025e-05	3.3442e-05	8.09081e-06	8.3605e-06	8.6488e-06	d__Bacteria; p__RCP2-54; c__RCP2-54; o__RCP2-54; f__RCP2-54; g__RCP2-54
Hyphomonas	0	0	8.09081e-06	0	8.6488e-06	d__Bacteria; p__Proteobacteria; c__Alphaproteobacteria; o__Caulobacterales; f__Hyphomonadaceae; g__Hyphomonas
Saccharofermentans	0	8.3605e-06	0	0	0	d__Bacteria; p__Firmicutes; c__Clostridia; o__Clostridia; f__Hungateiclostridiaceae; g__Saccharofermentans
WWE3	8.3605e-06	0	0	0	0	d__Bacteria; p__Patescibacteria; c__WWE3; o__WWE3; f__WWE3; g__WWE3
Odoribacter	3.3442e-05	0.000117047	0.000137544	5.0163e-05	8.6488e-05	d__Bacteria; p__Bacteroidota; c__Bacteroidia; o__Bacteroidales; f__Marinifilaceae; g__Odoribacter
Sporosarcina	2.50815e-05	4.18025e-05	0	8.3605e-06	0	d__Bacteria; p__Firmicutes; c__Bacilli; o__Bacillales; f__Planococcaceae; g__Sporosarcina
AB1	5.85235e-05	0	0	0	0	d__Bacteria; p__Proteobacteria; c__Alphaproteobacteria; o__Rickettsiales; f__AB1; g__AB1
CI75cm.2.12	0	0	0	0	8.6488e-05	d__Bacteria; p__Proteobacteria; c__Gammaproteobacteria; o__Nitrosococcales; f__Nitrosococcaceae; g__CI75cm.2.12
Lachnospiraceae_UCG-010	0	3.3442e-05	2.42724e-05	4.18025e-05	0	d__Bacteria; p__Firmicutes; c__Clostridia; o__Lachnospirales; f__Lachnospiraceae; g__Lachnospiraceae_UCG-010
Subgroup_26	0	0	0	8.3605e-06	0	d__Bacteria; p__Acidobacteriota; c__Subgroup_26; o__Subgroup_26; f__Subgroup_26; g__Subgroup_26
Bacteroidales_RF16_group	0	1.6721e-05	0	4.18025e-05	0	d__Bacteria; p__Bacteroidota; c__Bacteroidia; o__Bacteroidales; f__Bacteroidales_RF16_group; g__Bacteroidales_RF16_group
GCA-900066755	0	0	0	8.3605e-06	0	d__Bacteria; p__Firmicutes; c__Clostridia; o__Lachnospirales; f__Lachnospiraceae; g__GCA-900066755
Escherichia-Shigella	0.000108687	0.00141293	7.28173e-05	0.0698938	0.0646498	d__Bacteria; p__Proteobacteria; c__Gammaproteobacteria; o__Enterobacterales; f__Enterobacteriaceae; g__Escherichia-Shigella
OLB8	0	1.6721e-05	0	0	0	d__Bacteria; p__Bacteroidota; c__Bacteroidia; o__Chitinophagales; f__Saprospiraceae; g__OLB8
Micropepsis	0	0	0	0	5.18928e-05	d__Bacteria; p__Proteobacteria; c__Alphaproteobacteria; o__Micropepsales; f__Micropepsaceae; g__Micropepsis
Lutibacter	0	1.6721e-05	0	0	0	d__Bacteria; p__Bacteroidota; c__Bacteroidia; o__Flavobacteriales; f__Flavobacteriaceae; g__Lutibacter
Chryseobacterium	0.000125408	1.6721e-05	1.61816e-05	0.000108687	0.000103786	d__Bacteria; p__Bacteroidota; c__Bacteroidia; o__Flavobacteriales; f__Weeksellaceae; g__Chryseobacterium
Faecalibacterium	0.00130424	0.00382911	0.00101135	0.00492434	0.00239572	d__Bacteria; p__Firmicutes; c__Clostridia; o__Oscillospirales; f__Ruminococcaceae; g__Faecalibacterium
Ruminococcus__gnavus_group	0	0	0	0.00134604	0.00121948	d__Bacteria; p__Firmicutes; c__Clostridia; o__Lachnospirales; f__Lachnospiraceae; g__Ruminococcus__gnavus_group
Nitrospira	0.000292618	5.0163e-05	0	5.85235e-05	1.72976e-05	d__Bacteria; p__Nitrospirota; c__Nitrospiria; o__Nitrospirales; f__Nitrospiraceae; g__Nitrospira
MND1	6.6884e-05	1.6721e-05	0	8.3605e-06	0	d__Bacteria; p__Proteobacteria; c__Gammaproteobacteria; o__Burkholderiales; f__Nitrosomonadaceae; g__MND1
Jeotgalicoccus	0	0	0	8.3605e-06	3.45952e-05	d__Bacteria; p__Firmicutes; c__Bacilli; o__Staphylococcales; f__Staphylococcaceae; g__Jeotgalicoccus
Nakamurella	8.3605e-06	0	0	0	0	d__Bacteria; p__Actinobacteriota; c__Actinobacteria; o__Frankiales; f__Nakamurellaceae; g__Nakamurella
AKIW781	3.3442e-05	2.50815e-05	0	0	0	d__Bacteria; p__Chloroflexi; c__Chloroflexia; o__Kallotenuales; f__AKIW781; g__AKIW781
Ammoniphilus	0	2.50815e-05	0	0	0	d__Bacteria; p__Firmicutes; c__Bacilli; o__Paenibacillales; f__Paenibacillaceae; g__Ammoniphilus
Stenotrophomonas	0.00492434	0.00627874	0.000283178	0.000401304	0.00153084	d__Bacteria; p__Proteobacteria; c__Gammaproteobacteria; o__Xanthomonadales; f__Xanthomonadaceae; g__Stenotrophomonas
Microbulbifer	0	2.50815e-05	0	0	0	d__Bacteria; p__Proteobacteria; c__Gammaproteobacteria; o__Cellvibrionales; f__Microbulbiferaceae; g__Microbulbifer
Parviterribacter	0	0	0	0	3.45952e-05	d__Bacteria; p__Actinobacteriota; c__Thermoleophilia; o__Solirubrobacterales; f__Solirubrobacteraceae; g__Parviterribacter
Thermaerobacter	0	0	0	0	8.6488e-06	d__Bacteria; p__Firmicutes; c__Thermaerobacteria; o__Thermaerobacterales; f__Thermaerobacteraceae; g__Thermaerobacter
Sungkyunkwania	0	0	0	0	8.6488e-05	d__Bacteria; p__Bacteroidota; c__Bacteroidia; o__Flavobacteriales; f__Flavobacteriaceae; g__Sungkyunkwania
Oscillatoria_PCC-6304	0	1.6721e-05	0	0	0	d__Bacteria; p__Cyanobacteria; c__Cyanobacteriia; o__Cyanobacteriales; f__Oscillatoriaceae; g__Oscillatoria_PCC-6304
67-14	0.000209013	0	0	2.50815e-05	0.000674606	d__Bacteria; p__Actinobacteriota; c__Thermoleophilia; o__Solirubrobacterales; f__67-14; g__67-14
Spirochaeta	4.18025e-05	0	0	1.6721e-05	0	d__Bacteria; p__Spirochaetota; c__Spirochaetia; o__Spirochaetales; f__Spirochaetaceae; g__Spirochaeta
Delftia	0	9.19656e-05	8.89989e-05	0.00147981	0	d__Bacteria; p__Proteobacteria; c__Gammaproteobacteria; o__Burkholderiales; f__Comamonadaceae; g__Delftia
Magnoliophyta	0	1.6721e-05	0	0	0	d__Eukaryota; p__Phragmoplastophyta; c__Embryophyta; o__Magnoliophyta; f__Magnoliophyta; g__Magnoliophyta
Candidatus_Nitrosotalea	0	0	8.09081e-06	0	0	d__Archaea; p__Crenarchaeota; c__Nitrososphaeria; o__Nitrosotaleales; f__Nitrosotaleaceae; g__Candidatus_Nitrosotalea
Dialister	0.00143801	0.00489926	0.00250006	0.0174735	0.00420332	d__Bacteria; p__Firmicutes; c__Negativicutes; o__Veillonellales-Selenomonadales; f__Veillonellaceae; g__Dialister
Kribbella	0.000192292	0	0	1.6721e-05	0	d__Bacteria; p__Actinobacteriota; c__Actinobacteria; o__Propionibacteriales; f__Nocardioidaceae; g__Kribbella
Methanomassiliicoccus	8.3605e-06	0	0	0	0	d__Archaea; p__Thermoplasmatota; c__Thermoplasmata; o__Methanomassiliicoccales; f__Methanomassiliicoccaceae; g__Methanomassiliicoccus
Anaeromyxobacter	8.3605e-06	0	0	0	0	d__Bacteria; p__Myxococcota; c__Myxococcia; o__Myxococcales; f__Anaeromyxobacteraceae; g__Anaeromyxobacter
Kingella	0	0	0	0	2.59464e-05	d__Bacteria; p__Proteobacteria; c__Gammaproteobacteria; o__Burkholderiales; f__Neisseriaceae; g__Kingella
Geodermatophilus	1.6721e-05	0	0	0	0	d__Bacteria; p__Actinobacteriota; c__Actinobacteria; o__Frankiales; f__Geodermatophilaceae; g__Geodermatophilus
alphaI_cluster	2.50815e-05	0	0	0	0	d__Bacteria; p__Proteobacteria; c__Alphaproteobacteria; o__Rhizobiales; f__Beijerinckiaceae; g__alphaI_cluster
Alteromonas	0	0	0	0	8.6488e-06	d__Bacteria; p__Proteobacteria; c__Gammaproteobacteria; o__Alteromonadales; f__Alteromonadaceae; g__Alteromonas
Cytophaga	0	0	0	8.3605e-06	0	d__Bacteria; p__Bacteroidota; c__Bacteroidia; o__Cytophagales; f__Cytophagaceae; g__Cytophaga
Actinomyces	0.000183931	5.0163e-05	0.000493539	0.00168046	0.000873529	d__Bacteria; p__Actinobacteriota; c__Actinobacteria; o__Actinomycetales; f__Actinomycetaceae; g__Actinomyces
Promicromonospora	0	0	0	8.3605e-06	0	d__Bacteria; p__Actinobacteriota; c__Actinobacteria; o__Micrococcales; f__Promicromonosporaceae; g__Promicromonospora
Fusicatenibacter	0.000183931	0.000593596	2.42724e-05	0.00120391	0.000276762	d__Bacteria; p__Firmicutes; c__Clostridia; o__Lachnospirales; f__Lachnospiraceae; g__Fusicatenibacter
Gemmobacter	1.6721e-05	0	0.000129453	0	0	d__Bacteria; p__Proteobacteria; c__Alphaproteobacteria; o__Rhodobacterales; f__Rhodobacteraceae; g__Gemmobacter
Duganella	0	0	0	0.000117047	0	d__Bacteria; p__Proteobacteria; c__Gammaproteobacteria; o__Burkholderiales; f__Oxalobacteraceae; g__Duganella
Izemoplasmatales	0	0	0	8.3605e-06	0	d__Bacteria; p__Firmicutes; c__Bacilli; o__Izemoplasmatales; f__Izemoplasmatales; g__Izemoplasmatales
Stappiaceae	0	4.18025e-05	0	0	0	d__Bacteria; p__Proteobacteria; c__Alphaproteobacteria; o__Rhizobiales; f__Stappiaceae; g__Stappiaceae
Polyangium	0	0	0	0	1.72976e-05	d__Bacteria; p__Myxococcota; c__Polyangia; o__Polyangiales; f__Polyangiaceae; g__Polyangium
Actinomadura	1.6721e-05	0	0	0	0	d__Bacteria; p__Actinobacteriota; c__Actinobacteria; o__Streptosporangiales; f__Thermomonosporaceae; g__Actinomadura
NS4_marine_group	0	0	0	0	3.45952e-05	d__Bacteria; p__Bacteroidota; c__Bacteroidia; o__Flavobacteriales; f__Flavobacteriaceae; g__NS4_marine_group
Photobacterium	3.3442e-05	0	0	1.6721e-05	0	d__Bacteria; p__Proteobacteria; c__Gammaproteobacteria; o__Vibrionales; f__Vibrionaceae; g__Photobacterium
WPS-2	0	2.50815e-05	0	0	1.72976e-05	d__Bacteria; p__WPS-2; c__WPS-2; o__WPS-2; f__WPS-2; g__WPS-2
Thiohalomonas	0	2.50815e-05	0	0	0	d__Bacteria; p__Proteobacteria; c__Gammaproteobacteria; o__Ectothiorhodospirales; f__Ectothiorhodospiraceae; g__Thiohalomonas
Bacteroidetes_VC2.1_Bac22	0	0	0	8.3605e-06	0	d__Bacteria; p__Bacteroidota; c__Bacteroidia; o__Bacteroidetes_VC2.1_Bac22; f__Bacteroidetes_VC2.1_Bac22; g__Bacteroidetes_VC2.1_Bac22
Dokdonella	8.3605e-06	8.3605e-06	0	8.3605e-06	0.000112434	d__Bacteria; p__Proteobacteria; c__Gammaproteobacteria; o__Xanthomonadales; f__Rhodanobacteraceae; g__Dokdonella
Ralstonia	0.0354402	0.0299055	0.0092478	0.0695594	0.15791	d__Bacteria; p__Proteobacteria; c__Gammaproteobacteria; o__Burkholderiales; f__Burkholderiaceae; g__Ralstonia
Virgisporangium	0	0	0	8.3605e-06	0	d__Bacteria; p__Actinobacteriota; c__Actinobacteria; o__Micromonosporales; f__Micromonosporaceae; g__Virgisporangium
Alcanivorax	0	0.000100326	0	0	0	d__Bacteria; p__Proteobacteria; c__Gammaproteobacteria; o__Oceanospirillales; f__Alcanivoracaceae1; g__Alcanivorax
Elizabethkingia	0	0	0	5.0163e-05	0	d__Bacteria; p__Bacteroidota; c__Bacteroidia; o__Flavobacteriales; f__Weeksellaceae; g__Elizabethkingia
Crossiella	0	0	0	0	6.05416e-05	d__Bacteria; p__Actinobacteriota; c__Actinobacteria; o__Pseudonocardiales; f__Pseudonocardiaceae; g__Crossiella
Shinella	0	0	5.66357e-05	0.00015885	0	d__Bacteria; p__Proteobacteria; c__Alphaproteobacteria; o__Rhizobiales; f__Rhizobiaceae; g__Shinella
Sulfuricurvum	8.3605e-06	0	0	0	0	d__Bacteria; p__Campilobacterota; c__Campylobacteria; o__Campylobacterales; f__Sulfurimonadaceae; g__Sulfuricurvum
Leadbetterella	0	0	0	1.6721e-05	0	d__Bacteria; p__Bacteroidota; c__Bacteroidia; o__Cytophagales; f__Spirosomaceae; g__Leadbetterella
Flavihumibacter	2.50815e-05	0	0	0	0	d__Bacteria; p__Bacteroidota; c__Bacteroidia; o__Chitinophagales; f__Chitinophagaceae; g__Flavihumibacter
Imperialibacter	0	1.6721e-05	0	0	0	d__Bacteria; p__Bacteroidota; c__Bacteroidia; o__Cytophagales; f__Cyclobacteriaceae; g__Imperialibacter
Methanobrevibacter	0	0.00016721	0	0	0	d__Archaea; p__Euryarchaeota; c__Methanobacteria; o__Methanobacteriales; f__Methanobacteriaceae; g__Methanobrevibacter
Bacteroides__pectinophilus_group	0	0	0	0	8.6488e-06	d__Bacteria; p__Firmicutes; c__Clostridia; o__Lachnospirales; f__Lachnospiraceae; g__Bacteroides__pectinophilus_group
Limibaculum	0	0	0	5.85235e-05	0	d__Bacteria; p__Proteobacteria; c__Alphaproteobacteria; o__Rhodobacterales; f__Rhodobacteraceae; g__Limibaculum
Candidatus_Methanofastidiosum	4.18025e-05	0	0	0	0	d__Archaea; p__Euryarchaeota; c__Thermococci; o__Methanofastidiosales; f__Methanofastidiosaceae; g__Candidatus_Methanofastidiosum
Amphibacillus	0.00185603	0.00100326	0	0	0	d__Bacteria; p__Firmicutes; c__Bacilli; o__Bacillales; f__Bacillaceae; g__Amphibacillus
Candidatus_Nitrosopumilus	8.3605e-06	6.6884e-05	0	0	9.51368e-05	d__Archaea; p__Crenarchaeota; c__Nitrososphaeria; o__Nitrosopumilales; f__Nitrosopumilaceae; g__Candidatus_Nitrosopumilus
Neisseria	0.00101162	0.0016303	0.000889989	0.000192292	0.00110705	d__Bacteria; p__Proteobacteria; c__Gammaproteobacteria; o__Burkholderiales; f__Neisseriaceae; g__Neisseria
Proteiniphilum	0	4.18025e-05	0	0	0	d__Bacteria; p__Bacteroidota; c__Bacteroidia; o__Bacteroidales; f__Dysgonomonadaceae; g__Proteiniphilum
Cavicella	5.0163e-05	0	0	0	0	d__Bacteria; p__Proteobacteria; c__Gammaproteobacteria; o__Pseudomonadales; f__Moraxellaceae; g__Cavicella
Faecalicoccus	0	0	0	9.19656e-05	0	d__Bacteria; p__Firmicutes; c__Bacilli; o__Erysipelotrichales; f__Erysipelotrichaceae; g__Faecalicoccus
Candidatus_Moranbacteria	8.3605e-06	0	0	0	0	d__Bacteria; p__Patescibacteria; c__Parcubacteria; o__Candidatus_Moranbacteria; f__Candidatus_Moranbacteria; g__Candidatus_Moranbacteria
Ruminobacter	0	0	0	8.3605e-06	0	d__Bacteria; p__Proteobacteria; c__Gammaproteobacteria; o__Aeromonadales; f__Succinivibrionaceae; g__Ruminobacter
Gemella	0.000217373	0.000250815	0.000177998	2.50815e-05	0.000112434	d__Bacteria; p__Firmicutes; c__Bacilli; o__Staphylococcales; f__Gemellaceae; g__Gemella
PLTA13	8.3605e-05	8.3605e-06	0	0	0	d__Bacteria; p__Proteobacteria; c__Gammaproteobacteria; o__PLTA13; f__PLTA13; g__PLTA13
Exiguobacterium	2.50815e-05	5.85235e-05	0.00020227	8.3605e-06	6.05416e-05	d__Bacteria; p__Firmicutes; c__Bacilli; o__Exiguobacterales; f__Exiguobacteraceae; g__Exiguobacterium
CAG-352	0	0	2.42724e-05	0.000142129	5.18928e-05	d__Bacteria; p__Firmicutes; c__Clostridia; o__Oscillospirales; f__Ruminococcaceae; g__CAG-352
Oceanobacillus	8.3605e-06	0	0	0	6.05416e-05	d__Bacteria; p__Firmicutes; c__Bacilli; o__Bacillales; f__Bacillaceae; g__Oceanobacillus
Pseudahrensia	0	0	0	3.3442e-05	0	d__Bacteria; p__Proteobacteria; c__Alphaproteobacteria; o__Rhizobiales; f__Rhizobiaceae; g__Pseudahrensia
Franconibacter	0	0	0.000177998	0	0	d__Bacteria; p__Proteobacteria; c__Gammaproteobacteria; o__Enterobacterales; f__Enterobacteriaceae; g__Franconibacter
Dielma	0	1.6721e-05	0	1.6721e-05	0	d__Bacteria; p__Firmicutes; c__Bacilli; o__Erysipelotrichales; f__Erysipelotrichaceae; g__Dielma
Aliicoccus	0	0	0	1.6721e-05	0	d__Bacteria; p__Firmicutes; c__Bacilli; o__Staphylococcales; f__Staphylococcaceae; g__Aliicoccus
Salinivibrio	0	0	0	0.000142129	0.000112434	d__Bacteria; p__Proteobacteria; c__Gammaproteobacteria; o__Vibrionales; f__Vibrionaceae; g__Salinivibrio
Inhella	0	0	3.23632e-05	0	0	d__Bacteria; p__Proteobacteria; c__Gammaproteobacteria; o__Burkholderiales; f__Comamonadaceae; g__Inhella
Alistipes	0.000560154	0.00066884	0.00029936	0.000267536	0.000830285	d__Bacteria; p__Bacteroidota; c__Bacteroidia; o__Bacteroidales; f__Rikenellaceae; g__Alistipes
Kerstersia	0	0	2.42724e-05	0	0	d__Bacteria; p__Proteobacteria; c__Gammaproteobacteria; o__Burkholderiales; f__Alcaligenaceae; g__Kerstersia
Aquaspirillum	0	0	3.23632e-05	0	0	d__Bacteria; p__Proteobacteria; c__Gammaproteobacteria; o__Burkholderiales; f__Aquaspirillaceae; g__Aquaspirillum
Prevotellaceae_Ga6A1_group	2.50815e-05	8.3605e-06	0	0	0	d__Bacteria; p__Bacteroidota; c__Bacteroidia; o__Bacteroidales; f__Prevotellaceae; g__Prevotellaceae_Ga6A1_group
Ferruginibacter	1.6721e-05	0	0	0	6.91904e-05	d__Bacteria; p__Bacteroidota; c__Bacteroidia; o__Chitinophagales; f__Chitinophagaceae; g__Ferruginibacter
Nannocystaceae	0	1.6721e-05	0	0	0	d__Bacteria; p__Myxococcota; c__Polyangia; o__Nannocystales; f__Nannocystaceae; g__Nannocystaceae
S5-A14a	0	0	8.09081e-06	0.000242455	0.000121083	d__Bacteria; p__Firmicutes; c__Clostridia; o__Peptostreptococcales-Tissierellales; f__Anaerovoracaceae; g__S5-A14a
Bergeyella	5.0163e-05	6.6884e-05	1.61816e-05	0	0	d__Bacteria; p__Bacteroidota; c__Bacteroidia; o__Flavobacteriales; f__Weeksellaceae; g__Bergeyella
Catenibacterium	0	0	0	2.50815e-05	8.6488e-06	d__Bacteria; p__Firmicutes; c__Bacilli; o__Erysipelotrichales; f__Erysipelatoclostridiaceae; g__Catenibacterium
Family_XIII_UCG-001	6.6884e-05	4.18025e-05	8.09081e-06	2.50815e-05	0	d__Bacteria; p__Firmicutes; c__Clostridia; o__Peptostreptococcales-Tissierellales; f__Anaerovoracaceae; g__Family_XIII_UCG-001
Candidatus_Ovatusbacter	0	0	0	8.3605e-06	2.59464e-05	d__Bacteria; p__Proteobacteria; c__Gammaproteobacteria; o__Gammaproteobacteria_Incertae_Sedis; f__Unknown_Family; g__Candidatus_Ovatusbacter
Solirubrobacter	7.52445e-05	0	0	1.6721e-05	0	d__Bacteria; p__Actinobacteriota; c__Thermoleophilia; o__Solirubrobacterales; f__Solirubrobacteraceae; g__Solirubrobacter
Hydrogenedensaceae	8.3605e-06	0	8.09081e-06	8.3605e-06	0	d__Bacteria; p__Hydrogenedentes; c__Hydrogenedentia; o__Hydrogenedentiales; f__Hydrogenedensaceae; g__Hydrogenedensaceae
Micrococcus	0.00033442	3.3442e-05	4.85449e-05	2.50815e-05	1.72976e-05	d__Bacteria; p__Actinobacteriota; c__Actinobacteria; o__Micrococcales; f__Micrococcaceae; g__Micrococcus
Thermomonas	1.6721e-05	7.52445e-05	0	0	0	d__Bacteria; p__Proteobacteria; c__Gammaproteobacteria; o__Xanthomonadales; f__Xanthomonadaceae; g__Thermomonas
Aeromicrobium	0	0	0	2.50815e-05	0.000121083	d__Bacteria; p__Actinobacteriota; c__Actinobacteria; o__Propionibacteriales; f__Nocardioidaceae; g__Aeromicrobium
Acinetobacter	0.00280913	0.00113703	0.00235443	0.00448959	0.021276	d__Bacteria; p__Proteobacteria; c__Gammaproteobacteria; o__Pseudomonadales; f__Moraxellaceae; g__Acinetobacter
A4b	5.0163e-05	1.6721e-05	0	1.6721e-05	7.78392e-05	d__Bacteria; p__Chloroflexi; c__Anaerolineae; o__SBR1031; f__A4b; g__A4b
Allorhizobium-Neorhizobium-Pararhizobium-Rhizobium	0.000183931	7.52445e-05	0.0211089	0.00134604	0.000268113	d__Bacteria; p__Proteobacteria; c__Alphaproteobacteria; o__Rhizobiales; f__Rhizobiaceae; g__Allorhizobium-Neorhizobium-Pararhizobium-Rhizobium
Herbaspirillum	0	0.000117047	0	0.000125408	8.6488e-06	d__Bacteria; p__Proteobacteria; c__Gammaproteobacteria; o__Burkholderiales; f__Oxalobacteraceae; g__Herbaspirillum
Alcaligenes	1.6721e-05	0.00115375	0.000784809	0	2.59464e-05	d__Bacteria; p__Proteobacteria; c__Gammaproteobacteria; o__Burkholderiales; f__Alcaligenaceae; g__Alcaligenes
Sulfurovum	0	0	0	0.000192292	0	d__Bacteria; p__Campilobacterota; c__Campylobacteria; o__Campylobacterales; f__Sulfurovaceae; g__Sulfurovum
Thiobacillus	0.00049327	0	8.09081e-06	0	0	d__Bacteria; p__Proteobacteria; c__Gammaproteobacteria; o__Burkholderiales; f__Hydrogenophilaceae; g__Thiobacillus
Run-SP154	8.3605e-06	0	0	0	0	d__Bacteria; p__Proteobacteria; c__Gammaproteobacteria; o__Run-SP154; f__Run-SP154; g__Run-SP154
Thauera	0	0	0.000428813	0	0	d__Bacteria; p__Proteobacteria; c__Gammaproteobacteria; o__Burkholderiales; f__Rhodocyclaceae; g__Thauera
Phenylobacterium	0.000183931	0	0	1.6721e-05	0.000328654	d__Bacteria; p__Proteobacteria; c__Alphaproteobacteria; o__Caulobacterales; f__Caulobacteraceae; g__Phenylobacterium
Candidatus_Bacilloplasma	0	4.18025e-05	0.000121362	0	0	d__Bacteria; p__Firmicutes; c__Bacilli; o__Mycoplasmatales; f__Mycoplasmataceae; g__Candidatus_Bacilloplasma
DEV008	0	0	0	0	1.72976e-05	d__Bacteria; p__Verrucomicrobiota; c__Verrucomicrobiae; o__Pedosphaerales; f__Pedosphaeraceae; g__DEV008
Peptostreptococcus	1.6721e-05	0.000418025	0.000121362	0.00188947	0.00125408	d__Bacteria; p__Firmicutes; c__Clostridia; o__Peptostreptococcales-Tissierellales; f__Peptostreptococcaceae; g__Peptostreptococcus
Rivibacter	0	0	8.09081e-06	0	0	d__Bacteria; p__Proteobacteria; c__Gammaproteobacteria; o__Burkholderiales; f__Comamonadaceae; g__Rivibacter
CHKCI001	6.6884e-05	5.85235e-05	0	0	0	d__Bacteria; p__Firmicutes; c__Clostridia; o__Lachnospirales; f__Lachnospiraceae; g__CHKCI001
Skermanella	0.00015885	4.18025e-05	0	4.18025e-05	0	d__Bacteria; p__Proteobacteria; c__Alphaproteobacteria; o__Azospirillales; f__Azospirillaceae; g__Skermanella
Aquabacterium	0	0	1.61816e-05	0	1.72976e-05	d__Bacteria; p__Proteobacteria; c__Gammaproteobacteria; o__Burkholderiales; f__Comamonadaceae; g__Aquabacterium
Pseudochrobactrum	2.50815e-05	0	0	0	7.78392e-05	d__Bacteria; p__Proteobacteria; c__Alphaproteobacteria; o__Rhizobiales; f__Rhizobiaceae; g__Pseudochrobactrum
DEV007	0	8.3605e-06	0	0	0	d__Bacteria; p__Verrucomicrobiota; c__Verrucomicrobiae; o__Verrucomicrobiales; f__DEV007; g__DEV007
Ignavigranum	0	0	0	8.3605e-06	0	d__Bacteria; p__Firmicutes; c__Bacilli; o__Lactobacillales; f__Aerococcaceae; g__Ignavigranum
OM27_clade	0	0	7.28173e-05	1.6721e-05	5.18928e-05	d__Bacteria; p__Bdellovibrionota; c__Bdellovibrionia; o__Bdellovibrionales; f__Bdellovibrionaceae; g__OM27_clade
Eikenella	1.6721e-05	0	1.61816e-05	0	0	d__Bacteria; p__Proteobacteria; c__Gammaproteobacteria; o__Burkholderiales; f__Neisseriaceae; g__Eikenella
Porphyromonas	0.00158014	0.00179751	0.000914262	0.0132012	0.00114164	d__Bacteria; p__Bacteroidota; c__Bacteroidia; o__Bacteroidales; f__Porphyromonadaceae; g__Porphyromonas
Selenomonas	0	6.6884e-05	1.61816e-05	0	8.6488e-06	d__Bacteria; p__Firmicutes; c__Negativicutes; o__Veillonellales-Selenomonadales; f__Selenomonadaceae; g__Selenomonas
Adhaeribacter	8.3605e-06	7.52445e-05	0	0	0	d__Bacteria; p__Bacteroidota; c__Bacteroidia; o__Cytophagales; f__Hymenobacteraceae; g__Adhaeribacter
Diaphorobacter	0	0	0	1.6721e-05	1.72976e-05	d__Bacteria; p__Proteobacteria; c__Gammaproteobacteria; o__Burkholderiales; f__Comamonadaceae; g__Diaphorobacter
Atopobium	0.0101664	0.0103336	0.0459558	0.0171808	0.026128	d__Bacteria; p__Actinobacteriota; c__Coriobacteriia; o__Coriobacteriales; f__Atopobiaceae; g__Atopobium
Pontibacter	3.3442e-05	6.6884e-05	0	8.3605e-06	0	d__Bacteria; p__Bacteroidota; c__Bacteroidia; o__Cytophagales; f__Hymenobacteraceae; g__Pontibacter
Marinobacter	0	0.00033442	0	0	0	d__Bacteria; p__Proteobacteria; c__Gammaproteobacteria; o__Alteromonadales; f__Marinobacteraceae; g__Marinobacter
Parasutterella	0.000100326	5.0163e-05	4.85449e-05	0.00016721	3.45952e-05	d__Bacteria; p__Proteobacteria; c__Gammaproteobacteria; o__Burkholderiales; f__Sutterellaceae; g__Parasutterella
Abditibacterium	0	0	0	0	8.6488e-06	d__Bacteria; p__Abditibacteriota; c__Abditibacteria; o__Abditibacteriales; f__Abditibacteriaceae; g__Abditibacterium
Gardnerella	0.0981272	0.025951	0.0364734	0.0929521	0.0387207	d__Bacteria; p__Actinobacteriota; c__Actinobacteria; o__Bifidobacteriales; f__Bifidobacteriaceae; g__Gardnerella
Flaviflexus	0	0	0	8.3605e-06	0	d__Bacteria; p__Actinobacteriota; c__Actinobacteria; o__Actinomycetales; f__Actinomycetaceae; g__Flaviflexus
Haematomicrobium	0	0	0	2.50815e-05	0	d__Bacteria; p__Actinobacteriota; c__Actinobacteria; o__Micrococcales; f__Micrococcaceae; g__Haematomicrobium
Woeseia	0	8.3605e-06	0	0.000911295	1.72976e-05	d__Bacteria; p__Proteobacteria; c__Gammaproteobacteria; o__Steroidobacterales; f__Woeseiaceae; g__Woeseia
BD7-8	0	0	0	3.3442e-05	0	d__Bacteria; p__Proteobacteria; c__Gammaproteobacteria; o__BD7-8; f__BD7-8; g__BD7-8
Cnuella	0	0	0	8.3605e-06	0	d__Bacteria; p__Bacteroidota; c__Bacteroidia; o__Chitinophagales; f__Chitinophagaceae; g__Cnuella
Mogibacterium	0	0	0	1.6721e-05	1.72976e-05	d__Bacteria; p__Firmicutes; c__Clostridia; o__Peptostreptococcales-Tissierellales; f__Anaerovoracaceae; g__Mogibacterium
Chthonomonadales	2.50815e-05	0	0	0	0	d__Bacteria; p__Armatimonadota; c__Chthonomonadetes; o__Chthonomonadales; f__Chthonomonadales; g__Chthonomonadales
Tenacibaculum	0	1.6721e-05	0	0	8.6488e-06	d__Bacteria; p__Bacteroidota; c__Bacteroidia; o__Flavobacteriales; f__Flavobacteriaceae; g__Tenacibaculum
Christensenellaceae_R-7_group	0.000300978	0.000392944	2.42724e-05	0.000359502	0.000925421	d__Bacteria; p__Firmicutes; c__Clostridia; o__Christensenellales; f__Christensenellaceae; g__Christensenellaceae_R-7_group
Methylophilus	0.00197308	0	8.09081e-06	2.50815e-05	0	d__Bacteria; p__Proteobacteria; c__Gammaproteobacteria; o__Burkholderiales; f__Methylophilaceae; g__Methylophilus
Tissierella	0	8.3605e-06	0.000226543	2.50815e-05	0	d__Bacteria; p__Firmicutes; c__Clostridia; o__Peptostreptococcales-Tissierellales; f__Peptostreptococcales-Tissierellales; g__Tissierella
Methylomicrobium	0	6.6884e-05	0	0	0	d__Bacteria; p__Proteobacteria; c__Gammaproteobacteria; o__Methylococcales; f__Methylomonadaceae; g__Methylomicrobium
Corynebacterium	0.00868656	0.000183931	0.00039645	0.0407324	0.00336438	d__Bacteria; p__Actinobacteriota; c__Actinobacteria; o__Corynebacteriales; f__Corynebacteriaceae; g__Corynebacterium
Saccharicrinis	0	0	0	0	8.6488e-06	d__Bacteria; p__Bacteroidota; c__Bacteroidia; o__Bacteroidales; f__Marinilabiliaceae; g__Saccharicrinis
Halolactibacillus	0	0	0	1.6721e-05	0	d__Bacteria; p__Firmicutes; c__Bacilli; o__Bacillales; f__Bacillaceae; g__Halolactibacillus
Megamonas	0.000234094	0.000443107	4.85449e-05	0.000359502	0.000207571	d__Bacteria; p__Firmicutes; c__Negativicutes; o__Veillonellales-Selenomonadales; f__Selenomonadaceae; g__Megamonas
Deep_Sea_Euryarchaeotic_Group(DSEG)	1.6721e-05	8.3605e-06	8.09081e-06	0	0	d__Archaea; p__Aenigmarchaeota; c__Deep_Sea_Euryarchaeotic_Group(DSEG); o__Deep_Sea_Euryarchaeotic_Group(DSEG); f__Deep_Sea_Euryarchaeotic_Group(DSEG); g__Deep_Sea_Euryarchaeotic_Group(DSEG)
Kaistia	0	0	0	0	5.18928e-05	d__Bacteria; p__Proteobacteria; c__Alphaproteobacteria; o__Rhizobiales; f__Kaistiaceae; g__Kaistia
Hydrogenophaga	4.18025e-05	0	0.00039645	7.52445e-05	0.00130597	d__Bacteria; p__Proteobacteria; c__Gammaproteobacteria; o__Burkholderiales; f__Comamonadaceae; g__Hydrogenophaga
Zixibacteria	8.3605e-06	0	0	8.3605e-06	0	d__Bacteria; p__Zixibacteria; c__Zixibacteria; o__Zixibacteria; f__Zixibacteria; g__Zixibacteria
Anaerosalibacter	0	2.50815e-05	0	5.85235e-05	0	d__Bacteria; p__Firmicutes; c__Clostridia; o__Peptostreptococcales-Tissierellales; f__Peptostreptococcales-Tissierellales; g__Anaerosalibacter
Parvibaculum	0	6.6884e-05	0	0	0	d__Bacteria; p__Proteobacteria; c__Alphaproteobacteria; o__Parvibaculales; f__Parvibaculaceae; g__Parvibaculum
Uruburuella	0	0	0	0.000133768	8.6488e-05	d__Bacteria; p__Proteobacteria; c__Gammaproteobacteria; o__Burkholderiales; f__Neisseriaceae; g__Uruburuella
BSV26	0.000125408	0	0	0	0	d__Bacteria; p__Bacteroidota; c__Kryptonia; o__Kryptoniales; f__BSV26; g__BSV26
Xanthomarina	0	0	0	0	0.000112434	d__Bacteria; p__Bacteroidota; c__Bacteroidia; o__Flavobacteriales; f__Flavobacteriaceae; g__Xanthomarina
Caviibacter	0	0	0	1.6721e-05	0	d__Bacteria; p__Fusobacteriota; c__Fusobacteriia; o__Fusobacteriales; f__Leptotrichiaceae; g__Caviibacter
Woesearchaeales	5.0163e-05	0	9.70897e-05	1.6721e-05	8.6488e-06	d__Archaea; p__Nanoarchaeota; c__Nanoarchaeia; o__Woesearchaeales; f__Woesearchaeales; g__Woesearchaeales
Deinococcus	8.3605e-06	0	1.61816e-05	2.50815e-05	0	d__Bacteria; p__Deinococcota; c__Deinococci; o__Deinococcales; f__Deinococcaceae; g__Deinococcus
Methanolinea	2.50815e-05	8.3605e-06	0	0	0	d__Archaea; p__Halobacterota; c__Methanomicrobia; o__Methanomicrobiales; f__Methanoregulaceae; g__Methanolinea
Pectobacterium	0	0	0	1.6721e-05	0	d__Bacteria; p__Proteobacteria; c__Gammaproteobacteria; o__Enterobacterales; f__Pectobacteriaceae; g__Pectobacterium
Alloiococcus	0	0	8.09081e-06	8.3605e-06	0	d__Bacteria; p__Firmicutes; c__Bacilli; o__Lactobacillales; f__Carnobacteriaceae; g__Alloiococcus
Olsenella	0	8.3605e-06	0	2.50815e-05	0	d__Bacteria; p__Actinobacteriota; c__Coriobacteriia; o__Coriobacteriales; f__Atopobiaceae; g__Olsenella
Desulfomicrobium	0	0	0	2.50815e-05	0	d__Bacteria; p__Desulfobacterota; c__Desulfovibrionia; o__Desulfovibrionales; f__Desulfomicrobiaceae; g__Desulfomicrobium
Marinospirillum	0	0	0	8.3605e-06	0	d__Bacteria; p__Proteobacteria; c__Gammaproteobacteria; o__Oceanospirillales; f__Halomonadaceae; g__Marinospirillum
Labrenzia	0	0	0	8.3605e-06	0	d__Bacteria; p__Proteobacteria; c__Alphaproteobacteria; o__Rhizobiales; f__Stappiaceae; g__Labrenzia
Psychrobacter	0	0.000259176	0	0.000117047	0.000112434	d__Bacteria; p__Proteobacteria; c__Gammaproteobacteria; o__Pseudomonadales; f__Moraxellaceae; g__Psychrobacter
Lachnospiraceae_NC2004_group	0	0	0	1.6721e-05	2.59464e-05	d__Bacteria; p__Firmicutes; c__Clostridia; o__Lachnospirales; f__Lachnospiraceae; g__Lachnospiraceae_NC2004_group
Parablastomonas	0	0	0	0	8.6488e-05	d__Bacteria; p__Proteobacteria; c__Alphaproteobacteria; o__Sphingomonadales; f__Sphingomonadaceae; g__Parablastomonas
Sphingobium	0.00430566	5.85235e-05	3.23632e-05	0.000217373	0.00337303	d__Bacteria; p__Proteobacteria; c__Alphaproteobacteria; o__Sphingomonadales; f__Sphingomonadaceae; g__Sphingobium
Zoogloea	0	0	1.61816e-05	0	0	d__Bacteria; p__Proteobacteria; c__Gammaproteobacteria; o__Burkholderiales; f__Rhodocyclaceae; g__Zoogloea
Amaricoccus	0	0	8.09081e-06	0	0	d__Bacteria; p__Proteobacteria; c__Alphaproteobacteria; o__Rhodobacterales; f__Rhodobacteraceae; g__Amaricoccus
Helcococcus	0	0	0	0.000217373	0	d__Bacteria; p__Firmicutes; c__Clostridia; o__Peptostreptococcales-Tissierellales; f__Peptostreptococcales-Tissierellales; g__Helcococcus
CL500-29_marine_group	0.000125408	0	8.09081e-06	0	0.00036325	d__Bacteria; p__Actinobacteriota; c__Acidimicrobiia; o__Microtrichales; f__Ilumatobacteraceae; g__CL500-29_marine_group
GAL15	0	0	0	8.3605e-06	0	d__Bacteria; p__GAL15; c__GAL15; o__GAL15; f__GAL15; g__GAL15
Reyranella	4.18025e-05	0	0	0	5.18928e-05	d__Bacteria; p__Proteobacteria; c__Alphaproteobacteria; o__Reyranellales; f__Reyranellaceae; g__Reyranella
Absconditabacteriales_(SR1)	2.50815e-05	6.6884e-05	8.09081e-06	0	0	d__Bacteria; p__Patescibacteria; c__Gracilibacteria; o__Absconditabacteriales_(SR1); f__Absconditabacteriales_(SR1); g__Absconditabacteriales_(SR1)
WX65	0	0	0	8.3605e-06	0	d__Bacteria; p__Methylomirabilota; c__Methylomirabilia; o__Rokubacteriales; f__WX65; g__WX65
Jeotgalibaca	0	0	0	3.3442e-05	0	d__Bacteria; p__Firmicutes; c__Bacilli; o__Lactobacillales; f__Carnobacteriaceae; g__Jeotgalibaca
SJA-28	8.3605e-06	0	0	0	2.59464e-05	d__Bacteria; p__Bacteroidota; c__SJA-28; o__SJA-28; f__SJA-28; g__SJA-28
Chitinophaga	0	0	0	7.52445e-05	2.59464e-05	d__Bacteria; p__Bacteroidota; c__Bacteroidia; o__Chitinophagales; f__Chitinophagaceae; g__Chitinophaga
Cetobacterium	0.000100326	6.6884e-05	0	0.000125408	0	d__Bacteria; p__Fusobacteriota; c__Fusobacteriia; o__Fusobacteriales; f__Fusobacteriaceae; g__Cetobacterium
Limnobacter	4.18025e-05	0	0	0	0	d__Bacteria; p__Proteobacteria; c__Gammaproteobacteria; o__Burkholderiales; f__Burkholderiaceae; g__Limnobacter
Glycomyces	5.0163e-05	4.18025e-05	0	8.3605e-06	0	d__Bacteria; p__Actinobacteriota; c__Actinobacteria; o__Glycomycetales; f__Glycomycetaceae; g__Glycomyces
SM2D12	0	0	0	0	2.59464e-05	d__Bacteria; p__Proteobacteria; c__Alphaproteobacteria; o__Rickettsiales; f__SM2D12; g__SM2D12
WWH38	0	3.3442e-05	0	0	0	d__Bacteria; p__Patescibacteria; c__Saccharimonadia; o__Saccharimonadales; f__WWH38; g__WWH38
SBR1031	7.52445e-05	0	0	2.50815e-05	0	d__Bacteria; p__Chloroflexi; c__Anaerolineae; o__SBR1031; f__SBR1031; g__SBR1031
Pseudohongiella	0	0	0	8.3605e-06	8.6488e-06	d__Bacteria; p__Proteobacteria; c__Gammaproteobacteria; o__Oceanospirillales; f__Pseudohongiellaceae; g__Pseudohongiella
Aestuariicella	0	0	0	0	8.6488e-06	d__Bacteria; p__Proteobacteria; c__Gammaproteobacteria; o__Cellvibrionales; f__Cellvibrionaceae; g__Aestuariicella
Alloscardovia	0	0.000117047	6.47265e-05	0.0222055	0.000345952	d__Bacteria; p__Actinobacteriota; c__Actinobacteria; o__Bifidobacteriales; f__Bifidobacteriaceae; g__Alloscardovia
Emticicia	0	0	4.04541e-05	0	0	d__Bacteria; p__Bacteroidota; c__Bacteroidia; o__Cytophagales; f__Spirosomaceae; g__Emticicia
Pseudoruegeria	0	8.3605e-06	0	0	3.45952e-05	d__Bacteria; p__Proteobacteria; c__Alphaproteobacteria; o__Rhodobacterales; f__Rhodobacteraceae; g__Pseudoruegeria
possible_genus_04	0	3.3442e-05	0	0	0	d__Bacteria; p__Fibrobacterota; c__Fibrobacteria; o__Fibrobacterales; f__Fibrobacteraceae; g__possible_genus_04
Inquilinus	0	0	0	0	1.72976e-05	d__Bacteria; p__Proteobacteria; c__Alphaproteobacteria; o__Azospirillales; f__Inquilinaceae; g__Inquilinus
Mesorhizobium	0	0	0	5.85235e-05	0.000311357	d__Bacteria; p__Proteobacteria; c__Alphaproteobacteria; o__Rhizobiales; f__Rhizobiaceae; g__Mesorhizobium
Ruminococcus	0.00033442	0.000284257	0.000105181	0.000484909	0.000640011	d__Bacteria; p__Firmicutes; c__Clostridia; o__Oscillospirales; f__Ruminococcaceae; g__Ruminococcus
Xanthomonadaceae	0	0	8.09081e-06	0	0	d__Bacteria; p__Proteobacteria; c__Gammaproteobacteria; o__Xanthomonadales; f__Xanthomonadaceae; g__Xanthomonadaceae
Ruminococcaceae	5.0163e-05	0.000117047	0	8.3605e-06	0.000121083	d__Bacteria; p__Firmicutes; c__Clostridia; o__Oscillospirales; f__Ruminococcaceae; g__Ruminococcaceae
uncultured	0.00738233	0.00309339	0.0011489	0.00520023	0.00568226	-
Subgroup_5	0	0	0	0	8.6488e-06	d__Bacteria; p__Acidobacteriota; c__Subgroup_5; o__Subgroup_5; f__Subgroup_5; g__Subgroup_5
W5053	0	0	0	0.000117047	6.91904e-05	d__Bacteria; p__Firmicutes; c__Clostridia; o__Peptostreptococcales-Tissierellales; f__Peptostreptococcales-Tissierellales; g__W5053
Hydrogenophilus	8.3605e-06	0	8.09081e-06	0	0	d__Bacteria; p__Proteobacteria; c__Gammaproteobacteria; o__Burkholderiales; f__Hydrogenophilaceae; g__Hydrogenophilus
A0839	0	0	0	0	8.6488e-06	d__Bacteria; p__Proteobacteria; c__Alphaproteobacteria; o__Rhizobiales; f__A0839; g__A0839
Eubacterium__siraeum_group	0	0.00016721	8.09081e-06	4.18025e-05	1.72976e-05	d__Bacteria; p__Firmicutes; c__Clostridia; o__Oscillospirales; f__Ruminococcaceae; g__Eubacterium__siraeum_group
Agathobacter	0.000217373	0.00184767	0.000113271	0.000426386	0.000242166	d__Bacteria; p__Firmicutes; c__Clostridia; o__Lachnospirales; f__Lachnospiraceae; g__Agathobacter
Acidibacter	1.6721e-05	0	0	1.6721e-05	0.000155678	d__Bacteria; p__Proteobacteria; c__Gammaproteobacteria; o__Gammaproteobacteria_Incertae_Sedis; f__Unknown_Family; g__Acidibacter
Rubrobacter	6.6884e-05	2.50815e-05	0	2.50815e-05	0	d__Bacteria; p__Actinobacteriota; c__Rubrobacteria; o__Rubrobacterales; f__Rubrobacteriaceae; g__Rubrobacter
Draconibacterium	0	2.50815e-05	0	1.6721e-05	0	d__Bacteria; p__Bacteroidota; c__Bacteroidia; o__Bacteroidales; f__Prolixibacteraceae; g__Draconibacterium
Dysgonomonadaceae	2.50815e-05	0	0	0	0	d__Bacteria; p__Bacteroidota; c__Bacteroidia; o__Bacteroidales; f__Dysgonomonadaceae; g__Dysgonomonadaceae
Vagococcus	7.52445e-05	2.50815e-05	8.09081e-06	1.6721e-05	0.000164327	d__Bacteria; p__Firmicutes; c__Bacilli; o__Lactobacillales; f__Vagococcaceae; g__Vagococcus
Aerococcus	0.000610317	0.000133768	0.00266997	0.000944737	0.00852772	d__Bacteria; p__Firmicutes; c__Bacilli; o__Lactobacillales; f__Aerococcaceae; g__Aerococcus
Anderseniella	0	0	0	8.3605e-06	0	d__Bacteria; p__Proteobacteria; c__Alphaproteobacteria; o__Rhizobiales; f__Rhizobiales_Incertae_Sedis; g__Anderseniella
NS9_marine_group	4.18025e-05	1.6721e-05	1.61816e-05	0	2.59464e-05	d__Bacteria; p__Bacteroidota; c__Bacteroidia; o__Flavobacteriales; f__NS9_marine_group; g__NS9_marine_group
Negativicoccus	0	0	5.66357e-05	0.000894574	9.51368e-05	d__Bacteria; p__Firmicutes; c__Negativicutes; o__Veillonellales-Selenomonadales; f__Veillonellaceae; g__Negativicoccus
ASF356	0	0	0	0	8.6488e-06	d__Bacteria; p__Firmicutes; c__Clostridia; o__Lachnospirales; f__Lachnospiraceae; g__ASF356
Geobacillus	4.18025e-05	0	0	3.3442e-05	2.59464e-05	d__Bacteria; p__Firmicutes; c__Bacilli; o__Bacillales; f__Bacillaceae; g__Geobacillus
Halomonas	1.6721e-05	1.6721e-05	5.66357e-05	0.000643759	0.00127137	d__Bacteria; p__Proteobacteria; c__Gammaproteobacteria; o__Oceanospirillales; f__Halomonadaceae; g__Halomonas
Sporichthyaceae	0	0	8.09081e-06	0	0	d__Bacteria; p__Actinobacteriota; c__Actinobacteria; o__Frankiales; f__Sporichthyaceae; g__Sporichthyaceae
Acidisoma	0	0	8.09081e-06	0	0	d__Bacteria; p__Proteobacteria; c__Alphaproteobacteria; o__Acetobacterales; f__Acetobacteraceae; g__Acidisoma
BSV40	5.0163e-05	0	0	0	0	d__Bacteria; p__Bacteroidota; c__Ignavibacteria; o__Ignavibacteriales; f__BSV40; g__BSV40
0319-7L14	7.52445e-05	5.0163e-05	0	0	0	d__Bacteria; p__Actinobacteriota; c__Actinobacteria; o__0319-7L14; f__0319-7L14; g__0319-7L14
Campylobacter	0.000175571	0.000443107	0.00050163	0.00414681	0.000691904	d__Bacteria; p__Campilobacterota; c__Campylobacteria; o__Campylobacterales; f__Campylobacteraceae; g__Campylobacter
Treponema	8.3605e-06	1.6721e-05	7.28173e-05	8.3605e-06	0.000121083	d__Bacteria; p__Spirochaetota; c__Spirochaetia; o__Spirochaetales; f__Spirochaetaceae; g__Treponema
Denitratisoma	4.18025e-05	0	0	0	8.6488e-06	d__Bacteria; p__Proteobacteria; c__Gammaproteobacteria; o__Burkholderiales; f__Rhodocyclaceae; g__Denitratisoma
Subgroup_25	0	8.3605e-06	0	0	0	d__Bacteria; p__Acidobacteriota; c__Subgroup_25; o__Subgroup_25; f__Subgroup_25; g__Subgroup_25
OPB41	0	1.6721e-05	0	0	8.6488e-06	d__Bacteria; p__Actinobacteriota; c__Coriobacteriia; o__OPB41; f__OPB41; g__OPB41
Truepera	0	8.3605e-06	0	0	0	d__Bacteria; p__Deinococcota; c__Deinococci; o__Deinococcales; f__Trueperaceae; g__Truepera
Snodgrassella	0	5.0163e-05	0	0	0	d__Bacteria; p__Proteobacteria; c__Gammaproteobacteria; o__Burkholderiales; f__Neisseriaceae; g__Snodgrassella
Schleiferia	8.3605e-06	0	0	0	0.000129732	d__Bacteria; p__Bacteroidota; c__Bacteroidia; o__Flavobacteriales; f__Schleiferiaceae; g__Schleiferia
Eubacterium__yurii_group	2.50815e-05	4.18025e-05	0	0	0	d__Bacteria; p__Firmicutes; c__Clostridia; o__Peptostreptococcales-Tissierellales; f__Peptostreptococcaceae; g__Eubacterium__yurii_group
Coriobacteriaceae_UCG-002	0.000234094	4.18025e-05	0	1.6721e-05	0	d__Bacteria; p__Actinobacteriota; c__Coriobacteriia; o__Coriobacteriales; f__Atopobiaceae; g__Coriobacteriaceae_UCG-002
Aeromonas	0	0	0.000169907	0.000543433	0.000129732	d__Bacteria; p__Proteobacteria; c__Gammaproteobacteria; o__Aeromonadales; f__Aeromonadaceae; g__Aeromonas
Wohlfahrtiimonas	0	0	0	1.6721e-05	0	d__Bacteria; p__Proteobacteria; c__Gammaproteobacteria; o__Cardiobacteriales; f__Wohlfahrtiimonadaceae; g__Wohlfahrtiimonas
Ignatzschineria	0.00179751	0.000794248	0	1.6721e-05	0	d__Bacteria; p__Proteobacteria; c__Gammaproteobacteria; o__Cardiobacteriales; f__Wohlfahrtiimonadaceae; g__Ignatzschineria
PeM15	7.52445e-05	8.3605e-06	0	8.3605e-06	0	d__Bacteria; p__Actinobacteriota; c__Actinobacteria; o__PeM15; f__PeM15; g__PeM15
NS11-12_marine_group	8.3605e-06	0	8.09081e-05	0	0	d__Bacteria; p__Bacteroidota; c__Bacteroidia; o__Sphingobacteriales; f__NS11-12_marine_group; g__NS11-12_marine_group
PB19	1.6721e-05	0	4.04541e-05	1.6721e-05	0	d__Bacteria; p__Desulfobacterota; c__Desulfuromonadia; o__PB19; f__PB19; g__PB19
Desulfovibrio	3.3442e-05	5.85235e-05	2.42724e-05	0.00015885	0.000371898	d__Bacteria; p__Desulfobacterota; c__Desulfovibrionia; o__Desulfovibrionales; f__Desulfovibrionaceae; g__Desulfovibrio
Facklamia	0	2.50815e-05	0	0.000392944	1.72976e-05	d__Bacteria; p__Firmicutes; c__Bacilli; o__Lactobacillales; f__Aerococcaceae; g__Facklamia
Clostridium_sensu_stricto_18	1.6721e-05	0	0	0	0	d__Bacteria; p__Firmicutes; c__Clostridia; o__Clostridiales; f__Clostridiaceae; g__Clostridium_sensu_stricto_18
Fournierella	3.3442e-05	2.50815e-05	0	8.3605e-06	2.59464e-05	d__Bacteria; p__Firmicutes; c__Clostridia; o__Oscillospirales; f__Ruminococcaceae; g__Fournierella
Candidatus_Microthrix	0	2.50815e-05	0	0	8.6488e-06	d__Bacteria; p__Actinobacteriota; c__Acidimicrobiia; o__Microtrichales; f__Microtrichaceae; g__Candidatus_Microthrix
Lysobacter	7.52445e-05	2.50815e-05	2.42724e-05	0.000108687	0.000103786	d__Bacteria; p__Proteobacteria; c__Gammaproteobacteria; o__Xanthomonadales; f__Xanthomonadaceae; g__Lysobacter
Dojkabacteria	3.3442e-05	8.3605e-06	0	0	0	d__Bacteria; p__Patescibacteria; c__Dojkabacteria; o__Dojkabacteria; f__Dojkabacteria; g__Dojkabacteria
Bosea	0.000785887	0	8.09081e-06	0.000108687	0.000908124	d__Bacteria; p__Proteobacteria; c__Alphaproteobacteria; o__Rhizobiales; f__Beijerinckiaceae; g__Bosea
Subgroup_13	0	1.6721e-05	0	0	0	d__Bacteria; p__Acidobacteriota; c__Acidobacteriae; o__Subgroup_13; f__Subgroup_13; g__Subgroup_13
Ferrovibrio	0	0	0	3.3442e-05	0	d__Bacteria; p__Proteobacteria; c__Alphaproteobacteria; o__Ferrovibrionales; f__Ferrovibrionaceae; g__Ferrovibrio
Ideonella	4.18025e-05	0	0	0	0.00014703	d__Bacteria; p__Proteobacteria; c__Gammaproteobacteria; o__Burkholderiales; f__Comamonadaceae; g__Ideonella
Marinilutecoccus	8.3605e-06	0	0	0	0	d__Bacteria; p__Actinobacteriota; c__Actinobacteria; o__Propionibacteriales; f__Propionibacteriaceae; g__Marinilutecoccus
Shewanella	0	0	0	5.0163e-05	2.59464e-05	d__Bacteria; p__Proteobacteria; c__Gammaproteobacteria; o__Alteromonadales; f__Shewanellaceae; g__Shewanella
Moryella	3.3442e-05	0	8.09081e-06	0.000384583	0.000112434	d__Bacteria; p__Firmicutes; c__Clostridia; o__Lachnospirales; f__Lachnospiraceae; g__Moryella
Roseomonas	8.3605e-05	0	6.47265e-05	0	6.05416e-05	d__Bacteria; p__Proteobacteria; c__Alphaproteobacteria; o__Acetobacterales; f__Acetobacteraceae; g__Roseomonas
Psychromonadaceae	0	0	0	0	1.72976e-05	d__Bacteria; p__Proteobacteria; c__Gammaproteobacteria; o__Alteromonadales; f__Psychromonadaceae; g__Psychromonadaceae
Rhodobacter	0.00015885	8.3605e-06	0.000194179	0	0.00036325	d__Bacteria; p__Proteobacteria; c__Alphaproteobacteria; o__Rhodobacterales; f__Rhodobacteraceae; g__Rhodobacter
Candidatus_Thiodiazotropha	0	0	0	0	8.6488e-06	d__Bacteria; p__Proteobacteria; c__Gammaproteobacteria; o__Chromatiales; f__Sedimenticolaceae; g__Candidatus_Thiodiazotropha
Mageibacillus	0	6.6884e-05	9.70897e-05	0	0	d__Bacteria; p__Firmicutes; c__Clostridia; o__Clostridia; f__Hungateiclostridiaceae; g__Mageibacillus
Subgroup_23	8.3605e-06	8.3605e-06	0	8.3605e-06	0	d__Bacteria; p__Acidobacteriota; c__Thermoanaerobaculia; o__Thermoanaerobaculales; f__Thermoanaerobaculaceae; g__Subgroup_23
Acetobacteraceae	0	0	0	8.3605e-06	0	d__Bacteria; p__Proteobacteria; c__Alphaproteobacteria; o__Acetobacterales; f__Acetobacteraceae; g__Acetobacteraceae
Subgroup_10	1.6721e-05	0	0	0.000209013	5.18928e-05	d__Bacteria; p__Acidobacteriota; c__Thermoanaerobaculia; o__Thermoanaerobaculales; f__Thermoanaerobaculaceae; g__Subgroup_10
Vicinamibacteraceae	2.50815e-05	1.6721e-05	0	3.3442e-05	1.72976e-05	d__Bacteria; p__Acidobacteriota; c__Vicinamibacteria; o__Vicinamibacterales; f__Vicinamibacteraceae; g__Vicinamibacteraceae
Kytococcus	0.0015885	0	0	0	0	d__Bacteria; p__Actinobacteriota; c__Actinobacteria; o__Micrococcales; f__Dermacoccaceae; g__Kytococcus
VHS-B4-70	0	0	0	8.3605e-06	0	d__Bacteria; p__Myxococcota; c__Polyangia; o__VHS-B4-70; f__VHS-B4-70; g__VHS-B4-70
mle1-7	2.50815e-05	0	0	0	0	d__Bacteria; p__Proteobacteria; c__Gammaproteobacteria; o__Burkholderiales; f__Nitrosomonadaceae; g__mle1-7
Rikenella	0	0	1.61816e-05	0	8.6488e-06	d__Bacteria; p__Bacteroidota; c__Bacteroidia; o__Bacteroidales; f__Rikenellaceae; g__Rikenella
Peptoclostridium	0.00050163	0	0	6.6884e-05	0.000302708	d__Bacteria; p__Firmicutes; c__Clostridia; o__Peptostreptococcales-Tissierellales; f__Peptostreptococcaceae; g__Peptoclostridium
OM60(NOR5)_clade	6.6884e-05	0	0	6.6884e-05	0	d__Bacteria; p__Proteobacteria; c__Gammaproteobacteria; o__Cellvibrionales; f__Halieaceae; g__OM60(NOR5)_clade
Janthinobacterium	0	0	0	0	4.3244e-05	d__Bacteria; p__Proteobacteria; c__Gammaproteobacteria; o__Burkholderiales; f__Oxalobacteraceae; g__Janthinobacterium
Algoriphagus	5.85235e-05	3.3442e-05	8.09081e-06	0	8.6488e-06	d__Bacteria; p__Bacteroidota; c__Bacteroidia; o__Cytophagales; f__Cyclobacteriaceae; g__Algoriphagus
Moraxella	4.18025e-05	0.000292618	0	0	1.72976e-05	d__Bacteria; p__Proteobacteria; c__Gammaproteobacteria; o__Pseudomonadales; f__Moraxellaceae; g__Moraxella
Eubacterium__ruminantium_group	2.50815e-05	0.000117047	6.47265e-05	2.50815e-05	0.000138381	d__Bacteria; p__Firmicutes; c__Clostridia; o__Lachnospirales; f__Lachnospiraceae; g__Eubacterium__ruminantium_group
Quinella	0	0	9.70897e-05	0	0	d__Bacteria; p__Firmicutes; c__Negativicutes; o__Veillonellales-Selenomonadales; f__Selenomonadaceae; g__Quinella
Spiroplasma	0	0	0	0.000150489	8.6488e-06	d__Bacteria; p__Firmicutes; c__Bacilli; o__Entomoplasmatales; f__Spiroplasmataceae; g__Spiroplasma
Cellvibrio	0	6.6884e-05	3.23632e-05	0.00015885	0	d__Bacteria; p__Proteobacteria; c__Gammaproteobacteria; o__Cellvibrionales; f__Cellvibrionaceae; g__Cellvibrio
Eubacterium__coprostanoligenes_group	0.000601956	0.00198144	0.000105181	0.000760806	0.000856231	d__Bacteria; p__Firmicutes; c__Clostridia; o__Oscillospirales; f__Eubacterium__coprostanoligenes_group; g__Eubacterium__coprostanoligenes_group
Carboxylicivirga	0	0	0	1.6721e-05	1.72976e-05	d__Bacteria; p__Bacteroidota; c__Bacteroidia; o__Bacteroidales; f__Marinilabiliaceae; g__Carboxylicivirga
Pseudorhodoplanes	8.3605e-06	0	0	0	8.6488e-06	d__Bacteria; p__Proteobacteria; c__Alphaproteobacteria; o__Rhizobiales; f__Xanthobacteraceae; g__Pseudorhodoplanes
Pseudoramibacter	0	0	1.61816e-05	0	0	d__Bacteria; p__Firmicutes; c__Clostridia; o__Eubacteriales; f__Eubacteriaceae; g__Pseudoramibacter
Eubacterium__brachy_group	3.3442e-05	0	2.42724e-05	3.3442e-05	8.6488e-06	d__Bacteria; p__Firmicutes; c__Clostridia; o__Peptostreptococcales-Tissierellales; f__Anaerovoracaceae; g__Eubacterium__brachy_group
Halarcobacter	8.3605e-06	3.3442e-05	0	0	0	d__Bacteria; p__Campilobacterota; c__Campylobacteria; o__Campylobacterales; f__Arcobacteraceae; g__Halarcobacter
LWQ8	3.3442e-05	0	0	0	0	d__Bacteria; p__Patescibacteria; c__Saccharimonadia; o__Saccharimonadales; f__LWQ8; g__LWQ8
Prosthecobacter	0	0	0	0	2.59464e-05	d__Bacteria; p__Verrucomicrobiota; c__Verrucomicrobiae; o__Verrucomicrobiales; f__Verrucomicrobiaceae; g__Prosthecobacter
Chryseolinea	8.3605e-05	0	0	8.3605e-06	0	d__Bacteria; p__Bacteroidota; c__Bacteroidia; o__Cytophagales; f__Microscillaceae; g__Chryseolinea
Niveispirillum	0	0	0	8.3605e-06	8.6488e-06	d__Bacteria; p__Proteobacteria; c__Alphaproteobacteria; o__Azospirillales; f__Azospirillaceae; g__Niveispirillum
MB-A2-108	0.000342781	2.50815e-05	0	0	1.72976e-05	d__Bacteria; p__Actinobacteriota; c__MB-A2-108; o__MB-A2-108; f__MB-A2-108; g__MB-A2-108
Pediococcus	0	0.000175571	8.09081e-06	0.000785887	0	d__Bacteria; p__Firmicutes; c__Bacilli; o__Lactobacillales; f__Lactobacillaceae; g__Pediococcus
Haloplasma	7.52445e-05	8.3605e-06	0	0	0	d__Bacteria; p__Firmicutes; c__Bacilli; o__Haloplasmatales; f__Haloplasmataceae; g__Haloplasma
Collinsella	0	0	4.85449e-05	0.000635398	7.78392e-05	d__Bacteria; p__Actinobacteriota; c__Coriobacteriia; o__Coriobacteriales; f__Coriobacteriaceae; g__Collinsella
Phascolarctobacterium	3.3442e-05	0.00049327	8.09081e-06	0.000192292	5.18928e-05	d__Bacteria; p__Firmicutes; c__Negativicutes; o__Acidaminococcales; f__Acidaminococcaceae; g__Phascolarctobacterium
Herminiimonas	0	0	0	1.6721e-05	0	d__Bacteria; p__Proteobacteria; c__Gammaproteobacteria; o__Burkholderiales; f__Oxalobacteraceae; g__Herminiimonas
Paenochrobactrum	8.3605e-06	0	0	0	0	d__Bacteria; p__Proteobacteria; c__Alphaproteobacteria; o__Rhizobiales; f__Rhizobiaceae; g__Paenochrobactrum
Leptolinea	1.6721e-05	0	0	0	0	d__Bacteria; p__Chloroflexi; c__Anaerolineae; o__Anaerolineales; f__Anaerolineaceae; g__Leptolinea
Muribaculum	0	0	7.28173e-05	5.0163e-05	7.78392e-05	d__Bacteria; p__Bacteroidota; c__Bacteroidia; o__Bacteroidales; f__Muribaculaceae; g__Muribaculum
Polynucleobacter	6.6884e-05	0	4.04541e-05	0	0	d__Bacteria; p__Proteobacteria; c__Gammaproteobacteria; o__Burkholderiales; f__Burkholderiaceae; g__Polynucleobacter
Acidothermus	9.19656e-05	0	0	8.3605e-06	8.6488e-06	d__Bacteria; p__Actinobacteriota; c__Actinobacteria; o__Frankiales; f__Acidothermaceae; g__Acidothermus
Lachnospiraceae_UCG-003	0	0	1.61816e-05	0	0	d__Bacteria; p__Firmicutes; c__Clostridia; o__Lachnospirales; f__Lachnospiraceae; g__Lachnospiraceae_UCG-003
Ahniella	2.50815e-05	0	8.09081e-06	0	0	d__Bacteria; p__Proteobacteria; c__Gammaproteobacteria; o__Xanthomonadales; f__Rhodanobacteraceae; g__Ahniella
Lachnospiraceae_UCG-001	0	0	3.23632e-05	0	0.00014703	d__Bacteria; p__Firmicutes; c__Clostridia; o__Lachnospirales; f__Lachnospiraceae; g__Lachnospiraceae_UCG-001
Lachnospiraceae_UCG-006	2.50815e-05	8.3605e-05	8.09081e-06	0.000108687	0.000449738	d__Bacteria; p__Firmicutes; c__Clostridia; o__Lachnospirales; f__Lachnospiraceae; g__Lachnospiraceae_UCG-006
Cloacibacterium	0	0	6.47265e-05	0	4.3244e-05	d__Bacteria; p__Bacteroidota; c__Bacteroidia; o__Flavobacteriales; f__Weeksellaceae; g__Cloacibacterium
Lachnospiraceae_UCG-004	8.3605e-06	3.3442e-05	0	2.50815e-05	7.78392e-05	d__Bacteria; p__Firmicutes; c__Clostridia; o__Lachnospirales; f__Lachnospiraceae; g__Lachnospiraceae_UCG-004
Leifsonia	0	0	0	0	0.000121083	d__Bacteria; p__Actinobacteriota; c__Actinobacteria; o__Micrococcales; f__Microbacteriaceae; g__Leifsonia
Dorea	1.6721e-05	0.000217373	7.28173e-05	0.000418025	8.6488e-05	d__Bacteria; p__Firmicutes; c__Clostridia; o__Lachnospirales; f__Lachnospiraceae; g__Dorea
Actinoplanes	0	0	0	7.52445e-05	0	d__Bacteria; p__Actinobacteriota; c__Actinobacteria; o__Micromonosporales; f__Micromonosporaceae; g__Actinoplanes
Clade_Ia	0	0.000225734	0	0	0	d__Bacteria; p__Proteobacteria; c__Alphaproteobacteria; o__SAR11_clade; f__Clade_I; g__Clade_Ia
Clade_III	3.3442e-05	1.6721e-05	8.89989e-05	0	0	d__Bacteria; p__Proteobacteria; c__Alphaproteobacteria; o__SAR11_clade; f__Clade_III; g__Clade_III
Gitt-GS-136	0	1.6721e-05	0	0	0	d__Bacteria; p__Chloroflexi; c__Gitt-GS-136; o__Gitt-GS-136; f__Gitt-GS-136; g__Gitt-GS-136
hgcI_clade	0.000125408	1.6721e-05	0.000566357	8.3605e-06	8.6488e-06	d__Bacteria; p__Actinobacteriota; c__Actinobacteria; o__Frankiales; f__Sporichthyaceae; g__hgcI_clade
Cohaesibacter	0.000100326	8.3605e-05	0	0	0	d__Bacteria; p__Proteobacteria; c__Alphaproteobacteria; o__Rhizobiales; f__Rhizobiaceae; g__Cohaesibacter
Holdemania	0	0	0	8.3605e-06	0	d__Bacteria; p__Firmicutes; c__Bacilli; o__Erysipelotrichales; f__Erysipelotrichaceae; g__Holdemania
Tepidibacter	0	0	0	8.3605e-06	0	d__Bacteria; p__Firmicutes; c__Clostridia; o__Peptostreptococcales-Tissierellales; f__Peptostreptococcaceae; g__Tepidibacter
Amycolatopsis	0	0	0	2.50815e-05	0	d__Bacteria; p__Actinobacteriota; c__Actinobacteria; o__Pseudonocardiales; f__Pseudonocardiaceae; g__Amycolatopsis
Solobacterium	0	5.0163e-05	0.000121362	8.3605e-05	0.000320006	d__Bacteria; p__Firmicutes; c__Bacilli; o__Erysipelotrichales; f__Erysipelotrichaceae; g__Solobacterium
Novispirillum	0	0	0	1.6721e-05	0	d__Bacteria; p__Proteobacteria; c__Alphaproteobacteria; o__Rhodospirillales; f__Rhodospirillaceae; g__Novispirillum
Methanosarcina	8.3605e-05	0	0	0	0	d__Archaea; p__Halobacterota; c__Methanosarcinia; o__Methanosarciniales; f__Methanosarcinaceae; g__Methanosarcina
Caloramator	0	0	8.09081e-06	0	0	d__Bacteria; p__Firmicutes; c__Clostridia; o__Clostridiales; f__Caloramatoraceae; g__Caloramator
Empedobacter	0	0	0	8.3605e-06	0	d__Bacteria; p__Bacteroidota; c__Bacteroidia; o__Flavobacteriales; f__Weeksellaceae; g__Empedobacter
Aureimonas	0	0	0	8.3605e-06	0	d__Bacteria; p__Proteobacteria; c__Alphaproteobacteria; o__Rhizobiales; f__Rhizobiaceae; g__Aureimonas
Aliidiomarina	0	0	0	8.3605e-06	1.72976e-05	d__Bacteria; p__Proteobacteria; c__Gammaproteobacteria; o__Alteromonadales; f__Idiomarinaceae; g__Aliidiomarina
Vermiphilaceae	0	0	0	8.3605e-06	0	d__Bacteria; p__Dependentiae; c__Babeliae; o__Babeliales; f__Vermiphilaceae; g__Vermiphilaceae
Sva0996_marine_group	0	2.50815e-05	0	3.3442e-05	8.6488e-06	d__Bacteria; p__Actinobacteriota; c__Acidimicrobiia; o__Microtrichales; f__Microtrichaceae; g__Sva0996_marine_group
Arcobacter	0	1.6721e-05	0	1.6721e-05	0	d__Bacteria; p__Campilobacterota; c__Campylobacteria; o__Campylobacterales; f__Arcobacteraceae; g__Arcobacter
Senegalimassilia	8.3605e-06	0	8.09081e-06	0	0	d__Bacteria; p__Actinobacteriota; c__Coriobacteriia; o__Coriobacteriales; f__Eggerthellaceae; g__Senegalimassilia
Koukoulia	0	0	0	5.0163e-05	0	d__Bacteria; p__Proteobacteria; c__Gammaproteobacteria; o__Cardiobacteriales; f__Wohlfahrtiimonadaceae; g__Koukoulia
Methanimicrococcus	0	1.6721e-05	0	0	0	d__Archaea; p__Halobacterota; c__Methanosarcinia; o__Methanosarciniales; f__Methanosarcinaceae; g__Methanimicrococcus
Alkanibacter	0	0	0	0	4.3244e-05	d__Bacteria; p__Proteobacteria; c__Gammaproteobacteria; o__Salinisphaerales; f__Solimonadaceae; g__Alkanibacter
Babeliales	8.3605e-06	0	8.09081e-06	1.6721e-05	0	d__Bacteria; p__Dependentiae; c__Babeliae; o__Babeliales; f__Babeliales; g__Babeliales
Kocuria	9.19656e-05	4.18025e-05	8.89989e-05	2.50815e-05	6.91904e-05	d__Bacteria; p__Actinobacteriota; c__Actinobacteria; o__Micrococcales; f__Micrococcaceae; g__Kocuria
Paenibacillus	5.0163e-05	0	1.61816e-05	0.000443107	0.000190274	d__Bacteria; p__Firmicutes; c__Bacilli; o__Paenibacillales; f__Paenibacillaceae; g__Paenibacillus
PHOS-HE36	8.3605e-05	0	0	0.000117047	0.000138381	d__Bacteria; p__Bacteroidota; c__Ignavibacteria; o__Ignavibacteriales; f__PHOS-HE36; g__PHOS-HE36
Massilia	0.000142129	9.19656e-05	0.000137544	0.000108687	0.000138381	d__Bacteria; p__Proteobacteria; c__Gammaproteobacteria; o__Burkholderiales; f__Oxalobacteraceae; g__Massilia
Branchiibius	0	0	1.61816e-05	0	0	d__Bacteria; p__Actinobacteriota; c__Actinobacteria; o__Micrococcales; f__Dermacoccaceae; g__Branchiibius
Edaphobacter	0	0	0	0	3.45952e-05	d__Bacteria; p__Acidobacteriota; c__Acidobacteriae; o__Acidobacteriales; f__Acidobacteriaceae_(Subgroup_1); g__Edaphobacter
MWH-UniP1_aquatic_group	0	0	4.04541e-05	0	0	d__Bacteria; p__Proteobacteria; c__Gammaproteobacteria; o__Burkholderiales; f__MWH-UniP1_aquatic_group; g__MWH-UniP1_aquatic_group
BIrii41	0	0	0	2.50815e-05	8.6488e-06	d__Bacteria; p__Myxococcota; c__Polyangia; o__Polyangiales; f__BIrii41; g__BIrii41
Francisella	0	1.6721e-05	0	0	0	d__Bacteria; p__Proteobacteria; c__Gammaproteobacteria; o__Francisellales; f__Francisellaceae; g__Francisella
Roseburia	0.00016721	0.000643759	7.28173e-05	0.00130424	0.000873529	d__Bacteria; p__Firmicutes; c__Clostridia; o__Lachnospirales; f__Lachnospiraceae; g__Roseburia
DTU014	2.50815e-05	0	0	0	0	d__Bacteria; p__Firmicutes; c__Incertae_Sedis; o__DTU014; f__DTU014; g__DTU014
C0119	3.3442e-05	0	0	8.3605e-06	0	d__Bacteria; p__Chloroflexi; c__Ktedonobacteria; o__C0119; f__C0119; g__C0119
Alkanindiges	0.000100326	8.3605e-06	8.09081e-06	4.18025e-05	0.000138381	d__Bacteria; p__Proteobacteria; c__Gammaproteobacteria; o__Pseudomonadales; f__Moraxellaceae; g__Alkanindiges
gir-aah93h0	0	0	0	8.3605e-06	0	d__Bacteria; p__Bacteroidota; c__Bacteroidia; o__Bacteroidales; f__gir-aah93h0; g__gir-aah93h0
Acetivibrio__ethanolgignens_group	0	0	8.09081e-06	0	0	d__Bacteria; p__Firmicutes; c__Clostridia; o__Lachnospirales; f__Lachnospiraceae; g__Acetivibrio__ethanolgignens_group
Pseudoalteromonas	0	8.3605e-05	0	0.000560154	0.00028541	d__Bacteria; p__Proteobacteria; c__Gammaproteobacteria; o__Alteromonadales; f__Pseudoalteromonadaceae; g__Pseudoalteromonas
Prevotella	0.00645431	0.037012	0.0146201	0.12091	0.0462105	d__Bacteria; p__Bacteroidota; c__Bacteroidia; o__Bacteroidales; f__Prevotellaceae; g__Prevotella
Microvirga	1.6721e-05	1.6721e-05	0	2.50815e-05	0	d__Bacteria; p__Proteobacteria; c__Alphaproteobacteria; o__Rhizobiales; f__Beijerinckiaceae; g__Microvirga
Actinotignum	0	0	8.09081e-06	0.00066884	0.000103786	d__Bacteria; p__Actinobacteriota; c__Actinobacteria; o__Actinomycetales; f__Actinomycetaceae; g__Actinotignum
Nonomuraea	0	0	0	1.6721e-05	0	d__Bacteria; p__Actinobacteriota; c__Actinobacteria; o__Streptosporangiales; f__Streptosporangiaceae; g__Nonomuraea
SZB30	6.6884e-05	0	1.61816e-05	0	0	d__Bacteria; p__Proteobacteria; c__Gammaproteobacteria; o__SZB30; f__SZB30; g__SZB30
Nitrosomonas	0	0	2.42724e-05	2.50815e-05	8.6488e-06	d__Bacteria; p__Proteobacteria; c__Gammaproteobacteria; o__Burkholderiales; f__Nitrosomonadaceae; g__Nitrosomonas
Paraprevotella	2.50815e-05	3.3442e-05	7.28173e-05	5.0163e-05	0.000242166	d__Bacteria; p__Bacteroidota; c__Bacteroidia; o__Bacteroidales; f__Prevotellaceae; g__Paraprevotella
Gordonibacter	0	0	0	8.3605e-06	0	d__Bacteria; p__Actinobacteriota; c__Coriobacteriia; o__Coriobacteriales; f__Eggerthellaceae; g__Gordonibacter
Chthonomonas	8.3605e-06	0	0	0	0	d__Bacteria; p__Armatimonadota; c__Chthonomonadetes; o__Chthonomonadales; f__Chthonomonadaceae; g__Chthonomonas
Veillonella	0.00216537	0.000409665	0.000533994	0.000652119	0.000752445	d__Bacteria; p__Firmicutes; c__Negativicutes; o__Veillonellales-Selenomonadales; f__Veillonellaceae; g__Veillonella
Candidatus_Jorgensenbacteria	0	0	0	0	8.6488e-06	d__Bacteria; p__Patescibacteria; c__Parcubacteria; o__Candidatus_Jorgensenbacteria; f__Candidatus_Jorgensenbacteria; g__Candidatus_Jorgensenbacteria
Paludibaculum	0	8.3605e-06	8.09081e-06	0	0	d__Bacteria; p__Acidobacteriota; c__Acidobacteriae; o__Acidobacteriae; f__Acidobacteriae; g__Paludibaculum
Aminobacter	0	0	0	0	8.6488e-06	d__Bacteria; p__Proteobacteria; c__Alphaproteobacteria; o__Rhizobiales; f__Rhizobiaceae; g__Aminobacter
Silanimonas	0	0	1.61816e-05	0	0	d__Bacteria; p__Proteobacteria; c__Gammaproteobacteria; o__Xanthomonadales; f__Xanthomonadaceae; g__Silanimonas
BD1-7_clade	0.000250815	0	0	0	0	d__Bacteria; p__Proteobacteria; c__Gammaproteobacteria; o__Cellvibrionales; f__Spongiibacteraceae; g__BD1-7_clade
RBG-13-54-9	3.3442e-05	0	0	0	0	d__Bacteria; p__Chloroflexi; c__Anaerolineae; o__RBG-13-54-9; f__RBG-13-54-9; g__RBG-13-54-9
Yoonia-Loktanella	0	8.3605e-06	0	0	0	d__Bacteria; p__Proteobacteria; c__Alphaproteobacteria; o__Rhodobacterales; f__Rhodobacteraceae; g__Yoonia-Loktanella
Saccharimonadales	0.00354485	0.000677201	2.42724e-05	0	0.000415142	d__Bacteria; p__Patescibacteria; c__Saccharimonadia; o__Saccharimonadales; f__Saccharimonadales; g__Saccharimonadales
Wenzhouxiangella	0	2.50815e-05	0	0	0	d__Bacteria; p__Proteobacteria; c__Gammaproteobacteria; o__Gammaproteobacteria_Incertae_Sedis; f__Unknown_Family; g__Wenzhouxiangella
Pseudoxanthobacter	0	0	0	0	8.6488e-06	d__Bacteria; p__Proteobacteria; c__Alphaproteobacteria; o__Rhizobiales; f__Xanthobacteraceae; g__Pseudoxanthobacter
Mycoplasma	8.3605e-06	0.000175571	0	8.3605e-06	0.000250815	d__Bacteria; p__Firmicutes; c__Bacilli; o__Mycoplasmatales; f__Mycoplasmataceae; g__Mycoplasma
Anaerolinea	5.0163e-05	0	0	0	0	d__Bacteria; p__Chloroflexi; c__Anaerolineae; o__Anaerolineales; f__Anaerolineaceae; g__Anaerolinea
Candidatus_Arthromitus	0	0	0	6.6884e-05	0	d__Bacteria; p__Firmicutes; c__Clostridia; o__Clostridiales; f__Clostridiaceae; g__Candidatus_Arthromitus
Actibacter	8.3605e-06	0	0	0	7.78392e-05	d__Bacteria; p__Bacteroidota; c__Bacteroidia; o__Flavobacteriales; f__Flavobacteriaceae; g__Actibacter
Malikia	0	0	0	0	8.6488e-06	d__Bacteria; p__Proteobacteria; c__Gammaproteobacteria; o__Burkholderiales; f__Comamonadaceae; g__Malikia
Acetatifactor	0	0	1.61816e-05	0	6.91904e-05	d__Bacteria; p__Firmicutes; c__Clostridia; o__Lachnospirales; f__Lachnospiraceae; g__Acetatifactor
Intestinibacter	0	4.18025e-05	1.61816e-05	0.000401304	8.6488e-06	d__Bacteria; p__Firmicutes; c__Clostridia; o__Peptostreptococcales-Tissierellales; f__Peptostreptococcaceae; g__Intestinibacter
Gilliamella	0	2.50815e-05	0	0	0	d__Bacteria; p__Proteobacteria; c__Gammaproteobacteria; o__Orbales; f__Orbaceae; g__Gilliamella
S0134_terrestrial_group	1.6721e-05	8.3605e-06	0	0	0	d__Bacteria; p__Gemmatimonadota; c__S0134_terrestrial_group; o__S0134_terrestrial_group; f__S0134_terrestrial_group; g__S0134_terrestrial_group
Nitrosarchaeum	0	2.50815e-05	0	0	0	d__Archaea; p__Crenarchaeota; c__Nitrososphaeria; o__Nitrosopumilales; f__Nitrosopumilaceae; g__Nitrosarchaeum
Longivirga	0	0	8.09081e-06	0	0	d__Bacteria; p__Actinobacteriota; c__Actinobacteria; o__Frankiales; f__Sporichthyaceae; g__Longivirga
Dietzia	0.000234094	0	0	0	0	d__Bacteria; p__Actinobacteriota; c__Actinobacteria; o__Corynebacteriales; f__Dietziaceae; g__Dietzia
Pyramidobacter	0	0	5.66357e-05	0	0	d__Bacteria; p__Synergistota; c__Synergistia; o__Synergistales; f__Synergistaceae; g__Pyramidobacter
Filomicrobium	0	4.18025e-05	0	8.3605e-06	0	d__Bacteria; p__Proteobacteria; c__Alphaproteobacteria; o__Rhizobiales; f__Hyphomicrobiaceae; g__Filomicrobium
Novosphingobium	0.00033442	0	8.09081e-06	0.000100326	0.000233518	d__Bacteria; p__Proteobacteria; c__Alphaproteobacteria; o__Sphingomonadales; f__Sphingomonadaceae; g__Novosphingobium
Ensifer	0	0	0	8.3605e-05	5.18928e-05	d__Bacteria; p__Proteobacteria; c__Alphaproteobacteria; o__Rhizobiales; f__Rhizobiaceae; g__Ensifer
Candidatus_Saccharimonas	0.000108687	3.3442e-05	8.09081e-05	1.6721e-05	3.45952e-05	d__Bacteria; p__Patescibacteria; c__Saccharimonadia; o__Saccharimonadales; f__Saccharimonadaceae; g__Candidatus_Saccharimonas
CAG-873	0	1.6721e-05	0	0	0	d__Bacteria; p__Bacteroidota; c__Bacteroidia; o__Bacteroidales; f__Muribaculaceae; g__CAG-873
Methyloceanibacter	0	2.50815e-05	0	4.18025e-05	0	d__Bacteria; p__Proteobacteria; c__Alphaproteobacteria; o__Rhizobiales; f__Methyloligellaceae; g__Methyloceanibacter
Devosia	0	6.6884e-05	1.61816e-05	0.000618677	0.000207571	d__Bacteria; p__Proteobacteria; c__Alphaproteobacteria; o__Rhizobiales; f__Devosiaceae; g__Devosia
Candidatus_Hepatoplasma	0	7.52445e-05	0	0	0	d__Bacteria; p__Firmicutes; c__Bacilli; o__Entomoplasmatales; f__Entomoplasmatales_Incertae_Sedis; g__Candidatus_Hepatoplasma
Staphylococcus	0.00483237	0.00122899	0.00127026	0.0345038	0.00632227	d__Bacteria; p__Firmicutes; c__Bacilli; o__Staphylococcales; f__Staphylococcaceae; g__Staphylococcus
Bifidobacterium	0.00124572	0.0573614	0.000372177	0.00593596	0.00508549	d__Bacteria; p__Actinobacteriota; c__Actinobacteria; o__Bifidobacteriales; f__Bifidobacteriaceae; g__Bifidobacterium
Methanosaeta	0.000192292	0	0	0	0	d__Archaea; p__Halobacterota; c__Methanosarcinia; o__Methanosarciniales; f__Methanosaetaceae; g__Methanosaeta
Cohnella	1.6721e-05	0	0	0	0	d__Bacteria; p__Firmicutes; c__Bacilli; o__Paenibacillales; f__Paenibacillaceae; g__Cohnella
JG30-KF-CM66	9.19656e-05	0	0	0	0	d__Bacteria; p__Chloroflexi; c__JG30-KF-CM66; o__JG30-KF-CM66; f__JG30-KF-CM66; g__JG30-KF-CM66
Pir4_lineage	8.3605e-06	0	0	0	0	d__Bacteria; p__Planctomycetota; c__Planctomycetes; o__Pirellulales; f__Pirellulaceae; g__Pir4_lineage
Phreatobacter	0.000200652	0	8.09081e-06	0	0.000337303	d__Bacteria; p__Proteobacteria; c__Alphaproteobacteria; o__Rhizobiales; f__Rhizobiales_Incertae_Sedis; g__Phreatobacter
Haloferula	0	8.3605e-06	0	0	5.18928e-05	d__Bacteria; p__Verrucomicrobiota; c__Verrucomicrobiae; o__Verrucomicrobiales; f__Rubritaleaceae; g__Haloferula
Salinimicrobium	0	5.0163e-05	0	0	0	d__Bacteria; p__Bacteroidota; c__Bacteroidia; o__Flavobacteriales; f__Flavobacteriaceae; g__Salinimicrobium
Lachnospiraceae_NK3A20_group	4.18025e-05	0	0	1.6721e-05	0	d__Bacteria; p__Firmicutes; c__Clostridia; o__Lachnospirales; f__Lachnospiraceae; g__Lachnospiraceae_NK3A20_group
RB41	6.6884e-05	3.3442e-05	0	2.50815e-05	8.6488e-06	d__Bacteria; p__Acidobacteriota; c__Blastocatellia; o__Pyrinomonadales; f__Pyrinomonadaceae; g__RB41
Fastidiosipila	5.85235e-05	0.00185603	0.000291269	0.00600284	0.00318276	d__Bacteria; p__Firmicutes; c__Clostridia; o__Clostridia; f__Hungateiclostridiaceae; g__Fastidiosipila
Prevotellaceae_NK3B31_group	2.50815e-05	0.000183931	0	3.3442e-05	1.72976e-05	d__Bacteria; p__Bacteroidota; c__Bacteroidia; o__Bacteroidales; f__Prevotellaceae; g__Prevotellaceae_NK3B31_group
Cupriavidus	0	0.000401304	7.28173e-05	5.0163e-05	0.000458386	d__Bacteria; p__Proteobacteria; c__Gammaproteobacteria; o__Burkholderiales; f__Burkholderiaceae; g__Cupriavidus
Pseudomonas	0.00142129	0.00016721	0.0297095	0.048098	0.062773	d__Bacteria; p__Proteobacteria; c__Gammaproteobacteria; o__Pseudomonadales; f__Pseudomonadaceae; g__Pseudomonas
Ileibacterium	0	8.3605e-06	0	0	0.000588118	d__Bacteria; p__Firmicutes; c__Bacilli; o__Erysipelotrichales; f__Erysipelotrichaceae; g__Ileibacterium
Candidatus_Entotheonella	8.3605e-06	0	0	0	0	d__Bacteria; p__Entotheonellaeota; c__Entotheonellia; o__Entotheonellales; f__Entotheonellaceae; g__Candidatus_Entotheonella
Ruminiclostridium	0	2.50815e-05	0	0	0	d__Bacteria; p__Firmicutes; c__Clostridia; o__Clostridia; f__Hungateiclostridiaceae; g__Ruminiclostridium
Lentimicrobiaceae	0.000142129	0	0	2.50815e-05	0	d__Bacteria; p__Bacteroidota; c__Bacteroidia; o__Sphingobacteriales; f__Lentimicrobiaceae; g__Lentimicrobiaceae
Candidatus_Methylopumilus	0	0	8.09081e-06	0	0	d__Bacteria; p__Proteobacteria; c__Gammaproteobacteria; o__Burkholderiales; f__Methylophilaceae; g__Candidatus_Methylopumilus
Howardella	0	0.00015885	0.000461176	0.000978179	0.00028541	d__Bacteria; p__Firmicutes; c__Clostridia; o__Lachnospirales; f__Lachnospiraceae; g__Howardella
BD2-11_terrestrial_group	0	0	0	3.3442e-05	0	d__Bacteria; p__Gemmatimonadota; c__BD2-11_terrestrial_group; o__BD2-11_terrestrial_group; f__BD2-11_terrestrial_group; g__BD2-11_terrestrial_group
Bryobacter	0.000300978	6.6884e-05	2.42724e-05	4.18025e-05	6.91904e-05	d__Bacteria; p__Acidobacteriota; c__Acidobacteriae; o__Bryobacterales; f__Bryobacteraceae; g__Bryobacter
Tahibacter	0	0	0	4.18025e-05	0	d__Bacteria; p__Proteobacteria; c__Gammaproteobacteria; o__Xanthomonadales; f__Rhodanobacteraceae; g__Tahibacter
Muribaculaceae	0.000886214	0.00241619	0.0017638	0.00152161	0.00549199	d__Bacteria; p__Bacteroidota; c__Bacteroidia; o__Bacteroidales; f__Muribaculaceae; g__Muribaculaceae
Garicola	0	0	0	8.3605e-06	0	d__Bacteria; p__Actinobacteriota; c__Actinobacteria; o__Micrococcales; f__Micrococcaceae; g__Garicola
Clostridium_sensu_stricto_5	0	0	0	8.3605e-06	0	d__Bacteria; p__Firmicutes; c__Clostridia; o__Clostridiales; f__Clostridiaceae; g__Clostridium_sensu_stricto_5
Mitsuaria	0	0	0	0.000100326	0	d__Bacteria; p__Proteobacteria; c__Gammaproteobacteria; o__Burkholderiales; f__Comamonadaceae; g__Mitsuaria
Lachnoclostridium	2.50815e-05	2.50815e-05	1.61816e-05	0.000351141	0.000138381	d__Bacteria; p__Firmicutes; c__Clostridia; o__Lachnospirales; f__Lachnospiraceae; g__Lachnoclostridium
Helicobacter	5.0163e-05	0.000142129	8.89989e-05	0.000209013	0.000224869	d__Bacteria; p__Campilobacterota; c__Campylobacteria; o__Campylobacterales; f__Helicobacteraceae; g__Helicobacter
Lawsonella	0.000142129	0.000250815	0.000194179	0.00145473	6.91904e-05	d__Bacteria; p__Actinobacteriota; c__Actinobacteria; o__Corynebacteriales; f__Corynebacteriaceae; g__Lawsonella
Nitrosotaleaceae	5.85235e-05	0	0	0	0	d__Archaea; p__Crenarchaeota; c__Nitrososphaeria; o__Nitrosotaleales; f__Nitrosotaleaceae; g__Nitrosotaleaceae
Ammoniibacillus	0	0	0	0	1.72976e-05	d__Bacteria; p__Firmicutes; c__Bacilli; o__Paenibacillales; f__Paenibacillaceae; g__Ammoniibacillus
Nitrosospira	0	0	1.61816e-05	8.3605e-06	0	d__Bacteria; p__Proteobacteria; c__Gammaproteobacteria; o__Burkholderiales; f__Nitrosomonadaceae; g__Nitrosospira
Halocynthiibacter	0	0	0	0	0.000172976	d__Bacteria; p__Proteobacteria; c__Alphaproteobacteria; o__Rhodobacterales; f__Rhodobacteraceae; g__Halocynthiibacter
Opitutus	0	0	1.61816e-05	0	0	d__Bacteria; p__Verrucomicrobiota; c__Verrucomicrobiae; o__Opitutales; f__Opitutaceae; g__Opitutus
UCG-003	0	0.000209013	1.61816e-05	0	0	d__Bacteria; p__Firmicutes; c__Clostridia; o__Oscillospirales; f__Oscillospiraceae; g__UCG-003
Tepidimicrobium	0	0	0	8.3605e-06	0	d__Bacteria; p__Firmicutes; c__Clostridia; o__Peptostreptococcales-Tissierellales; f__Peptostreptococcales-Tissierellales; g__Tepidimicrobium
Dysgonomonas	0.000702282	0.000392944	2.42724e-05	0	0	d__Bacteria; p__Bacteroidota; c__Bacteroidia; o__Bacteroidales; f__Dysgonomonadaceae; g__Dysgonomonas
Luteitalea	0	0	0	8.3605e-06	0	d__Bacteria; p__Acidobacteriota; c__Vicinamibacteria; o__Vicinamibacterales; f__Vicinamibacteraceae; g__Luteitalea
Serratia	7.52445e-05	0.000652119	0.000315542	3.3442e-05	0.000449738	d__Bacteria; p__Proteobacteria; c__Gammaproteobacteria; o__Enterobacterales; f__Yersiniaceae; g__Serratia
UCG-005	0.000342781	0.000852772	2.42724e-05	0.000443107	0.000242166	d__Bacteria; p__Firmicutes; c__Clostridia; o__Oscillospirales; f__Oscillospiraceae; g__UCG-005
UCG-004	0	0	0	1.6721e-05	0	d__Bacteria; p__Firmicutes; c__Bacilli; o__Erysipelotrichales; f__Erysipelatoclostridiaceae; g__UCG-004
Nannocystis	0	0	0	0	1.72976e-05	d__Bacteria; p__Myxococcota; c__Polyangia; o__Nannocystales; f__Nannocystaceae; g__Nannocystis
Flavitalea	4.18025e-05	0	0	8.3605e-06	0	d__Bacteria; p__Bacteroidota; c__Bacteroidia; o__Chitinophagales; f__Chitinophagaceae; g__Flavitalea
Desulfitobacterium	2.50815e-05	0	0	0	0	d__Bacteria; p__Firmicutes; c__Desulfitobacteriia; o__Desulfitobacteriales; f__Desulfitobacteriaceae; g__Desulfitobacterium
Lautropia	0.000108687	0.000125408	0	0.000183931	0.000311357	d__Bacteria; p__Proteobacteria; c__Gammaproteobacteria; o__Burkholderiales; f__Burkholderiaceae; g__Lautropia
Bathyarchaeia	0.000242455	0	0	0	0	d__Archaea; p__Crenarchaeota; c__Bathyarchaeia; o__Bathyarchaeia; f__Bathyarchaeia; g__Bathyarchaeia
Erysipelatoclostridium	1.6721e-05	0.000150489	4.04541e-05	0.000367862	0.000198922	d__Bacteria; p__Firmicutes; c__Bacilli; o__Erysipelotrichales; f__Erysipelatoclostridiaceae; g__Erysipelatoclostridium
Dolosigranulum	0	0	0	0	4.3244e-05	d__Bacteria; p__Firmicutes; c__Bacilli; o__Lactobacillales; f__Carnobacteriaceae; g__Dolosigranulum
Candidatus_Udaeobacter	2.50815e-05	1.6721e-05	0	0	0	d__Bacteria; p__Verrucomicrobiota; c__Verrucomicrobiae; o__Chthoniobacterales; f__Chthoniobacteraceae; g__Candidatus_Udaeobacter
Azospirillum	0	0	2.42724e-05	0	0	d__Bacteria; p__Proteobacteria; c__Alphaproteobacteria; o__Azospirillales; f__Azospirillaceae; g__Azospirillum
Ulvibacter	0	0	0	8.3605e-06	0	d__Bacteria; p__Bacteroidota; c__Bacteroidia; o__Flavobacteriales; f__Flavobacteriaceae; g__Ulvibacter
OLB17	1.6721e-05	0	0	0	0	d__Bacteria; p__Acidobacteriota; c__Blastocatellia; o__Blastocatellales; f__Blastocatellaceae; g__OLB17
Nitrolancea	8.3605e-06	0	0	8.3605e-06	0	d__Bacteria; p__Chloroflexi; c__Chloroflexia; o__Thermomicrobiales; f__Thermomicrobiaceae; g__Nitrolancea
Shuttleworthia	4.18025e-05	0	0	3.3442e-05	0	d__Bacteria; p__Firmicutes; c__Clostridia; o__Lachnospirales; f__Lachnospiraceae; g__Shuttleworthia
OLB14	6.6884e-05	0	0	0	0	d__Bacteria; p__Chloroflexi; c__OLB14; o__OLB14; f__OLB14; g__OLB14
AKYG587	0	0	0	8.3605e-06	0	d__Bacteria; p__Planctomycetota; c__Phycisphaerae; o__Phycisphaerales; f__Phycisphaeraceae; g__AKYG587
DTB120	0	8.3605e-06	0	0	0	d__Bacteria; p__DTB120; c__DTB120; o__DTB120; f__DTB120; g__DTB120
S085	0.000267536	8.3605e-06	0	0	0	d__Bacteria; p__Chloroflexi; c__Dehalococcoidia; o__S085; f__S085; g__S085
SM1A02	0	2.50815e-05	0	0	1.72976e-05	d__Bacteria; p__Planctomycetota; c__Phycisphaerae; o__Phycisphaerales; f__Phycisphaeraceae; g__SM1A02
Fulvivirga	0	0	0	0	0.000121083	d__Bacteria; p__Bacteroidota; c__Bacteroidia; o__Cytophagales; f__Cyclobacteriaceae; g__Fulvivirga
Sh765B-AG-111	0	0	0	8.3605e-06	0	d__Bacteria; p__Chloroflexi; c__Dehalococcoidia; o__Sh765B-AG-111; f__Sh765B-AG-111; g__Sh765B-AG-111
Candidatus_Woesebacteria	8.3605e-06	0	0	0	0	d__Bacteria; p__Patescibacteria; c__Microgenomatia; o__Candidatus_Woesebacteria; f__Candidatus_Woesebacteria; g__Candidatus_Woesebacteria
env.OPS_17	4.18025e-05	2.50815e-05	0	0	0	d__Bacteria; p__Bacteroidota; c__Bacteroidia; o__Sphingobacteriales; f__env.OPS_17; g__env.OPS_17
Proteus	0.000125408	5.0163e-05	1.61816e-05	0.000693922	0	d__Bacteria; p__Proteobacteria; c__Gammaproteobacteria; o__Enterobacterales; f__Morganellaceae; g__Proteus
dgA-11_gut_group	0	8.3605e-06	0	0	8.6488e-06	d__Bacteria; p__Bacteroidota; c__Bacteroidia; o__Bacteroidales; f__Rikenellaceae; g__dgA-11_gut_group
Tepidiphilus	0	0	3.23632e-05	0	3.45952e-05	d__Bacteria; p__Proteobacteria; c__Gammaproteobacteria; o__Burkholderiales; f__Hydrogenophilaceae; g__Tepidiphilus
Alkaliphilus	3.3442e-05	0	4.04541e-05	0	0	d__Bacteria; p__Firmicutes; c__Clostridia; o__Peptostreptococcales-Tissierellales; f__Peptostreptococcales-Tissierellales; g__Alkaliphilus
Alloprevotella	0.000852772	0.00188947	0.00136735	0.000175571	0.000475684	d__Bacteria; p__Bacteroidota; c__Bacteroidia; o__Bacteroidales; f__Prevotellaceae; g__Alloprevotella
Lewinella	0	3.3442e-05	8.09081e-06	0	0	d__Bacteria; p__Bacteroidota; c__Bacteroidia; o__Chitinophagales; f__Saprospiraceae; g__Lewinella
Dechlorosoma	0	0	0	8.3605e-06	0	d__Bacteria; p__Proteobacteria; c__Gammaproteobacteria; o__Burkholderiales; f__Rhodocyclaceae; g__Dechlorosoma
Bacillus	0.000267536	0.000936377	0.00182043	0.000342781	0.000640011	d__Bacteria; p__Firmicutes; c__Bacilli; o__Bacillales; f__Bacillaceae; g__Bacillus
Curvibacter	0	0	0	2.50815e-05	0	d__Bacteria; p__Proteobacteria; c__Gammaproteobacteria; o__Burkholderiales; f__Comamonadaceae; g__Curvibacter
IheB3-7	0	0	0	2.50815e-05	0	d__Bacteria; p__Bacteroidota; c__Ignavibacteria; o__Ignavibacteriales; f__Melioribacteraceae; g__IheB3-7
Candidatus_Aquiluna	0	3.3442e-05	3.23632e-05	0	0	d__Bacteria; p__Actinobacteriota; c__Actinobacteria; o__Micrococcales; f__Microbacteriaceae; g__Candidatus_Aquiluna
Sva1033	0	8.3605e-06	0	0.00118719	0	d__Bacteria; p__Desulfobacterota; c__Desulfuromonadia; o__Sva1033; f__Sva1033; g__Sva1033
Erysipelotrichaceae_UCG-003	0	0.000359502	3.23632e-05	0.000443107	6.05416e-05	d__Bacteria; p__Firmicutes; c__Bacilli; o__Erysipelotrichales; f__Erysipelatoclostridiaceae; g__Erysipelotrichaceae_UCG-003
Tabrizicola	8.3605e-06	2.50815e-05	0	0	0	d__Bacteria; p__Proteobacteria; c__Alphaproteobacteria; o__Rhodobacterales; f__Rhodobacteraceae; g__Tabrizicola
Paenarthrobacter	0	0	0	0.000300978	0	d__Bacteria; p__Actinobacteriota; c__Actinobacteria; o__Micrococcales; f__Micrococcaceae; g__Paenarthrobacter
Bacteroidetes_vadinHA17	0.00066048	3.3442e-05	0	0	4.3244e-05	d__Bacteria; p__Bacteroidota; c__Bacteroidia; o__Bacteroidales; f__Bacteroidetes_vadinHA17; g__Bacteroidetes_vadinHA17
Tunicatimonas	0	1.6721e-05	0	0	0	d__Bacteria; p__Bacteroidota; c__Bacteroidia; o__Cytophagales; f__Cyclobacteriaceae; g__Tunicatimonas
Arenimonas	6.6884e-05	1.6721e-05	8.09081e-06	8.3605e-06	8.6488e-06	d__Bacteria; p__Proteobacteria; c__Gammaproteobacteria; o__Xanthomonadales; f__Xanthomonadaceae; g__Arenimonas
Terrimonas	0.000234094	8.3605e-06	0	8.3605e-06	1.72976e-05	d__Bacteria; p__Bacteroidota; c__Bacteroidia; o__Chitinophagales; f__Chitinophagaceae; g__Terrimonas
Streptobacillus	0	1.6721e-05	0	0	0	d__Bacteria; p__Fusobacteriota; c__Fusobacteriia; o__Fusobacteriales; f__Leptotrichiaceae; g__Streptobacillus
Pantoea	1.6721e-05	0	0.000428813	6.6884e-05	0	d__Bacteria; p__Proteobacteria; c__Gammaproteobacteria; o__Enterobacterales; f__Erwiniaceae; g__Pantoea
Sphingopyxis	5.85235e-05	8.3605e-06	2.42724e-05	0.000125408	2.59464e-05	d__Bacteria; p__Proteobacteria; c__Alphaproteobacteria; o__Sphingomonadales; f__Sphingomonadaceae; g__Sphingopyxis
Methanobacterium	3.3442e-05	0	0	0	0	d__Archaea; p__Euryarchaeota; c__Methanobacteria; o__Methanobacteriales; f__Methanobacteriaceae; g__Methanobacterium
Desulfoprunum	5.85235e-05	0	0	0	0	d__Bacteria; p__Desulfobacterota; c__Desulfobulbia; o__Desulfobulbales; f__Desulfocapsaceae; g__Desulfoprunum
Arthrobacter	0	0	3.23632e-05	5.85235e-05	8.6488e-05	d__Bacteria; p__Actinobacteriota; c__Actinobacteria; o__Micrococcales; f__Micrococcaceae; g__Arthrobacter
Anaeroglobus	0	0	4.85449e-05	6.6884e-05	0	d__Bacteria; p__Firmicutes; c__Negativicutes; o__Veillonellales-Selenomonadales; f__Veillonellaceae; g__Anaeroglobus
UCG-009	1.6721e-05	0	8.09081e-06	3.3442e-05	0	d__Bacteria; p__Firmicutes; c__Clostridia; o__Oscillospirales; f__Butyricicoccaceae; g__UCG-009
Jonquetella	0	0	0	0.00033442	5.18928e-05	d__Bacteria; p__Synergistota; c__Synergistia; o__Synergistales; f__Synergistaceae; g__Jonquetella
Syntrophobacter	0	0	8.09081e-06	0	0	d__Bacteria; p__Desulfobacterota; c__Syntrophobacteria; o__Syntrophobacterales; f__Syntrophobacteraceae; g__Syntrophobacter
F0332	0	0	8.09081e-06	0	0	d__Bacteria; p__Actinobacteriota; c__Actinobacteria; o__Actinomycetales; f__Actinomycetaceae; g__F0332
Fontimonas	0	0	0	0	1.72976e-05	d__Bacteria; p__Proteobacteria; c__Gammaproteobacteria; o__Salinisphaerales; f__Solimonadaceae; g__Fontimonas
Tessaracoccus	0	0	0	0	8.6488e-06	d__Bacteria; p__Actinobacteriota; c__Actinobacteria; o__Propionibacteriales; f__Propionibacteriaceae; g__Tessaracoccus
Desulfurivibrio	8.3605e-06	0	0	0	0	d__Bacteria; p__Desulfobacterota; c__Desulfobulbia; o__Desulfobulbales; f__Desulfurivibrionaceae; g__Desulfurivibrio
HSB_OF53-F07	0	0	0	2.50815e-05	0	d__Bacteria; p__Chloroflexi; c__Ktedonobacteria; o__Ktedonobacterales; f__Ktedonobacteraceae; g__HSB_OF53-F07
Bradyrhizobium	0.000150489	6.6884e-05	4.04541e-05	6.6884e-05	6.05416e-05	d__Bacteria; p__Proteobacteria; c__Alphaproteobacteria; o__Rhizobiales; f__Xanthobacteraceae; g__Bradyrhizobium
Pseudolabrys	4.18025e-05	5.0163e-05	8.09081e-06	4.18025e-05	4.3244e-05	d__Bacteria; p__Proteobacteria; c__Alphaproteobacteria; o__Rhizobiales; f__Xanthobacteraceae; g__Pseudolabrys
Bacteroidetes_BD2-2	1.6721e-05	0	0	5.85235e-05	0	d__Bacteria; p__Bacteroidota; c__Bacteroidia; o__Bacteroidales; f__Bacteroidetes_BD2-2; g__Bacteroidetes_BD2-2
Rhodanobacter	0	3.3442e-05	0	9.19656e-05	0.00036325	d__Bacteria; p__Proteobacteria; c__Gammaproteobacteria; o__Xanthomonadales; f__Rhodanobacteraceae; g__Rhodanobacter
Planococcus	0	5.0163e-05	8.09081e-06	0	0	d__Bacteria; p__Firmicutes; c__Bacilli; o__Bacillales; f__Planococcaceae; g__Planococcus
Marvinbryantia	0	4.18025e-05	0	0	1.72976e-05	d__Bacteria; p__Firmicutes; c__Clostridia; o__Lachnospirales; f__Lachnospiraceae; g__Marvinbryantia
Defluviitaleaceae_UCG-011	0	0	0	8.3605e-06	0	d__Bacteria; p__Firmicutes; c__Clostridia; o__Lachnospirales; f__Defluviitaleaceae; g__Defluviitaleaceae_UCG-011
0319-6G20	8.3605e-06	0	3.23632e-05	0	3.45952e-05	d__Bacteria; p__Bdellovibrionota; c__Oligoflexia; o__0319-6G20; f__0319-6G20; g__0319-6G20
Dactylosporangium	5.85235e-05	0	0	0	0	d__Bacteria; p__Actinobacteriota; c__Actinobacteria; o__Micromonosporales; f__Micromonosporaceae; g__Dactylosporangium
Raoultella	0	0	0	0	8.6488e-06	d__Bacteria; p__Proteobacteria; c__Gammaproteobacteria; o__Enterobacterales; f__Enterobacteriaceae; g__Raoultella
Candidatus_Gottesmanbacteria	8.3605e-06	0	0	0	0	d__Bacteria; p__Patescibacteria; c__Microgenomatia; o__Candidatus_Gottesmanbacteria; f__Candidatus_Gottesmanbacteria; g__Candidatus_Gottesmanbacteria
Oscillibacter	9.19656e-05	3.3442e-05	5.66357e-05	5.85235e-05	0.00014703	d__Bacteria; p__Firmicutes; c__Clostridia; o__Oscillospirales; f__Oscillospiraceae; g__Oscillibacter
TM7x	4.18025e-05	5.0163e-05	3.23632e-05	8.3605e-06	8.6488e-06	d__Bacteria; p__Patescibacteria; c__Saccharimonadia; o__Saccharimonadales; f__Saccharimonadaceae; g__TM7x
Lactococcus	0	0.000108687	4.85449e-05	1.6721e-05	1.72976e-05	d__Bacteria; p__Firmicutes; c__Bacilli; o__Lactobacillales; f__Streptococcaceae; g__Lactococcus
Tropicimonas	3.3442e-05	0	0	0	0	d__Bacteria; p__Proteobacteria; c__Alphaproteobacteria; o__Rhodobacterales; f__Rhodobacteraceae; g__Tropicimonas
Family_XIII_AD3011_group	0.00112031	0.000902935	0	7.52445e-05	8.6488e-06	d__Bacteria; p__Firmicutes; c__Clostridia; o__Peptostreptococcales-Tissierellales; f__Anaerovoracaceae; g__Family_XIII_AD3011_group
Acidocella	0	0	1.61816e-05	8.3605e-06	4.3244e-05	d__Bacteria; p__Proteobacteria; c__Alphaproteobacteria; o__Acetobacterales; f__Acetobacteraceae; g__Acidocella
Wolbachia	0	0	0.00199034	0.000409665	3.45952e-05	d__Bacteria; p__Proteobacteria; c__Alphaproteobacteria; o__Rickettsiales; f__Anaplasmataceae; g__Wolbachia
Atopostipes	0	0	4.04541e-05	0.000125408	0	d__Bacteria; p__Firmicutes; c__Bacilli; o__Lactobacillales; f__Carnobacteriaceae; g__Atopostipes
Incertae_Sedis	2.50815e-05	7.52445e-05	0	0.000175571	0.00014703	d__Bacteria; p__Firmicutes; c__Clostridia; o__Oscillospirales; f__Ruminococcaceae; g__Incertae_Sedis
R7C24	0	0	1.61816e-05	0	0	d__Bacteria; p__Proteobacteria; c__Gammaproteobacteria; o__R7C24; f__R7C24; g__R7C24
Marinilabiliaceae	0	1.6721e-05	0	0	0	d__Bacteria; p__Bacteroidota; c__Bacteroidia; o__Bacteroidales; f__Marinilabiliaceae; g__Marinilabiliaceae
SCGC_AAA011-D5	0	2.50815e-05	0	0	0	d__Archaea; p__Nanoarchaeota; c__Nanoarchaeia; o__Woesearchaeales; f__SCGC_AAA011-D5; g__SCGC_AAA011-D5
Prevotellaceae_UCG-004	0	0	0	1.6721e-05	4.3244e-05	d__Bacteria; p__Bacteroidota; c__Bacteroidia; o__Bacteroidales; f__Prevotellaceae; g__Prevotellaceae_UCG-004
Macellibacteroides	0	8.3605e-06	0	0	0	d__Bacteria; p__Bacteroidota; c__Bacteroidia; o__Bacteroidales; f__Tannerellaceae; g__Macellibacteroides
Prevotellaceae_UCG-001	8.3605e-06	3.3442e-05	0.000105181	0.000117047	6.91904e-05	d__Bacteria; p__Bacteroidota; c__Bacteroidia; o__Bacteroidales; f__Prevotellaceae; g__Prevotellaceae_UCG-001
Parahaliea	0	0	0	8.3605e-06	0	d__Bacteria; p__Proteobacteria; c__Gammaproteobacteria; o__Cellvibrionales; f__Halieaceae; g__Parahaliea
Fimbriimonadales	0	1.6721e-05	0	0	0	d__Bacteria; p__Armatimonadota; c__Fimbriimonadia; o__Fimbriimonadales; f__Fimbriimonadales; g__Fimbriimonadales
Sphaerotilus	1.6721e-05	0	0.000372177	0	0	d__Bacteria; p__Proteobacteria; c__Gammaproteobacteria; o__Burkholderiales; f__Comamonadaceae; g__Sphaerotilus
Brevundimonas	0.000426386	0.000443107	0.000331723	0.000175571	0.000259464	d__Bacteria; p__Proteobacteria; c__Alphaproteobacteria; o__Caulobacterales; f__Caulobacteraceae; g__Brevundimonas
SEEP-SRB4	0	0	0	5.0163e-05	0	d__Bacteria; p__Desulfobacterota; c__Desulfobulbia; o__Desulfobulbales; f__Desulfocapsaceae; g__SEEP-SRB4
Mucispirillum	0	0	2.42724e-05	5.85235e-05	0.000103786	d__Bacteria; p__Deferribacterota; c__Deferribacteres; o__Deferribacterales; f__Deferribacteraceae; g__Mucispirillum
Candidatus_Alysiosphaera	2.50815e-05	0	1.61816e-05	0	0	d__Bacteria; p__Proteobacteria; c__Alphaproteobacteria; o__Tistrellales; f__Geminicoccaceae; g__Candidatus_Alysiosphaera
Faecalitalea	6.6884e-05	0	0	0	1.72976e-05	d__Bacteria; p__Firmicutes; c__Bacilli; o__Erysipelotrichales; f__Erysipelotrichaceae; g__Faecalitalea
oc32	0	0	0	0	2.59464e-05	d__Bacteria; p__Proteobacteria; c__Gammaproteobacteria; o__Burkholderiales; f__Nitrosomonadaceae; g__oc32
Allisonella	0	0	0	0.000100326	0	d__Bacteria; p__Firmicutes; c__Negativicutes; o__Veillonellales-Selenomonadales; f__Veillonellaceae; g__Allisonella
ZOR0006	0	1.6721e-05	8.09081e-06	0	0	d__Bacteria; p__Firmicutes; c__Bacilli; o__Erysipelotrichales; f__Erysipelotrichaceae; g__ZOR0006
Rhodopseudomonas	0	0	0	2.50815e-05	0	d__Bacteria; p__Proteobacteria; c__Alphaproteobacteria; o__Rhizobiales; f__Xanthobacteraceae; g__Rhodopseudomonas
Sulfurifustis	8.3605e-06	0	1.61816e-05	1.6721e-05	0	d__Bacteria; p__Proteobacteria; c__Gammaproteobacteria; o__Acidiferrobacterales; f__Acidiferrobacteraceae; g__Sulfurifustis
Methylocystis	0	8.3605e-06	0	0	8.6488e-06	d__Bacteria; p__Proteobacteria; c__Alphaproteobacteria; o__Rhizobiales; f__Beijerinckiaceae; g__Methylocystis
Sphingobacterium	0.000409665	8.3605e-06	1.61816e-05	3.3442e-05	0.000259464	d__Bacteria; p__Bacteroidota; c__Bacteroidia; o__Sphingobacteriales; f__Sphingobacteriaceae; g__Sphingobacterium
Bacteroidales_UCG-001	8.3605e-06	0	0	0	0	d__Bacteria; p__Bacteroidota; c__Bacteroidia; o__Bacteroidales; f__Bacteroidales_UCG-001; g__Bacteroidales_UCG-001
Tyzzerella	0	6.6884e-05	0.000550175	0.000175571	0	d__Bacteria; p__Firmicutes; c__Clostridia; o__Lachnospirales; f__Lachnospiraceae; g__Tyzzerella
Brevibacillus	3.3442e-05	0	0	0	0	d__Bacteria; p__Firmicutes; c__Bacilli; o__Brevibacillales; f__Brevibacillaceae; g__Brevibacillus
Sarcina	0.000150489	0.000125408	1.61816e-05	0	0	d__Bacteria; p__Firmicutes; c__Clostridia; o__Clostridiales; f__Clostridiaceae; g__Sarcina
Burkholderia-Caballeronia-Paraburkholderia	3.3442e-05	6.6884e-05	4.04541e-05	8.3605e-06	0.000311357	d__Bacteria; p__Proteobacteria; c__Gammaproteobacteria; o__Burkholderiales; f__Burkholderiaceae; g__Burkholderia-Caballeronia-Paraburkholderia
Roseibacillus	0	0	0	8.3605e-06	0	d__Bacteria; p__Verrucomicrobiota; c__Verrucomicrobiae; o__Verrucomicrobiales; f__Rubritaleaceae; g__Roseibacillus
Cellulomonas	0	0	0	1.6721e-05	0	d__Bacteria; p__Actinobacteriota; c__Actinobacteria; o__Micrococcales; f__Cellulomonadaceae; g__Cellulomonas
Amb-16S-1323	0	0	8.09081e-06	1.6721e-05	0	d__Bacteria; p__Proteobacteria; c__Alphaproteobacteria; o__Rhizobiales; f__Amb-16S-1323; g__Amb-16S-1323
Methyloversatilis	0	0	5.66357e-05	0.0020316	0.00687579	d__Bacteria; p__Proteobacteria; c__Gammaproteobacteria; o__Burkholderiales; f__Rhodocyclaceae; g__Methyloversatilis
Microbacterium	0.000342781	8.3605e-06	4.85449e-05	0	0.000268113	d__Bacteria; p__Actinobacteriota; c__Actinobacteria; o__Micrococcales; f__Microbacteriaceae; g__Microbacterium
4-29-1	8.3605e-06	0	0	0	0	d__Bacteria; p__Nitrospirota; c__4-29-1; o__4-29-1; f__4-29-1; g__4-29-1
Acetothermiia	8.3605e-06	0	0	0	0	d__Bacteria; p__Acetothermia; c__Acetothermiia; o__Acetothermiia; f__Acetothermiia; g__Acetothermiia
Sericytochromatia	2.50815e-05	0	0	8.3605e-06	2.59464e-05	d__Bacteria; p__Cyanobacteria; c__Sericytochromatia; o__Sericytochromatia; f__Sericytochromatia; g__Sericytochromatia
CAG-56	8.3605e-06	5.85235e-05	0	7.52445e-05	5.18928e-05	d__Bacteria; p__Firmicutes; c__Clostridia; o__Lachnospirales; f__Lachnospiraceae; g__CAG-56
Rheinheimera	0	1.6721e-05	0.000275088	1.6721e-05	0.000103786	d__Bacteria; p__Proteobacteria; c__Gammaproteobacteria; o__Alteromonadales; f__Alteromonadaceae; g__Rheinheimera
Paeniclostridium	0	0	0	6.6884e-05	3.45952e-05	d__Bacteria; p__Firmicutes; c__Clostridia; o__Peptostreptococcales-Tissierellales; f__Peptostreptococcaceae; g__Paeniclostridium
URHD0088	1.6721e-05	0	0	0	0	d__Bacteria; p__Proteobacteria; c__Alphaproteobacteria; o__Elsterales; f__URHD0088; g__URHD0088
Brevibacterium	8.3605e-06	0	0	4.18025e-05	6.05416e-05	d__Bacteria; p__Actinobacteriota; c__Actinobacteria; o__Micrococcales; f__Brevibacteriaceae; g__Brevibacterium
Frankiales	9.19656e-05	0	0	0	8.6488e-06	d__Bacteria; p__Actinobacteriota; c__Actinobacteria; o__Frankiales; f__Frankiales; g__Frankiales
Sva0081_sediment_group	0.000108687	8.3605e-06	0	1.6721e-05	8.6488e-06	d__Bacteria; p__Desulfobacterota; c__Desulfobacteria; o__Desulfobacterales; f__Desulfosarcinaceae; g__Sva0081_sediment_group
Roseiarcus	1.6721e-05	8.3605e-06	0	0	0	d__Bacteria; p__Proteobacteria; c__Alphaproteobacteria; o__Rhizobiales; f__Beijerinckiaceae; g__Roseiarcus
ADurb.Bin063-1	4.18025e-05	2.50815e-05	8.09081e-06	8.3605e-06	0	d__Bacteria; p__Verrucomicrobiota; c__Verrucomicrobiae; o__Pedosphaerales; f__Pedosphaeraceae; g__ADurb.Bin063-1
Fonticella	0	8.3605e-06	0	0	0	d__Bacteria; p__Firmicutes; c__Clostridia; o__Clostridiales; f__Caloramatoraceae; g__Fonticella
Altererythrobacter	8.3605e-06	8.3605e-05	0	0	0	d__Bacteria; p__Proteobacteria; c__Alphaproteobacteria; o__Sphingomonadales; f__Sphingomonadaceae; g__Altererythrobacter
Eisenbergiella	0	0	0	4.18025e-05	0	d__Bacteria; p__Firmicutes; c__Clostridia; o__Lachnospirales; f__Lachnospiraceae; g__Eisenbergiella
Castellaniella	0	0	8.09081e-06	0.000610317	3.45952e-05	d__Bacteria; p__Proteobacteria; c__Gammaproteobacteria; o__Burkholderiales; f__Alcaligenaceae; g__Castellaniella
Bulleidia	0	0	8.09081e-06	0	5.18928e-05	d__Bacteria; p__Firmicutes; c__Bacilli; o__Erysipelotrichales; f__Erysipelotrichaceae; g__Bulleidia
Parvibacter	1.6721e-05	0	0	0	0	d__Bacteria; p__Actinobacteriota; c__Coriobacteriia; o__Coriobacteriales; f__Eggerthellaceae; g__Parvibacter
Trueperella	0	0	0	1.6721e-05	0	d__Bacteria; p__Actinobacteriota; c__Actinobacteria; o__Actinomycetales; f__Actinomycetaceae; g__Trueperella
Methylomonas	0	0	0	0	8.6488e-06	d__Bacteria; p__Proteobacteria; c__Gammaproteobacteria; o__Methylococcales; f__Methylomonadaceae; g__Methylomonas
Ramlibacter	0	0	0	1.6721e-05	4.3244e-05	d__Bacteria; p__Proteobacteria; c__Gammaproteobacteria; o__Burkholderiales; f__Comamonadaceae; g__Ramlibacter
Leucobacter	2.50815e-05	0	0	0	0	d__Bacteria; p__Actinobacteriota; c__Actinobacteria; o__Micrococcales; f__Microbacteriaceae; g__Leucobacter
Limibacillus	2.50815e-05	0	0	0	0	d__Bacteria; p__Proteobacteria; c__Alphaproteobacteria; o__Kiloniellales; f__Kiloniellaceae; g__Limibacillus
Anaerosporobacter	0	0	0	8.3605e-06	0	d__Bacteria; p__Firmicutes; c__Clostridia; o__Lachnospirales; f__Lachnospiraceae; g__Anaerosporobacter
Elstera	0	0	0	8.3605e-06	3.45952e-05	d__Bacteria; p__Proteobacteria; c__Alphaproteobacteria; o__Elsterales; f__Elsteraceae; g__Elstera
P2-11E	8.3605e-06	0	0	0	0	d__Bacteria; p__Chloroflexi; c__P2-11E; o__P2-11E; f__P2-11E; g__P2-11E
Candidatus_Rhabdochlamydia	0	0	0.000177998	0.00187275	0	d__Bacteria; p__Verrucomicrobiota; c__Chlamydiae; o__Chlamydiales; f__Simkaniaceae; g__Candidatus_Rhabdochlamydia
Psychrilyobacter	8.3605e-06	0	0	0	0	d__Bacteria; p__Fusobacteriota; c__Fusobacteriia; o__Fusobacteriales; f__Fusobacteriaceae; g__Psychrilyobacter
Acidovorax	0	9.19656e-05	8.09081e-06	0.000309339	4.3244e-05	d__Bacteria; p__Proteobacteria; c__Gammaproteobacteria; o__Burkholderiales; f__Comamonadaceae; g__Acidovorax
Acetitomaculum	0	0	0	8.3605e-06	0	d__Bacteria; p__Firmicutes; c__Clostridia; o__Lachnospirales; f__Lachnospiraceae; g__Acetitomaculum
Thermobifida	0	0	0	0	1.72976e-05	d__Bacteria; p__Actinobacteriota; c__Actinobacteria; o__Streptosporangiales; f__Nocardiopsaceae; g__Thermobifida
Eubacterium__ventriosum_group	0	5.0163e-05	7.28173e-05	6.6884e-05	1.72976e-05	d__Bacteria; p__Firmicutes; c__Clostridia; o__Lachnospirales; f__Lachnospiraceae; g__Eubacterium__ventriosum_group
Nitratireductor	3.3442e-05	0	0	0	0	d__Bacteria; p__Proteobacteria; c__Alphaproteobacteria; o__Rhizobiales; f__Rhizobiaceae; g__Nitratireductor
Hydrocarboniphaga	0	0	0	0	8.6488e-06	d__Bacteria; p__Proteobacteria; c__Gammaproteobacteria; o__Salinisphaerales; f__Solimonadaceae; g__Hydrocarboniphaga
Eubacterium__hallii_group	4.18025e-05	0.000259176	8.89989e-05	0.00158014	0.000337303	d__Bacteria; p__Firmicutes; c__Clostridia; o__Lachnospirales; f__Lachnospiraceae; g__Eubacterium__hallii_group
Niastella	0	8.3605e-06	0	4.18025e-05	0	d__Bacteria; p__Bacteroidota; c__Bacteroidia; o__Chitinophagales; f__Chitinophagaceae; g__Niastella
Fimbriimonas	0	0	0	0	8.6488e-06	d__Bacteria; p__Armatimonadota; c__Fimbriimonadia; o__Fimbriimonadales; f__Fimbriimonadaceae; g__Fimbriimonas
Vogesella	0	0	9.70897e-05	1.6721e-05	8.6488e-06	d__Bacteria; p__Proteobacteria; c__Gammaproteobacteria; o__Burkholderiales; f__Chromobacteriaceae; g__Vogesella
Blastocatella	0	0	1.61816e-05	0	9.51368e-05	d__Bacteria; p__Acidobacteriota; c__Blastocatellia; o__Blastocatellales; f__Blastocatellaceae; g__Blastocatella
Clostridioides	8.3605e-06	0	0	0	0	d__Bacteria; p__Firmicutes; c__Clostridia; o__Peptostreptococcales-Tissierellales; f__Peptostreptococcaceae; g__Clostridioides
Planifilum	0	0	0	0	0.000103786	d__Bacteria; p__Firmicutes; c__Bacilli; o__Thermoactinomycetales; f__Thermoactinomycetaceae; g__Planifilum
Granulosicoccus	0	0	0	0	1.72976e-05	d__Bacteria; p__Proteobacteria; c__Gammaproteobacteria; o__Granulosicoccales; f__Granulosicoccaceae; g__Granulosicoccus
Paludibacter	0	0	8.09081e-06	0	0	d__Bacteria; p__Bacteroidota; c__Bacteroidia; o__Bacteroidales; f__Paludibacteraceae; g__Paludibacter
Donghicola	0	4.18025e-05	0	0	0	d__Bacteria; p__Proteobacteria; c__Alphaproteobacteria; o__Rhodobacterales; f__Rhodobacteraceae; g__Donghicola
Blautia	0.000894574	0.00290946	0.000550175	0.00426386	0.000700553	d__Bacteria; p__Firmicutes; c__Clostridia; o__Lachnospirales; f__Lachnospiraceae; g__Blautia
Motilimonas	0	0	0	0	3.45952e-05	d__Bacteria; p__Proteobacteria; c__Gammaproteobacteria; o__Alteromonadales; f__Psychromonadaceae; g__Motilimonas
TK10	2.50815e-05	0	0	8.3605e-06	0	d__Bacteria; p__Chloroflexi; c__TK10; o__TK10; f__TK10; g__TK10
Pla4_lineage	0	0	0	8.3605e-06	0	d__Bacteria; p__Planctomycetota; c__Pla4_lineage; o__Pla4_lineage; f__Pla4_lineage; g__Pla4_lineage
Phormidium_IAM_M-71	0	8.3605e-06	0	0	0	d__Bacteria; p__Cyanobacteria; c__Cyanobacteriia; o__Cyanobacteriales; f__Phormidiaceae; g__Phormidium_IAM_M-71
Ruminofilibacter	0	6.6884e-05	0	0	0	d__Bacteria; p__Bacteroidota; c__Bacteroidia; o__Bacteroidales; f__Marinilabiliaceae; g__Ruminofilibacter
Pseudarthrobacter	0.000250815	9.19656e-05	0	0.000342781	8.6488e-06	d__Bacteria; p__Actinobacteriota; c__Actinobacteria; o__Micrococcales; f__Micrococcaceae; g__Pseudarthrobacter
Sva0485	8.3605e-06	0	0	4.18025e-05	0	d__Bacteria; p__Sva0485; c__Sva0485; o__Sva0485; f__Sva0485; g__Sva0485
Patulibacter	0	0	0	0	0.000172976	d__Bacteria; p__Actinobacteriota; c__Thermoleophilia; o__Solirubrobacterales; f__Solirubrobacteraceae; g__Patulibacter
Balneola	8.3605e-06	0	0	0	0	d__Bacteria; p__Bacteroidota; c__Rhodothermia; o__Balneolales; f__Balneolaceae; g__Balneola
Fictibacillus	0	0	8.09081e-06	0	0	d__Bacteria; p__Firmicutes; c__Bacilli; o__Bacillales; f__Bacillaceae; g__Fictibacillus
Holdemanella	9.19656e-05	0.000459828	0	9.19656e-05	4.3244e-05	d__Bacteria; p__Firmicutes; c__Bacilli; o__Erysipelotrichales; f__Erysipelotrichaceae; g__Holdemanella
F0058	0	8.3605e-06	0	0	0	d__Bacteria; p__Bacteroidota; c__Bacteroidia; o__Bacteroidales; f__Paludibacteraceae; g__F0058
Rikenellaceae_RC9_gut_group	6.6884e-05	0.000367862	5.66357e-05	4.18025e-05	0.000181625	d__Bacteria; p__Bacteroidota; c__Bacteroidia; o__Bacteroidales; f__Rikenellaceae; g__Rikenellaceae_RC9_gut_group
Aminobacterium	8.3605e-06	0	0	0	0	d__Bacteria; p__Synergistota; c__Synergistia; o__Synergistales; f__Synergistaceae; g__Aminobacterium
Kapabacteriales	0.000217373	8.3605e-05	0	8.3605e-06	0.000103786	d__Bacteria; p__Bacteroidota; c__Kapabacteria; o__Kapabacteriales; f__Kapabacteriales; g__Kapabacteriales
Streptomyces	6.6884e-05	0	4.85449e-05	0.00122063	0	d__Bacteria; p__Actinobacteriota; c__Actinobacteria; o__Streptomycetales; f__Streptomycetaceae; g__Streptomyces
Sellimonas	0	0	1.61816e-05	0.000142129	8.6488e-06	d__Bacteria; p__Firmicutes; c__Clostridia; o__Lachnospirales; f__Lachnospiraceae; g__Sellimonas
Prevotellaceae_UCG-003	0	5.0163e-05	0	7.52445e-05	0	d__Bacteria; p__Bacteroidota; c__Bacteroidia; o__Bacteroidales; f__Prevotellaceae; g__Prevotellaceae_UCG-003
Bacteriovorax	0	0	8.89989e-05	0	0	d__Bacteria; p__Bdellovibrionota; c__Bdellovibrionia; o__Bacteriovoracales; f__Bacteriovoracaceae; g__Bacteriovorax
Pirellula	0	0	0	0	1.72976e-05	d__Bacteria; p__Planctomycetota; c__Planctomycetes; o__Pirellulales; f__Pirellulaceae; g__Pirellula
Romboutsia	0.000794248	0.00219881	0.000161816	0.0075997	0.000657309	d__Bacteria; p__Firmicutes; c__Clostridia; o__Peptostreptococcales-Tissierellales; f__Peptostreptococcaceae; g__Romboutsia
Candidatus_Pacebacteria	8.3605e-06	0	0	0	0	d__Bacteria; p__Patescibacteria; c__Microgenomatia; o__Candidatus_Pacebacteria; f__Candidatus_Pacebacteria; g__Candidatus_Pacebacteria
Aquicella	0	0	0	2.50815e-05	1.72976e-05	d__Bacteria; p__Proteobacteria; c__Gammaproteobacteria; o__Diplorickettsiales; f__Diplorickettsiaceae; g__Aquicella
Synechococcus_CC9902	0	8.3605e-06	0	0	0	d__Bacteria; p__Cyanobacteria; c__Cyanobacteriia; o__Synechococcales; f__Cyanobiaceae; g__Synechococcus_CC9902
Catenulispora	0	8.3605e-06	0	0	0	d__Bacteria; p__Actinobacteriota; c__Actinobacteria; o__Catenulisporales; f__Catenulisporaceae; g__Catenulispora
Gottschalkia	8.3605e-06	0	0	0	0	d__Bacteria; p__Firmicutes; c__Clostridia; o__Peptostreptococcales-Tissierellales; f__Peptostreptococcales-Tissierellales; g__Gottschalkia
Christensenella	1.6721e-05	0	0	5.0163e-05	0	d__Bacteria; p__Firmicutes; c__Clostridia; o__Christensenellales; f__Christensenellaceae; g__Christensenella
Synergistes	0	0	8.09081e-06	0	0	d__Bacteria; p__Synergistota; c__Synergistia; o__Synergistales; f__Synergistaceae; g__Synergistes
Filifactor	0	0	4.85449e-05	5.0163e-05	8.6488e-06	d__Bacteria; p__Firmicutes; c__Clostridia; o__Peptostreptococcales-Tissierellales; f__Peptostreptococcaceae; g__Filifactor
Luteolibacter	0.000108687	0	1.61816e-05	2.50815e-05	0.000121083	d__Bacteria; p__Verrucomicrobiota; c__Verrucomicrobiae; o__Verrucomicrobiales; f__Rubritaleaceae; g__Luteolibacter
Litorilituus	0	0	0	1.6721e-05	0	d__Bacteria; p__Proteobacteria; c__Gammaproteobacteria; o__Alteromonadales; f__Colwelliaceae; g__Litorilituus
Rodentibacter	0	0	0	1.6721e-05	0	d__Bacteria; p__Proteobacteria; c__Gammaproteobacteria; o__Pasteurellales; f__Pasteurellaceae; g__Rodentibacter
Candidatus_Planktoluna	1.6721e-05	9.19656e-05	0	0	0	d__Bacteria; p__Actinobacteriota; c__Actinobacteria; o__Micrococcales; f__Microbacteriaceae; g__Candidatus_Planktoluna
Rhodoplanes	0	8.3605e-06	0	0	0	d__Bacteria; p__Proteobacteria; c__Alphaproteobacteria; o__Rhizobiales; f__Xanthobacteraceae; g__Rhodoplanes
Micavibrio	0	0	0	0	8.6488e-06	d__Bacteria; p__Proteobacteria; c__Alphaproteobacteria; o__Micavibrionales; f__Micavibrionaceae; g__Micavibrio
Blastomonas	0.000300978	0	8.09081e-06	0	0.000259464	d__Bacteria; p__Proteobacteria; c__Alphaproteobacteria; o__Sphingomonadales; f__Sphingomonadaceae; g__Blastomonas
SAR116_clade	8.3605e-06	0	0	0	0	d__Bacteria; p__Proteobacteria; c__Alphaproteobacteria; o__Puniceispirillales; f__SAR116_clade; g__SAR116_clade
Candidatus_Actinomarina	0	6.6884e-05	0	0	0	d__Bacteria; p__Actinobacteriota; c__Acidimicrobiia; o__Actinomarinales; f__Actinomarinaceae; g__Candidatus_Actinomarina
Acetobacter	0.000217373	4.18025e-05	0	0	0.000389196	d__Bacteria; p__Proteobacteria; c__Alphaproteobacteria; o__Acetobacterales; f__Acetobacteraceae; g__Acetobacter
Terrabacter	0.000259176	0	0	0	0	d__Bacteria; p__Actinobacteriota; c__Actinobacteria; o__Micrococcales; f__Intrasporangiaceae; g__Terrabacter
Dyadobacter	0	5.0163e-05	0	2.50815e-05	8.6488e-06	d__Bacteria; p__Bacteroidota; c__Bacteroidia; o__Cytophagales; f__Spirosomaceae; g__Dyadobacter
Anaerovibrio	0	2.50815e-05	0	0	0	d__Bacteria; p__Firmicutes; c__Negativicutes; o__Veillonellales-Selenomonadales; f__Selenomonadaceae; g__Anaerovibrio
966-1	0	0	0	8.3605e-06	0	d__Bacteria; p__Proteobacteria; c__Gammaproteobacteria; o__Burkholderiales; f__Nitrosomonadaceae; g__966-1
Obscuribacteraceae	2.50815e-05	2.50815e-05	0	0	8.6488e-06	d__Bacteria; p__Cyanobacteria; c__Vampirivibrionia; o__Obscuribacterales; f__Obscuribacteraceae; g__Obscuribacteraceae
Allobaculum	0.000100326	0.000309339	0	9.19656e-05	0.00111569	d__Bacteria; p__Firmicutes; c__Bacilli; o__Erysipelotrichales; f__Erysipelotrichaceae; g__Allobaculum
Azospira	0	0	0	8.3605e-06	0	d__Bacteria; p__Proteobacteria; c__Gammaproteobacteria; o__Burkholderiales; f__Rhodocyclaceae; g__Azospira
Faecalibaculum	0.000234094	7.52445e-05	8.09081e-06	8.3605e-05	6.05416e-05	d__Bacteria; p__Firmicutes; c__Bacilli; o__Erysipelotrichales; f__Erysipelotrichaceae; g__Faecalibaculum
Syntrophorhabdus	0	0	8.09081e-06	0	0	d__Bacteria; p__Desulfobacterota; c__Syntrophorhabdia; o__Syntrophorhabdales; f__Syntrophorhabdaceae; g__Syntrophorhabdus
Gracilibacteria	8.3605e-06	0	0	8.3605e-06	4.3244e-05	d__Bacteria; p__Patescibacteria; c__Gracilibacteria; o__Gracilibacteria; f__Gracilibacteria; g__Gracilibacteria
vadinHA49	0	0	0	8.3605e-06	0	d__Bacteria; p__Planctomycetota; c__vadinHA49; o__vadinHA49; f__vadinHA49; g__vadinHA49
Moheibacter	8.3605e-06	0	0	0	0	d__Bacteria; p__Bacteroidota; c__Bacteroidia; o__Flavobacteriales; f__Weeksellaceae; g__Moheibacter
Cerasibacillus	0	8.3605e-06	0	0	0	d__Bacteria; p__Firmicutes; c__Bacilli; o__Bacillales; f__Bacillaceae; g__Cerasibacillus
Candidatus_Megaira	1.6721e-05	0	0	0	0	d__Bacteria; p__Proteobacteria; c__Alphaproteobacteria; o__Rickettsiales; f__Rickettsiaceae; g__Candidatus_Megaira
Acetomicrobium	0	8.3605e-06	0	8.3605e-06	0	d__Bacteria; p__Synergistota; c__Synergistia; o__Synergistales; f__Synergistaceae; g__Acetomicrobium
IMCC26256	0.00015885	8.3605e-05	0	8.3605e-06	0	d__Bacteria; p__Actinobacteriota; c__Acidimicrobiia; o__IMCC26256; f__IMCC26256; g__IMCC26256
SJA-15	0	0	8.09081e-06	0	0	d__Bacteria; p__Chloroflexi; c__Anaerolineae; o__SJA-15; f__SJA-15; g__SJA-15
Catonella	2.50815e-05	1.6721e-05	8.09081e-06	0	8.6488e-06	d__Bacteria; p__Firmicutes; c__Clostridia; o__Lachnospirales; f__Lachnospiraceae; g__Catonella
Paludicola	8.3605e-06	0	0	0	0	d__Bacteria; p__Firmicutes; c__Clostridia; o__Oscillospirales; f__Ruminococcaceae; g__Paludicola
Schlegelella	0	0	0	0	1.72976e-05	d__Bacteria; p__Proteobacteria; c__Gammaproteobacteria; o__Burkholderiales; f__Comamonadaceae; g__Schlegelella
Flectobacillus	1.6721e-05	8.3605e-06	2.42724e-05	0	0	d__Bacteria; p__Bacteroidota; c__Bacteroidia; o__Cytophagales; f__Spirosomaceae; g__Flectobacillus
Confluentimicrobium	8.3605e-06	0	0	0	0	d__Bacteria; p__Proteobacteria; c__Alphaproteobacteria; o__Rhodobacterales; f__Rhodobacteraceae; g__Confluentimicrobium
Thermoanaerobaculum	3.3442e-05	0	0	0	0	d__Bacteria; p__Acidobacteriota; c__Thermoanaerobaculia; o__Thermoanaerobaculales; f__Thermoanaerobaculaceae; g__Thermoanaerobaculum
Neisseriaceae	0	0	0	0	8.6488e-06	d__Bacteria; p__Proteobacteria; c__Gammaproteobacteria; o__Burkholderiales; f__Neisseriaceae; g__Neisseriaceae
Rhodobacteraceae	0	2.50815e-05	0	0	0.00021622	d__Bacteria; p__Proteobacteria; c__Alphaproteobacteria; o__Rhodobacterales; f__Rhodobacteraceae; g__Rhodobacteraceae
YC-ZSS-LKJ147	0	1.6721e-05	0	0	0	d__Bacteria; p__Gemmatimonadota; c__Longimicrobia; o__Longimicrobiales; f__Longimicrobiaceae; g__YC-ZSS-LKJ147
Lentimicrobium	0	0	8.09081e-06	0	0	d__Bacteria; p__Bacteroidota; c__Bacteroidia; o__Sphingobacteriales; f__Lentimicrobiaceae; g__Lentimicrobium
Verruc-01	0	0	0	8.3605e-06	0	d__Bacteria; p__Verrucomicrobiota; c__Verrucomicrobiae; o__Opitutales; f__Puniceicoccaceae; g__Verruc-01
Tsukamurella	0	0	7.28173e-05	6.6884e-05	6.91904e-05	d__Bacteria; p__Actinobacteriota; c__Actinobacteria; o__Corynebacteriales; f__Tsukamurellaceae; g__Tsukamurella
Comamonas	0.000192292	0	0.000323632	0.000777527	0.000233518	d__Bacteria; p__Proteobacteria; c__Gammaproteobacteria; o__Burkholderiales; f__Comamonadaceae; g__Comamonas
Morganella	1.6721e-05	0	0	0.00418861	0	d__Bacteria; p__Proteobacteria; c__Gammaproteobacteria; o__Enterobacterales; f__Morganellaceae; g__Morganella
Oribacterium	0	0	5.66357e-05	6.6884e-05	2.59464e-05	d__Bacteria; p__Firmicutes; c__Clostridia; o__Lachnospirales; f__Lachnospiraceae; g__Oribacterium
Ignavibacterium	0	0	0	0	8.6488e-06	d__Bacteria; p__Bacteroidota; c__Ignavibacteria; o__Ignavibacteriales; f__Ignavibacteriaceae; g__Ignavibacterium
Gemmatimonas	0.000760806	5.0163e-05	8.09081e-06	8.3605e-06	8.6488e-06	d__Bacteria; p__Gemmatimonadota; c__Gemmatimonadetes; o__Gemmatimonadales; f__Gemmatimonadaceae; g__Gemmatimonas
Dyella	0	0	0	2.50815e-05	3.45952e-05	d__Bacteria; p__Proteobacteria; c__Gammaproteobacteria; o__Xanthomonadales; f__Rhodanobacteraceae; g__Dyella
Flavisolibacter	0.000150489	1.6721e-05	0	0	0	d__Bacteria; p__Bacteroidota; c__Bacteroidia; o__Chitinophagales; f__Chitinophagaceae; g__Flavisolibacter
P3OB-42	1.6721e-05	0	4.04541e-05	0	0	d__Bacteria; p__Myxococcota; c__Myxococcia; o__Myxococcales; f__Myxococcaceae; g__P3OB-42
Anaerotruncus	0	2.50815e-05	2.42724e-05	8.3605e-06	1.72976e-05	d__Bacteria; p__Firmicutes; c__Clostridia; o__Oscillospirales; f__Ruminococcaceae; g__Anaerotruncus
Fusobacterium	0.000652119	0.000735724	0.0022007	0.00173899	0.00115029	d__Bacteria; p__Fusobacteriota; c__Fusobacteriia; o__Fusobacteriales; f__Fusobacteriaceae; g__Fusobacterium
Rhizobacter	0	0	0	3.3442e-05	0.000190274	d__Bacteria; p__Proteobacteria; c__Gammaproteobacteria; o__Burkholderiales; f__Comamonadaceae; g__Rhizobacter
Rokubacteriales	0	0	0	1.6721e-05	0	d__Bacteria; p__Methylomirabilota; c__Methylomirabilia; o__Rokubacteriales; f__Rokubacteriales; g__Rokubacteriales
Leptotrichia	0.000200652	0.000401304	0.000258906	1.6721e-05	0.00028541	d__Bacteria; p__Fusobacteriota; c__Fusobacteriia; o__Fusobacteriales; f__Leptotrichiaceae; g__Leptotrichia
Entotheonellaceae	8.3605e-06	0	0	8.3605e-06	0	d__Bacteria; p__Entotheonellaeota; c__Entotheonellia; o__Entotheonellales; f__Entotheonellaceae; g__Entotheonellaceae
Mailhella	0	0	0	1.6721e-05	0	d__Bacteria; p__Desulfobacterota; c__Desulfovibrionia; o__Desulfovibrionales; f__Desulfovibrionaceae; g__Mailhella
Steroidobacter	0	0	0	5.85235e-05	0	d__Bacteria; p__Proteobacteria; c__Gammaproteobacteria; o__Steroidobacterales; f__Steroidobacteraceae; g__Steroidobacter
Monoglobus	8.3605e-06	0.000300978	1.61816e-05	0.000468188	4.3244e-05	d__Bacteria; p__Firmicutes; c__Clostridia; o__Monoglobales; f__Monoglobaceae; g__Monoglobus
Variovorax	0	0	1.61816e-05	3.3442e-05	3.45952e-05	d__Bacteria; p__Proteobacteria; c__Gammaproteobacteria; o__Burkholderiales; f__Comamonadaceae; g__Variovorax
SAR86_clade	0	4.18025e-05	0	0	0	d__Bacteria; p__Proteobacteria; c__Gammaproteobacteria; o__SAR86_clade; f__SAR86_clade; g__SAR86_clade
B1-7BS	0	0	0	0	2.59464e-05	d__Bacteria; p__Proteobacteria; c__Gammaproteobacteria; o__Burkholderiales; f__B1-7BS; g__B1-7BS
Polycyclovorans	0	0	0	8.3605e-06	0	d__Bacteria; p__Proteobacteria; c__Gammaproteobacteria; o__Salinisphaerales; f__Solimonadaceae; g__Polycyclovorans
Alkalibacterium	0	8.3605e-06	0	0	0	d__Bacteria; p__Firmicutes; c__Bacilli; o__Lactobacillales; f__Carnobacteriaceae; g__Alkalibacterium
Enterobacter	0	0	2.42724e-05	0.00609481	0.000190274	d__Bacteria; p__Proteobacteria; c__Gammaproteobacteria; o__Enterobacterales; f__Enterobacteriaceae; g__Enterobacter
37-13	2.50815e-05	0	1.61816e-05	0	0	d__Bacteria; p__Bacteroidota; c__Bacteroidia; o__Chitinophagales; f__37-13; g__37-13
Phocaeicola	0	0	8.09081e-06	0	0	d__Bacteria; p__Bacteroidota; c__Bacteroidia; o__Bacteroidales; f__Bacteroidales_Incertae_Sedis; g__Phocaeicola
Rubellimicrobium	0	3.3442e-05	1.61816e-05	0	0	d__Bacteria; p__Proteobacteria; c__Alphaproteobacteria; o__Rhodobacterales; f__Rhodobacteraceae; g__Rubellimicrobium
Luteimonas	0	0	1.61816e-05	4.18025e-05	9.51368e-05	d__Bacteria; p__Proteobacteria; c__Gammaproteobacteria; o__Xanthomonadales; f__Xanthomonadaceae; g__Luteimonas
LD29	1.6721e-05	0	0	0	0	d__Bacteria; p__Verrucomicrobiota; c__Verrucomicrobiae; o__Chthoniobacterales; f__Chthoniobacteraceae; g__LD29
Coprococcus	8.3605e-06	0.000300978	3.23632e-05	4.18025e-05	0.000155678	d__Bacteria; p__Firmicutes; c__Clostridia; o__Lachnospirales; f__Lachnospiraceae; g__Coprococcus
Acetoanaerobium	0	0	0	8.3605e-06	0	d__Bacteria; p__Firmicutes; c__Clostridia; o__Peptostreptococcales-Tissierellales; f__Peptostreptococcaceae; g__Acetoanaerobium
Candidatus_Altiarchaeum	8.3605e-06	0	0	0	0	d__Archaea; p__Altiarchaeota; c__Altiarchaeia; o__Altiarchaeales; f__Altiarchaeaceae; g__Candidatus_Altiarchaeum
Asticcacaulis	2.50815e-05	0	0	0.000108687	0.00021622	d__Bacteria; p__Proteobacteria; c__Alphaproteobacteria; o__Caulobacterales; f__Caulobacteraceae; g__Asticcacaulis
Desulfatirhabdium	1.6721e-05	0	0	0	0	d__Bacteria; p__Desulfobacterota; c__Desulfobacteria; o__Desulfobacterales; f__Desulfosarcinaceae; g__Desulfatirhabdium
Butyrivibrio	0	0	8.09081e-06	2.50815e-05	8.6488e-06	d__Bacteria; p__Firmicutes; c__Clostridia; o__Lachnospirales; f__Lachnospiraceae; g__Butyrivibrio
Achromobacter	0	3.3442e-05	0.000105181	0.000142129	4.3244e-05	d__Bacteria; p__Proteobacteria; c__Gammaproteobacteria; o__Burkholderiales; f__Alcaligenaceae; g__Achromobacter
SAR324_clade(Marine_group_B)	0	0	0	0	1.72976e-05	d__Bacteria; p__SAR324_clade(Marine_group_B); c__SAR324_clade(Marine_group_B); o__SAR324_clade(Marine_group_B); f__SAR324_clade(Marine_group_B); g__SAR324_clade(Marine_group_B)
Dinghuibacter	0.000401304	0	0	0	8.6488e-06	d__Bacteria; p__Bacteroidota; c__Bacteroidia; o__Chitinophagales; f__Chitinophagaceae; g__Dinghuibacter
DNF00809	1.6721e-05	0.00033442	8.09081e-06	0.000259176	0.000371898	d__Bacteria; p__Actinobacteriota; c__Coriobacteriia; o__Coriobacteriales; f__Eggerthellaceae; g__DNF00809
SWB02	0	0	0	0	8.6488e-05	d__Bacteria; p__Proteobacteria; c__Alphaproteobacteria; o__Caulobacterales; f__Hyphomonadaceae; g__SWB02
Calothrix_PCC-6303	8.3605e-06	0	0	0	0	d__Bacteria; p__Cyanobacteria; c__Cyanobacteriia; o__Cyanobacteriales; f__Nostocaceae; g__Calothrix_PCC-6303
Candidatus_Aquirestis	8.3605e-06	0	0	0	0	d__Bacteria; p__Bacteroidota; c__Bacteroidia; o__Chitinophagales; f__Saprospiraceae; g__Candidatus_Aquirestis
Acholeplasma	0	0	1.61816e-05	0	0	d__Bacteria; p__Firmicutes; c__Bacilli; o__Acholeplasmatales; f__Acholeplasmataceae; g__Acholeplasma
Methylobacterium-Methylorubrum	0.000627038	0.00177243	0.00029936	5.85235e-05	0.000475684	d__Bacteria; p__Proteobacteria; c__Alphaproteobacteria; o__Rhizobiales; f__Beijerinckiaceae; g__Methylobacterium-Methylorubrum
Parabacteroides	0.000108687	0.000936377	8.89989e-05	0.000351141	0.000311357	d__Bacteria; p__Bacteroidota; c__Bacteroidia; o__Bacteroidales; f__Tannerellaceae; g__Parabacteroides
ADurb.Bin180	8.3605e-06	1.6721e-05	0	0	0	d__Bacteria; p__Chloroflexi; c__Anaerolineae; o__ADurb.Bin180; f__ADurb.Bin180; g__ADurb.Bin180
Anaerobiospirillum	0	0	1.61816e-05	8.3605e-06	0	d__Bacteria; p__Proteobacteria; c__Gammaproteobacteria; o__Aeromonadales; f__Succinivibrionaceae; g__Anaerobiospirillum
Hirschia	0	0	0	1.6721e-05	0.000294059	d__Bacteria; p__Proteobacteria; c__Alphaproteobacteria; o__Caulobacterales; f__Hyphomonadaceae; g__Hirschia
Enterococcus	0.00224898	0.00148817	0.000121362	0.00924672	0.00127137	d__Bacteria; p__Firmicutes; c__Bacilli; o__Lactobacillales; f__Enterococcaceae; g__Enterococcus
Finegoldia	0.000242455	0.00015885	0.00300978	0.00616169	0.00101191	d__Bacteria; p__Firmicutes; c__Clostridia; o__Peptostreptococcales-Tissierellales; f__Peptostreptococcales-Tissierellales; g__Finegoldia
MidBa8	0	0	0	8.3605e-06	0	d__Bacteria; p__Myxococcota; c__Polyangia; o__MidBa8; f__MidBa8; g__MidBa8
Calditrichaceae	0	0	0	1.6721e-05	0	d__Bacteria; p__Calditrichota; c__Calditrichia; o__Calditrichales; f__Calditrichaceae; g__Calditrichaceae
Paenalcaligenes	0	8.3605e-06	0	0	0	d__Bacteria; p__Proteobacteria; c__Gammaproteobacteria; o__Burkholderiales; f__Alcaligenaceae; g__Paenalcaligenes
Methanospirillum	8.3605e-06	0	0	0	0	d__Archaea; p__Halobacterota; c__Methanomicrobia; o__Methanomicrobiales; f__Methanospirillaceae; g__Methanospirillum
Caenarcaniphilales	8.3605e-06	0	0	0	0	d__Bacteria; p__Cyanobacteria; c__Vampirivibrionia; o__Caenarcaniphilales; f__Caenarcaniphilales; g__Caenarcaniphilales
Cutibacterium	0.000777527	0.000886214	0.000703901	0.000468188	0.00014703	d__Bacteria; p__Actinobacteriota; c__Actinobacteria; o__Propionibacteriales; f__Propionibacteriaceae; g__Cutibacterium
Subgroup_17	4.18025e-05	0	0	0	0	d__Bacteria; p__Acidobacteriota; c__Vicinamibacteria; o__Subgroup_17; f__Subgroup_17; g__Subgroup_17
UASB-TL25	0	0	0	8.3605e-06	0	d__Bacteria; p__Myxococcota; c__Polyangia; o__UASB-TL25; f__UASB-TL25; g__UASB-TL25
Hymenobacter	3.3442e-05	0	8.09081e-06	8.3605e-06	0	d__Bacteria; p__Bacteroidota; c__Bacteroidia; o__Cytophagales; f__Hymenobacteraceae; g__Hymenobacter
vadinBA26	8.3605e-06	0	0	0	8.6488e-06	d__Bacteria; p__Chloroflexi; c__Dehalococcoidia; o__vadinBA26; f__vadinBA26; g__vadinBA26
Subgroup_11	3.3442e-05	0	0	0	0	d__Bacteria; p__Acidobacteriota; c__Subgroup_11; o__Subgroup_11; f__Subgroup_11; g__Subgroup_11
Weissella	0	5.0163e-05	3.23632e-05	0.000175571	1.72976e-05	d__Bacteria; p__Firmicutes; c__Bacilli; o__Lactobacillales; f__Leuconostocaceae; g__Weissella
Subgroup_18	0	3.3442e-05	0	0	0	d__Bacteria; p__Acidobacteriota; c__Subgroup_18; o__Subgroup_18; f__Subgroup_18; g__Subgroup_18
MBNT15	0	0	0	1.6721e-05	8.6488e-06	d__Bacteria; p__MBNT15; c__MBNT15; o__MBNT15; f__MBNT15; g__MBNT15
Marinoscillum	0	1.6721e-05	0	0	0	d__Bacteria; p__Bacteroidota; c__Bacteroidia; o__Cytophagales; f__Cyclobacteriaceae; g__Marinoscillum
Bilophila	0	0	4.04541e-05	6.6884e-05	1.72976e-05	d__Bacteria; p__Desulfobacterota; c__Desulfovibrionia; o__Desulfovibrionales; f__Desulfovibrionaceae; g__Bilophila
Amphiplicatus	0	0	0	0	1.72976e-05	d__Bacteria; p__Proteobacteria; c__Alphaproteobacteria; o__Caulobacterales; f__Parvularculaceae; g__Amphiplicatus
Puia	0	0	0	0	8.6488e-06	d__Bacteria; p__Bacteroidota; c__Bacteroidia; o__Chitinophagales; f__Chitinophagaceae; g__Puia
Limnohabitans	0	5.85235e-05	8.09081e-06	0	0	d__Bacteria; p__Proteobacteria; c__Gammaproteobacteria; o__Burkholderiales; f__Comamonadaceae; g__Limnohabitans
AT-s3-28	0	0	0	8.3605e-06	0	d__Bacteria; p__Acidobacteriota; c__AT-s3-28; o__AT-s3-28; f__AT-s3-28; g__AT-s3-28
Alicycliphilus	0	0	0	8.3605e-06	0	d__Bacteria; p__Proteobacteria; c__Gammaproteobacteria; o__Burkholderiales; f__Comamonadaceae; g__Alicycliphilus
Mycobacterium	0.000108687	2.50815e-05	0	0	3.45952e-05	d__Bacteria; p__Actinobacteriota; c__Actinobacteria; o__Corynebacteriales; f__Mycobacteriaceae; g__Mycobacterium
Rickettsia	0	2.50815e-05	0.000970897	0.000710643	3.45952e-05	d__Bacteria; p__Proteobacteria; c__Alphaproteobacteria; o__Rickettsiales; f__Rickettsiaceae; g__Rickettsia
Petrimonas	2.50815e-05	0	0	0	0	d__Bacteria; p__Bacteroidota; c__Bacteroidia; o__Bacteroidales; f__Dysgonomonadaceae; g__Petrimonas
Trachelomonas	0	0	0	8.3605e-06	0	d__Eukaryota; p__Euglenozoa; c__Euglenida; o__Euglenophyceae; f__Euglenaceae; g__Trachelomonas
AD3	1.6721e-05	7.52445e-05	0	0	0	d__Bacteria; p__Chloroflexi; c__AD3; o__AD3; f__AD3; g__AD3
Erysipelotrichaceae_UCG-002	0	8.3605e-06	0	0	0	d__Bacteria; p__Firmicutes; c__Bacilli; o__Erysipelotrichales; f__Erysipelatoclostridiaceae; g__Erysipelotrichaceae_UCG-002
TPD-58	8.3605e-06	0	0	0	0	d__Bacteria; p__Acidobacteriota; c__Thermoanaerobaculia; o__Thermoanaerobaculales; f__Thermoanaerobaculaceae; g__TPD-58
Halobacillus	0	1.6721e-05	0	0	0	d__Bacteria; p__Firmicutes; c__Bacilli; o__Bacillales; f__Bacillaceae; g__Halobacillus
Peredibacter	0	1.6721e-05	0	0	8.6488e-06	d__Bacteria; p__Bdellovibrionota; c__Bdellovibrionia; o__Bacteriovoracales; f__Bacteriovoracaceae; g__Peredibacter
Glutamicibacter	0	0	0	0.000108687	0	d__Bacteria; p__Actinobacteriota; c__Actinobacteria; o__Micrococcales; f__Micrococcaceae; g__Glutamicibacter
Brevifollis	0	0	8.09081e-06	0	0	d__Bacteria; p__Verrucomicrobiota; c__Verrucomicrobiae; o__Verrucomicrobiales; f__Verrucomicrobiaceae; g__Brevifollis
Methylotenera	0	0	0	2.50815e-05	0	d__Bacteria; p__Proteobacteria; c__Gammaproteobacteria; o__Burkholderiales; f__Methylophilaceae; g__Methylotenera
Lachnospiraceae_NK4A136_group	0.000535072	0.000877853	0.000509721	0.000727364	0.00308762	d__Bacteria; p__Firmicutes; c__Clostridia; o__Lachnospirales; f__Lachnospiraceae; g__Lachnospiraceae_NK4A136_group
Hydrogenoanaerobacterium	0	2.50815e-05	0	0	0	d__Bacteria; p__Firmicutes; c__Clostridia; o__Oscillospirales; f__Oscillospirales; g__Hydrogenoanaerobacterium
Enterorhabdus	2.50815e-05	1.6721e-05	2.42724e-05	8.3605e-06	4.3244e-05	d__Bacteria; p__Actinobacteriota; c__Coriobacteriia; o__Coriobacteriales; f__Eggerthellaceae; g__Enterorhabdus
Sediminibacterium	0	0	8.09081e-06	0	0	d__Bacteria; p__Bacteroidota; c__Bacteroidia; o__Chitinophagales; f__Chitinophagaceae; g__Sediminibacterium
Coprobacter	0	0	0	8.3605e-06	2.59464e-05	d__Bacteria; p__Bacteroidota; c__Bacteroidia; o__Bacteroidales; f__Barnesiellaceae; g__Coprobacter
GCA-900066575	0	0	0	0	1.72976e-05	d__Bacteria; p__Firmicutes; c__Clostridia; o__Lachnospirales; f__Lachnospiraceae; g__GCA-900066575
Butyricimonas	3.3442e-05	0.000309339	0	0	5.18928e-05	d__Bacteria; p__Bacteroidota; c__Bacteroidia; o__Bacteroidales; f__Marinifilaceae; g__Butyricimonas
Elusimicrobium	0	0	0	8.3605e-06	0	d__Bacteria; p__Elusimicrobiota; c__Elusimicrobia; o__Elusimicrobiales; f__Elusimicrobiaceae; g__Elusimicrobium
Sneathia	0.00119555	0.0185352	0.00129453	0.00999916	0.0133191	d__Bacteria; p__Fusobacteriota; c__Fusobacteriia; o__Fusobacteriales; f__Leptotrichiaceae; g__Sneathia
Anaerolineae	7.52445e-05	0	0	0	0	d__Bacteria; p__Chloroflexi; c__Anaerolineae; o__Anaerolineae; f__Anaerolineae; g__Anaerolineae
SH-PL14	0	0	0	0	8.6488e-06	d__Bacteria; p__Planctomycetota; c__Planctomycetes; o__Planctomycetales; f__Rubinisphaeraceae; g__SH-PL14
Chthonobacter	0	0	0	0	8.6488e-06	d__Bacteria; p__Proteobacteria; c__Alphaproteobacteria; o__Rhizobiales; f__Pleomorphomonadaceae; g__Chthonobacter
Aerosphaera	0	0	0	1.6721e-05	0	d__Bacteria; p__Firmicutes; c__Bacilli; o__Lactobacillales; f__Aerococcaceae; g__Aerosphaera
Mitochondria	0.000535072	0.000802608	0.000153725	0.000175571	0.0106207	d__Bacteria; p__Proteobacteria; c__Alphaproteobacteria; o__Rickettsiales; f__Mitochondria; g__Mitochondria
Piscinibacter	0	0	0	0	8.6488e-06	d__Bacteria; p__Proteobacteria; c__Gammaproteobacteria; o__Burkholderiales; f__Comamonadaceae; g__Piscinibacter
SC-I-84	0.000443107	4.18025e-05	1.61816e-05	8.3605e-06	6.05416e-05	d__Bacteria; p__Proteobacteria; c__Gammaproteobacteria; o__Burkholderiales; f__SC-I-84; g__SC-I-84
DMER64	5.85235e-05	8.3605e-06	0	0	0	d__Bacteria; p__Bacteroidota; c__Bacteroidia; o__Bacteroidales; f__Rikenellaceae; g__DMER64
Parapusillimonas	0	0	0	5.85235e-05	0	d__Bacteria; p__Proteobacteria; c__Gammaproteobacteria; o__Burkholderiales; f__Alcaligenaceae; g__Parapusillimonas
Hyphomicrobium	0.000183931	4.18025e-05	0	8.3605e-05	0.00028541	d__Bacteria; p__Proteobacteria; c__Alphaproteobacteria; o__Rhizobiales; f__Hyphomicrobiaceae; g__Hyphomicrobium
Dechloromonas	0.000117047	0	2.42724e-05	0	2.59464e-05	d__Bacteria; p__Proteobacteria; c__Gammaproteobacteria; o__Burkholderiales; f__Rhodocyclaceae; g__Dechloromonas
Fibrobacter	5.85235e-05	8.3605e-06	0	0	0	d__Bacteria; p__Fibrobacterota; c__Fibrobacteria; o__Fibrobacterales; f__Fibrobacteraceae; g__Fibrobacter
Lutimonas	0	1.6721e-05	0	3.3442e-05	0	d__Bacteria; p__Bacteroidota; c__Bacteroidia; o__Flavobacteriales; f__Flavobacteriaceae; g__Lutimonas
Chitinophagaceae	8.3605e-06	0	0	0	0	d__Bacteria; p__Bacteroidota; c__Bacteroidia; o__Chitinophagales; f__Chitinophagaceae; g__Chitinophagaceae
Methyloparacoccus	8.3605e-06	0	3.23632e-05	0	0	d__Bacteria; p__Proteobacteria; c__Gammaproteobacteria; o__Methylococcales; f__Methylococcaceae; g__Methyloparacoccus
Haematobacter	0	0	8.09081e-06	0	0	d__Bacteria; p__Proteobacteria; c__Alphaproteobacteria; o__Rhodobacterales; f__Rhodobacteraceae; g__Haematobacter
Parvularcula	0	6.6884e-05	0	0	0	d__Bacteria; p__Proteobacteria; c__Alphaproteobacteria; o__Caulobacterales; f__Parvularculaceae; g__Parvularcula
Maritimimonas	0	0	0	8.3605e-06	0	d__Bacteria; p__Bacteroidota; c__Bacteroidia; o__Flavobacteriales; f__Flavobacteriaceae; g__Maritimimonas
Fluviicola	0	0	0	8.3605e-06	1.72976e-05	d__Bacteria; p__Bacteroidota; c__Bacteroidia; o__Flavobacteriales; f__Crocinitomicaceae; g__Fluviicola
Clostridia_vadinBB60_group	0.00033442	0.000894574	9.70897e-05	0.000183931	0.000294059	d__Bacteria; p__Firmicutes; c__Clostridia; o__Clostridia_vadinBB60_group; f__Clostridia_vadinBB60_group; g__Clostridia_vadinBB60_group
Pandoraea	0	0	0	1.6721e-05	0	d__Bacteria; p__Proteobacteria; c__Gammaproteobacteria; o__Burkholderiales; f__Burkholderiaceae; g__Pandoraea
UBA10353_marine_group	0	5.0163e-05	0	1.6721e-05	0	d__Bacteria; p__Proteobacteria; c__Gammaproteobacteria; o__UBA10353_marine_group; f__UBA10353_marine_group; g__UBA10353_marine_group
Pedosphaeraceae	5.85235e-05	1.6721e-05	0	2.50815e-05	8.6488e-06	d__Bacteria; p__Verrucomicrobiota; c__Verrucomicrobiae; o__Pedosphaerales; f__Pedosphaeraceae; g__Pedosphaeraceae
Colidextribacter	0.000100326	0.00015885	4.85449e-05	3.3442e-05	0.000320006	d__Bacteria; p__Firmicutes; c__Clostridia; o__Oscillospirales; f__Oscillospiraceae; g__Colidextribacter
Providencia	0	0	0	1.6721e-05	0	d__Bacteria; p__Proteobacteria; c__Gammaproteobacteria; o__Enterobacterales; f__Morganellaceae; g__Providencia
Sulfurimonas	8.3605e-06	0	0	0	0	d__Bacteria; p__Campilobacterota; c__Campylobacteria; o__Campylobacterales; f__Sulfurimonadaceae; g__Sulfurimonas
SH3-11	0	0	8.09081e-06	0	8.6488e-06	d__Bacteria; p__Verrucomicrobiota; c__Verrucomicrobiae; o__Pedosphaerales; f__Pedosphaeraceae; g__SH3-11
RF39	0.000100326	3.3442e-05	1.61816e-05	0.000117047	4.3244e-05	d__Bacteria; p__Firmicutes; c__Bacilli; o__RF39; f__RF39; g__RF39
Halodesulfovibrio	0	0	0	0	8.6488e-06	d__Bacteria; p__Desulfobacterota; c__Desulfovibrionia; o__Desulfovibrionales; f__Desulfovibrionaceae; g__Halodesulfovibrio
Phaeodactylibacter	0	0.000200652	0	0	2.59464e-05	d__Bacteria; p__Bacteroidota; c__Bacteroidia; o__Chitinophagales; f__Saprospiraceae; g__Phaeodactylibacter
Subgroup_22	0	0	0	5.85235e-05	2.59464e-05	d__Bacteria; p__Acidobacteriota; c__Subgroup_22; o__Subgroup_22; f__Subgroup_22; g__Subgroup_22
Bauldia	0	8.3605e-06	0	0	0	d__Bacteria; p__Proteobacteria; c__Alphaproteobacteria; o__Rhizobiales; f__Rhizobiales_Incertae_Sedis; g__Bauldia
Nitrosopumilaceae	0	2.50815e-05	0	0	0	d__Archaea; p__Crenarchaeota; c__Nitrososphaeria; o__Nitrosopumilales; f__Nitrosopumilaceae; g__Nitrosopumilaceae
Iamia	0	5.0163e-05	8.09081e-06	8.3605e-06	4.3244e-05	d__Bacteria; p__Actinobacteriota; c__Acidimicrobiia; o__Microtrichales; f__Iamiaceae; g__Iamia
Candidatus_Puniceispirillum	0	1.6721e-05	0	0	0	d__Bacteria; p__Proteobacteria; c__Alphaproteobacteria; o__Puniceispirillales; f__SAR116_clade; g__Candidatus_Puniceispirillum
Shimwellia	0	0	8.09081e-06	0	0	d__Bacteria; p__Proteobacteria; c__Gammaproteobacteria; o__Enterobacterales; f__Enterobacteriaceae; g__Shimwellia
45254	8.3605e-06	0	0	0	0	d__Bacteria; p__Acidobacteriota; c__Blastocatellia; o__11-24; f__11-24; g__11-24
KD4-96	3.3442e-05	0	8.09081e-06	8.3605e-06	8.6488e-06	d__Bacteria; p__Chloroflexi; c__KD4-96; o__KD4-96; f__KD4-96; g__KD4-96
OLB12	7.52445e-05	0	0	0	0	d__Bacteria; p__Bacteroidota; c__Bacteroidia; o__Cytophagales; f__Microscillaceae; g__OLB12
Stomatobaculum	0	0	2.42724e-05	0	8.6488e-06	d__Bacteria; p__Firmicutes; c__Clostridia; o__Lachnospirales; f__Lachnospiraceae; g__Stomatobaculum
Syntrophus	2.50815e-05	0	0	0	0	d__Bacteria; p__Desulfobacterota; c__Syntrophia; o__Syntrophales; f__Syntrophaceae; g__Syntrophus
Aneurinibacillus	3.3442e-05	0	0	0	0	d__Bacteria; p__Firmicutes; c__Bacilli; o__Aneurinibacillales; f__Aneurinibacillaceae; g__Aneurinibacillus
Anoxybacillus	0	0	0	8.3605e-06	0	d__Bacteria; p__Firmicutes; c__Bacilli; o__Bacillales; f__Bacillaceae; g__Anoxybacillus
Litoreibacter	0	0	0	0	8.6488e-06	d__Bacteria; p__Proteobacteria; c__Alphaproteobacteria; o__Rhodobacterales; f__Rhodobacteraceae; g__Litoreibacter
Rhodovarius	0	0	0	0	2.59464e-05	d__Bacteria; p__Proteobacteria; c__Alphaproteobacteria; o__Acetobacterales; f__Acetobacteraceae; g__Rhodovarius
Pseudorhodobacter	0	0	0	0	2.59464e-05	d__Bacteria; p__Proteobacteria; c__Alphaproteobacteria; o__Rhodobacterales; f__Rhodobacteraceae; g__Pseudorhodobacter
Modestobacter	0	8.3605e-06	0	0	0	d__Bacteria; p__Actinobacteriota; c__Actinobacteria; o__Frankiales; f__Geodermatophilaceae; g__Modestobacter
Paracoccus	0.000133768	8.3605e-06	0.000242724	0.000133768	0.000121083	d__Bacteria; p__Proteobacteria; c__Alphaproteobacteria; o__Rhodobacterales; f__Rhodobacteraceae; g__Paracoccus
Roseisolibacter	0	0	0	1.6721e-05	0	d__Bacteria; p__Gemmatimonadota; c__Gemmatimonadetes; o__Gemmatimonadales; f__Gemmatimonadaceae; g__Roseisolibacter
Dongia	0.00015885	0	0	5.0163e-05	0	d__Bacteria; p__Proteobacteria; c__Alphaproteobacteria; o__Dongiales; f__Dongiaceae; g__Dongia
Clade_II	0	5.85235e-05	0	0	2.59464e-05	d__Bacteria; p__Proteobacteria; c__Alphaproteobacteria; o__SAR11_clade; f__Clade_II; g__Clade_II
LCP-89	2.50815e-05	0	0	0	0	d__Bacteria; p__LCP-89; c__LCP-89; o__LCP-89; f__LCP-89; g__LCP-89
Varibaculum	0	0	8.09081e-06	0.000518351	1.72976e-05	d__Bacteria; p__Actinobacteriota; c__Actinobacteria; o__Actinomycetales; f__Actinomycetaceae; g__Varibaculum
Pseudonocardia	0.000100326	1.6721e-05	0	2.50815e-05	2.59464e-05	d__Bacteria; p__Actinobacteriota; c__Actinobacteria; o__Pseudonocardiales; f__Pseudonocardiaceae; g__Pseudonocardia
Granulicatella	0.000476549	0.000468188	0.000121362	8.3605e-06	0.000259464	d__Bacteria; p__Firmicutes; c__Bacilli; o__Lactobacillales; f__Carnobacteriaceae; g__Granulicatella
Meiothermus	0	0	0	0	4.3244e-05	d__Bacteria; p__Deinococcota; c__Deinococci; o__Thermales; f__Thermaceae; g__Meiothermus
Porphyrobacter	0	3.3442e-05	0	0	0	d__Bacteria; p__Proteobacteria; c__Alphaproteobacteria; o__Sphingomonadales; f__Sphingomonadaceae; g__Porphyrobacter
Litorilinea	8.3605e-06	0	0	0	0	d__Bacteria; p__Chloroflexi; c__Anaerolineae; o__Caldilineales; f__Caldilineaceae; g__Litorilinea
Haliscomenobacter	8.3605e-06	0	8.09081e-06	0	8.6488e-06	d__Bacteria; p__Bacteroidota; c__Bacteroidia; o__Chitinophagales; f__Saprospiraceae; g__Haliscomenobacter
TSAC18	8.3605e-06	0	0	0	0	d__Bacteria; p__Firmicutes; c__TSAC18; o__TSAC18; f__TSAC18; g__TSAC18
Haemophilus	0.00050163	0.000300978	0.000889989	0.00033442	0.000977314	d__Bacteria; p__Proteobacteria; c__Gammaproteobacteria; o__Pasteurellales; f__Pasteurellaceae; g__Haemophilus
Candidatus_Nitrososphaera	2.50815e-05	8.3605e-06	0	0	0	d__Archaea; p__Crenarchaeota; c__Nitrososphaeria; o__Nitrososphaerales; f__Nitrososphaeraceae; g__Candidatus_Nitrososphaera
A2	0	0	0	0	5.18928e-05	d__Bacteria; p__Firmicutes; c__Clostridia; o__Lachnospirales; f__Lachnospiraceae; g__A2
Subdoligranulum	0.000192292	0.00192292	0.000485449	0.0009949	0.000640011	d__Bacteria; p__Firmicutes; c__Clostridia; o__Oscillospirales; f__Ruminococcaceae; g__Subdoligranulum
Lacticigenium	0	0	0	1.6721e-05	0	d__Bacteria; p__Firmicutes; c__Bacilli; o__Lactobacillales; f__Carnobacteriaceae; g__Lacticigenium
TM7a	0	8.3605e-06	0	0	0	d__Bacteria; p__Patescibacteria; c__Saccharimonadia; o__Saccharimonadales; f__Saccharimonadaceae; g__TM7a
Candidatus_Koribacter	8.3605e-06	0	0	0	0	d__Bacteria; p__Acidobacteriota; c__Acidobacteriae; o__Acidobacteriales; f__Koribacteraceae; g__Candidatus_Koribacter
Maribacter	0	0	0	1.6721e-05	3.45952e-05	d__Bacteria; p__Bacteroidota; c__Bacteroidia; o__Flavobacteriales; f__Flavobacteriaceae; g__Maribacter
Phycicoccus	0.00015885	0	0	0	0	d__Bacteria; p__Actinobacteriota; c__Actinobacteria; o__Micrococcales; f__Intrasporangiaceae; g__Phycicoccus
Cellulosilyticum	0	0	0	1.6721e-05	0	d__Bacteria; p__Firmicutes; c__Clostridia; o__Lachnospirales; f__Lachnospiraceae; g__Cellulosilyticum
Desulfobacter	0	0	0	0	8.6488e-06	d__Bacteria; p__Desulfobacterota; c__Desulfobacteria; o__Desulfobacterales; f__Desulfobacteraceae; g__Desulfobacter
Sulfitobacter	8.3605e-06	1.6721e-05	0	0	0	d__Bacteria; p__Proteobacteria; c__Alphaproteobacteria; o__Rhodobacterales; f__Rhodobacteraceae; g__Sulfitobacter
Muricauda	0	0	0	0	1.72976e-05	d__Bacteria; p__Bacteroidota; c__Bacteroidia; o__Flavobacteriales; f__Flavobacteriaceae; g__Muricauda
Granulicella	0	0	0	0	8.6488e-06	d__Bacteria; p__Acidobacteriota; c__Acidobacteriae; o__Acidobacteriales; f__Acidobacteriaceae_(Subgroup_1); g__Granulicella
Desulfatiglans	2.50815e-05	0	0	2.50815e-05	8.6488e-06	d__Bacteria; p__Desulfobacterota; c__Desulfobacteria; o__Desulfatiglandales; f__Desulfatiglandaceae; g__Desulfatiglans
Candidatus_Stoquefichus	0.000108687	0	0	0	0	d__Bacteria; p__Firmicutes; c__Bacilli; o__Erysipelotrichales; f__Erysipelatoclostridiaceae; g__Candidatus_Stoquefichus
Thermoanaerobacterium	0	0	0	0	8.6488e-06	d__Bacteria; p__Firmicutes; c__Thermoanaerobacteria; o__Thermoanaerobacterales; f__Family_III; g__Thermoanaerobacterium
Nitrospirillum	0	0	8.09081e-06	0	0	d__Bacteria; p__Proteobacteria; c__Alphaproteobacteria; o__Azospirillales; f__Azospirillaceae; g__Nitrospirillum
Dadabacteriales	2.50815e-05	0	0	0	0	d__Bacteria; p__Dadabacteria; c__Dadabacteriia; o__Dadabacteriales; f__Dadabacteriales; g__Dadabacteriales
Pelomonas	0.000108687	2.50815e-05	0	1.6721e-05	4.3244e-05	d__Bacteria; p__Proteobacteria; c__Gammaproteobacteria; o__Burkholderiales; f__Comamonadaceae; g__Pelomonas
Alishewanella	0	0	1.61816e-05	8.3605e-06	0	d__Bacteria; p__Proteobacteria; c__Gammaproteobacteria; o__Alteromonadales; f__Alteromonadaceae; g__Alishewanella
JGI_0000069-P22	0	0	0	0	8.6488e-06	d__Bacteria; p__Patescibacteria; c__Gracilibacteria; o__JGI_0000069-P22; f__JGI_0000069-P22; g__JGI_0000069-P22
Legionella	2.50815e-05	0	4.04541e-05	8.3605e-06	6.05416e-05	d__Bacteria; p__Proteobacteria; c__Gammaproteobacteria; o__Legionellales; f__Legionellaceae; g__Legionella
Marmoricola	0	0	0	8.3605e-06	0	d__Bacteria; p__Actinobacteriota; c__Actinobacteria; o__Propionibacteriales; f__Nocardioidaceae; g__Marmoricola
Catalinimonas	0	0	0	1.6721e-05	0	d__Bacteria; p__Bacteroidota; c__Bacteroidia; o__Cytophagales; f__Cyclobacteriaceae; g__Catalinimonas
GW2011_GWC1_47_15	0	0	0	0	8.6488e-06	d__Archaea; p__Nanoarchaeota; c__Nanoarchaeia; o__Woesearchaeales; f__GW2011_GWC1_47_15; g__GW2011_GWC1_47_15
Anaerobacillus	0	0	1.61816e-05	0	0	d__Bacteria; p__Firmicutes; c__Bacilli; o__Bacillales; f__Bacillaceae; g__Anaerobacillus
Blastococcus	0	8.3605e-06	0	6.6884e-05	0	d__Bacteria; p__Actinobacteriota; c__Actinobacteria; o__Frankiales; f__Geodermatophilaceae; g__Blastococcus
Rudaea	0	0	8.09081e-06	0	0	d__Bacteria; p__Proteobacteria; c__Gammaproteobacteria; o__Xanthomonadales; f__Rhodanobacteraceae; g__Rudaea
bacteriap25	0.000225734	3.3442e-05	0	5.85235e-05	0	d__Bacteria; p__Myxococcota; c__bacteriap25; o__bacteriap25; f__bacteriap25; g__bacteriap25
Nitriliruptoraceae	0	5.0163e-05	0	0	0	d__Bacteria; p__Actinobacteriota; c__Actinobacteria; o__Nitriliruptorales; f__Nitriliruptoraceae; g__Nitriliruptoraceae
Syntrophococcus	5.0163e-05	0	0	0	0	d__Bacteria; p__Firmicutes; c__Clostridia; o__Lachnospirales; f__Lachnospiraceae; g__Syntrophococcus
Clostridium_sensu_stricto_8	1.6721e-05	0	0	0	0	d__Bacteria; p__Firmicutes; c__Clostridia; o__Clostridiales; f__Clostridiaceae; g__Clostridium_sensu_stricto_8
Propionivibrio	0	0	2.42724e-05	0	0	d__Bacteria; p__Proteobacteria; c__Gammaproteobacteria; o__Burkholderiales; f__Rhodocyclaceae; g__Propionivibrio
SZB50	0	0	0	8.3605e-06	0	d__Bacteria; p__Proteobacteria; c__Gammaproteobacteria; o__SZB50; f__SZB50; g__SZB50
1174-901-12	0	3.3442e-05	0	0	0	d__Bacteria; p__Proteobacteria; c__Alphaproteobacteria; o__Rhizobiales; f__Beijerinckiaceae; g__1174-901-12
Erysipelothrix	0	0	4.85449e-05	0	0	d__Bacteria; p__Firmicutes; c__Bacilli; o__Erysipelotrichales; f__Erysipelotrichaceae; g__Erysipelothrix
Psychrobacillus	0	0	0	0	3.45952e-05	d__Bacteria; p__Firmicutes; c__Bacilli; o__Bacillales; f__Planococcaceae; g__Psychrobacillus
Dubosiella	0.000225734	3.3442e-05	3.23632e-05	0.000200652	8.6488e-06	d__Bacteria; p__Firmicutes; c__Bacilli; o__Erysipelotrichales; f__Erysipelotrichaceae; g__Dubosiella
Buchnera	2.50815e-05	0	0	0.000685561	0	d__Bacteria; p__Proteobacteria; c__Gammaproteobacteria; o__Enterobacterales; f__Morganellaceae; g__Buchnera
MSBL5	0	0	0	8.3605e-06	0	d__Bacteria; p__Chloroflexi; c__Dehalococcoidia; o__MSBL5; f__MSBL5; g__MSBL5
Boseongicola	0	0	0	5.0163e-05	0	d__Bacteria; p__Proteobacteria; c__Alphaproteobacteria; o__Rhodobacterales; f__Rhodobacteraceae; g__Boseongicola
Vibrio	1.6721e-05	5.85235e-05	8.09081e-06	0.00396288	0.00657309	d__Bacteria; p__Proteobacteria; c__Gammaproteobacteria; o__Vibrionales; f__Vibrionaceae; g__Vibrio
Epulopiscium	0	1.6721e-05	0	0	0	d__Bacteria; p__Firmicutes; c__Clostridia; o__Lachnospirales; f__Lachnospiraceae; g__Epulopiscium
Oligoflexus	8.3605e-06	1.6721e-05	0	0	0	d__Bacteria; p__Bdellovibrionota; c__Oligoflexia; o__Oligoflexales; f__Oligoflexales; g__Oligoflexus
Saccharomonospora	0	0	0	0	3.45952e-05	d__Bacteria; p__Actinobacteriota; c__Actinobacteria; o__Pseudonocardiales; f__Pseudonocardiaceae; g__Saccharomonospora
Pajaroellobacter	0	1.6721e-05	1.61816e-05	0	1.72976e-05	d__Bacteria; p__Myxococcota; c__Polyangia; o__Polyangiales; f__Polyangiaceae; g__Pajaroellobacter
Unclassified	0.0240532	0.0277903	0.0499689	0.118677	0.0946265	-

## Sheet: Species
Feature	Group1	Group2	Group3	Group4	Group5	Lineage
Gleimia_europaea	0	0	0	0.000342781	1.72976e-05	d__Bacteria; p__Actinobacteriota; c__Actinobacteria; o__Actinomycetales; f__Actinomycetaceae; g__Actinomyces; s__Gleimia_europaea
Bacteroidales_bacterium	0	2.50815e-05	1.61816e-05	8.3605e-06	0.000112434	d__Bacteria; p__Bacteroidota; c__Bacteroidia; o__Bacteroidales; f__Porphyromonadaceae; g__Porphyromonas; s__Bacteroidales_bacterium
Bacillus_coagulans	0	0	0	0	5.18928e-05	d__Bacteria; p__Firmicutes; c__Bacilli; o__Bacillales; f__Bacillaceae; g__Bacillus; s__Bacillus_coagulans
bacterium_YE57	3.3442e-05	0	0	0	0	d__Bacteria; p__Firmicutes; c__Clostridia; o__Christensenellales; f__Christensenellaceae; g__Christensenellaceae_R-7_group; s__bacterium_YE57
Prevotella_scopos	0	0	1.61816e-05	0	0	d__Bacteria; p__Bacteroidota; c__Bacteroidia; o__Bacteroidales; f__Prevotellaceae; g__Prevotella; s__Prevotella_scopos
uncultured_Gemmatimonadetes	2.50815e-05	0	0	0	0	d__Bacteria; p__Gemmatimonadota; c__Gemmatimonadetes; o__Gemmatimonadales; f__Gemmatimonadaceae; g__Gemmatimonas; s__uncultured_Gemmatimonadetes
Corynebacterium_glucuronolyticum	0	0	0	0.000117047	3.45952e-05	d__Bacteria; p__Actinobacteriota; c__Actinobacteria; o__Corynebacteriales; f__Corynebacteriaceae; g__Corynebacterium; s__Corynebacterium_glucuronolyticum
Acinetobacter_baumannii	0.00032606	0	4.85449e-05	0	0	d__Bacteria; p__Proteobacteria; c__Gammaproteobacteria; o__Pseudomonadales; f__Moraxellaceae; g__Acinetobacter; s__Acinetobacter_baumannii
Bacillus_niabensis	0	7.52445e-05	0	0	0	d__Bacteria; p__Firmicutes; c__Bacilli; o__Bacillales; f__Bacillaceae; g__Bacillus; s__Bacillus_niabensis
uncultured_Haliscomenobacter	0	0	0	0	8.6488e-06	d__Bacteria; p__Bacteroidota; c__Bacteroidia; o__Chitinophagales; f__Saprospiraceae; g__Haliscomenobacter; s__uncultured_Haliscomenobacter
Schaalia_turicensis	0	0	8.09081e-06	0.000367862	5.18928e-05	d__Bacteria; p__Actinobacteriota; c__Actinobacteria; o__Actinomycetales; f__Actinomycetaceae; g__Actinomyces; s__Schaalia_turicensis
Acinetobacter_harbinensis	0	0	0	1.6721e-05	0	d__Bacteria; p__Proteobacteria; c__Gammaproteobacteria; o__Pseudomonadales; f__Moraxellaceae; g__Acinetobacter; s__Acinetobacter_harbinensis
uncultured_prokaryote	0.00066884	0.000259176	0.000153725	0.000351141	0.000233518	d__Bacteria; p__Firmicutes; c__Clostridia; o__Christensenellales; f__Christensenellaceae; g__Christensenellaceae_R-7_group; s__uncultured_prokaryote
Luteimonas_marina	0	0	8.09081e-06	0	0	d__Bacteria; p__Proteobacteria; c__Gammaproteobacteria; o__Xanthomonadales; f__Xanthomonadaceae; g__Luteimonas; s__Luteimonas_marina
Bifidobacterium_longum	1.6721e-05	0.000459828	0.000210361	0.00210685	0.00352871	d__Bacteria; p__Actinobacteriota; c__Actinobacteria; o__Bifidobacteriales; f__Bifidobacteriaceae; g__Bifidobacterium; s__Bifidobacterium_longum
Maribacter_flavus	0	0	0	0	3.45952e-05	d__Bacteria; p__Bacteroidota; c__Bacteroidia; o__Flavobacteriales; f__Flavobacteriaceae; g__Maribacter; s__Maribacter_flavus
Clostridiales_bacterium	0.000108687	0.00188947	0.00039645	0.00590252	0.00129732	d__Bacteria; p__Firmicutes; c__Clostridia; o__Clostridia; f__Hungateiclostridiaceae; g__Fastidiosipila; s__Clostridiales_bacterium
Lactobacillus_paucivorans	0	0.000100326	0	0	0	d__Bacteria; p__Firmicutes; c__Bacilli; o__Lactobacillales; f__Lactobacillaceae; g__Lactobacillus; s__Lactobacillus_paucivorans
Photobacterium_damselae	0	0	0	8.3605e-06	0	d__Bacteria; p__Proteobacteria; c__Gammaproteobacteria; o__Vibrionales; f__Vibrionaceae; g__Photobacterium; s__Photobacterium_damselae
Cupriavidus_respiraculi	0	0	0	8.3605e-06	0	d__Bacteria; p__Proteobacteria; c__Gammaproteobacteria; o__Burkholderiales; f__Burkholderiaceae; g__Cupriavidus; s__Cupriavidus_respiraculi
Bacteroides_salyersiae	0	0	0	8.3605e-06	0	d__Bacteria; p__Bacteroidota; c__Bacteroidia; o__Bacteroidales; f__Bacteroidaceae; g__Bacteroides; s__Bacteroides_salyersiae
Porphyromonas_bennonis	0	0	0	0.00033442	1.72976e-05	d__Bacteria; p__Bacteroidota; c__Bacteroidia; o__Bacteroidales; f__Porphyromonadaceae; g__Porphyromonas; s__Porphyromonas_bennonis
Peptoniphilaceae_bacterium	0	0	2.42724e-05	0.000560154	6.05416e-05	d__Bacteria; p__Firmicutes; c__Clostridia; o__Peptostreptococcales-Tissierellales; f__Peptostreptococcales-Tissierellales; g__Peptoniphilus; s__Peptoniphilaceae_bacterium
Terribacillus_aidingensis	0	0	5.66357e-05	0	0	d__Bacteria; p__Firmicutes; c__Bacilli; o__Bacillales; f__Bacillaceae; g__Terribacillus; s__Terribacillus_aidingensis
uncultured_Candidatus	1.6721e-05	0	0	0	0	d__Bacteria; p__Caldatribacteriota; c__JS1; o__JS1; f__JS1; g__JS1; s__uncultured_Candidatus
Mucispirillum_sp.	0	0	0	8.3605e-06	0	d__Bacteria; p__Deferribacterota; c__Deferribacteres; o__Deferribacterales; f__Deferribacteraceae; g__Mucispirillum; s__Mucispirillum_sp.
Moryella_sp.	3.3442e-05	0	0	0.000367862	0.000112434	d__Bacteria; p__Firmicutes; c__Clostridia; o__Lachnospirales; f__Lachnospiraceae; g__Moryella; s__Moryella_sp.
Capnocytophaga_sputigena	2.50815e-05	6.6884e-05	0	0	0	d__Bacteria; p__Bacteroidota; c__Bacteroidia; o__Flavobacteriales; f__Flavobacteriaceae; g__Capnocytophaga; s__Capnocytophaga_sputigena
Lactobacillus_jensenii	0.000518351	0.0261433	0.00520239	8.3605e-06	0.00122813	d__Bacteria; p__Firmicutes; c__Bacilli; o__Lactobacillales; f__Lactobacillaceae; g__Lactobacillus; s__Lactobacillus_jensenii
Gordonibacter_sp.	0	0	0	1.6721e-05	1.72976e-05	d__Bacteria; p__Actinobacteriota; c__Coriobacteriia; o__Coriobacteriales; f__Eggerthellaceae; g__DNF00809; s__Gordonibacter_sp.
Corynebacterium_urealyticum	0	0	0	0	7.78392e-05	d__Bacteria; p__Actinobacteriota; c__Actinobacteria; o__Corynebacteriales; f__Corynebacteriaceae; g__Corynebacterium; s__Corynebacterium_urealyticum
Treponema_porcinum	0	0	0	8.3605e-06	0	d__Bacteria; p__Spirochaetota; c__Spirochaetia; o__Spirochaetales; f__Spirochaetaceae; g__Treponema; s__Treponema_porcinum
denitrifying_bacterium	0	0	0	0	8.6488e-06	d__Bacteria; p__Bacteroidota; c__Ignavibacteria; o__Ignavibacteriales; f__Ignavibacteriaceae; g__Ignavibacterium; s__denitrifying_bacterium
Parvularcula_flava	0	6.6884e-05	0	0	0	d__Bacteria; p__Proteobacteria; c__Alphaproteobacteria; o__Caulobacterales; f__Parvularculaceae; g__Parvularcula; s__Parvularcula_flava
Bacteriovorax_sp.	0	0	8.89989e-05	0	0	d__Bacteria; p__Bdellovibrionota; c__Bdellovibrionia; o__Bacteriovoracales; f__Bacteriovoracaceae; g__Bacteriovorax; s__Bacteriovorax_sp.
Bacteroides_plebeius	8.3605e-06	0.000217373	6.47265e-05	0.000108687	0.000302708	d__Bacteria; p__Bacteroidota; c__Bacteroidia; o__Bacteroidales; f__Bacteroidaceae; g__Bacteroides; s__Bacteroides_plebeius
uncultured_Desulfuromonadaceae	0	0	0	8.3605e-06	0	d__Bacteria; p__Cyanobacteria; c__Sericytochromatia; o__Sericytochromatia; f__Sericytochromatia; g__Sericytochromatia; s__uncultured_Desulfuromonadaceae
Cutibacterium_avidum	0	0	0	1.6721e-05	0	d__Bacteria; p__Actinobacteriota; c__Actinobacteria; o__Propionibacteriales; f__Propionibacteriaceae; g__Cutibacterium; s__Cutibacterium_avidum
uncultured_Rhizobiales	0	0	0	0	8.6488e-06	d__Bacteria; p__Proteobacteria; c__Alphaproteobacteria; o__Rhizobiales; f__Rhizobiales_Incertae_Sedis; g__uncultured; s__uncultured_Rhizobiales
Romboutsia_hominis	0	0	0	0	2.59464e-05	d__Bacteria; p__Firmicutes; c__Clostridia; o__Peptostreptococcales-Tissierellales; f__Peptostreptococcaceae; g__Romboutsia; s__Romboutsia_hominis
Deinococcus_geothermalis	0	0	0	8.3605e-06	0	d__Bacteria; p__Deinococcota; c__Deinococci; o__Deinococcales; f__Deinococcaceae; g__Deinococcus; s__Deinococcus_geothermalis
uncultured_bacterium	0.0159769	0.0135022	0.00788045	0.0314355	0.01613	d__Bacteria; p__Firmicutes; c__Clostridia; o__Peptostreptococcales-Tissierellales; f__Peptostreptococcales-Tissierellales; g__Finegoldia; s__uncultured_bacterium
Eubacterium__siraeum	0	8.3605e-05	0	8.3605e-06	0	d__Bacteria; p__Firmicutes; c__Clostridia; o__Oscillospirales; f__Ruminococcaceae; g__Eubacterium__siraeum_group; s__Eubacterium__siraeum
Anaerostipes_caccae	0	0	0	3.3442e-05	0	d__Bacteria; p__Firmicutes; c__Clostridia; o__Lachnospirales; f__Lachnospiraceae; g__Anaerostipes; s__Anaerostipes_caccae
Litorilituus_sediminis	0	0	0	1.6721e-05	0	d__Bacteria; p__Proteobacteria; c__Gammaproteobacteria; o__Alteromonadales; f__Colwelliaceae; g__Litorilituus; s__Litorilituus_sediminis
candidate_division	8.3605e-06	0	0	0	0	d__Bacteria; p__Zixibacteria; c__Zixibacteria; o__Zixibacteria; f__Zixibacteria; g__Zixibacteria; s__candidate_division
Stenotrophomonas_koreensis	0	0	0	0	1.72976e-05	d__Bacteria; p__Proteobacteria; c__Gammaproteobacteria; o__Xanthomonadales; f__Xanthomonadaceae; g__Stenotrophomonas; s__Stenotrophomonas_koreensis
Ureibacillus_thermosphaericus	0	0	0	0	8.6488e-06	d__Bacteria; p__Firmicutes; c__Bacilli; o__Bacillales; f__Bacillaceae; g__Ureibacillus; s__Ureibacillus_thermosphaericus
Comamonas_denitrificans	0	0	0	0.000125408	0	d__Bacteria; p__Proteobacteria; c__Gammaproteobacteria; o__Burkholderiales; f__Comamonadaceae; g__Comamonas; s__Comamonas_denitrificans
uncultured_Campylobacterales	8.3605e-06	0	0	0	0	d__Bacteria; p__Campilobacterota; c__Campylobacteria; o__Campylobacterales; f__Sulfurimonadaceae; g__Sulfurimonas; s__uncultured_Campylobacterales
bacterium_QTYC46b	0	0	0	0	8.6488e-06	d__Bacteria; p__Chloroflexi; c__Chloroflexia; o__Thermomicrobiales; f__JG30-KF-CM45; g__JG30-KF-CM45; s__bacterium_QTYC46b
Actinobacillus_indolicus	0	0.000175571	0	0	0	d__Bacteria; p__Proteobacteria; c__Gammaproteobacteria; o__Pasteurellales; f__Pasteurellaceae; g__Actinobacillus; s__Actinobacillus_indolicus
uncultured_Wautersiella	0	0	0	0	1.72976e-05	d__Bacteria; p__Bacteroidota; c__Bacteroidia; o__Bacteroidales; f__Prevotellaceae; g__Prevotella; s__uncultured_Wautersiella
Lactobacillus_manihotivorans	0	0	0	1.6721e-05	0	d__Bacteria; p__Firmicutes; c__Bacilli; o__Lactobacillales; f__Lactobacillaceae; g__Lactobacillus; s__Lactobacillus_manihotivorans
Pedobacter_composti	1.6721e-05	0	8.09081e-06	0	0	d__Bacteria; p__Bacteroidota; c__Bacteroidia; o__Sphingobacteriales; f__Sphingobacteriaceae; g__Pedobacter; s__Pedobacter_composti
Gemella_asaccharolytica	0	8.3605e-06	1.61816e-05	8.3605e-06	4.3244e-05	d__Bacteria; p__Firmicutes; c__Bacilli; o__Staphylococcales; f__Gemellaceae; g__Gemella; s__Gemella_asaccharolytica
uncultured_beta	3.3442e-05	5.0163e-05	3.23632e-05	1.6721e-05	0	d__Bacteria; p__Proteobacteria; c__Gammaproteobacteria; o__Burkholderiales; f__Neisseriaceae; g__Snodgrassella; s__uncultured_beta
Flavobacterium_ginsengiterrae	0	0	0	8.3605e-06	0	d__Bacteria; p__Bacteroidota; c__Bacteroidia; o__Flavobacteriales; f__Flavobacteriaceae; g__Flavobacterium; s__Flavobacterium_ginsengiterrae
Peptoniphilus_urinimassiliensis	0	0	5.66357e-05	0.000150489	0	d__Bacteria; p__Firmicutes; c__Clostridia; o__Peptostreptococcales-Tissierellales; f__Peptostreptococcales-Tissierellales; g__Peptoniphilus; s__Peptoniphilus_urinimassiliensis
Tissierella_sp.	0	0	0.000226543	0	0	d__Bacteria; p__Firmicutes; c__Clostridia; o__Peptostreptococcales-Tissierellales; f__Peptostreptococcales-Tissierellales; g__Tissierella; s__Tissierella_sp.
Lactobacillus_parabrevis	0	0.00138784	0	0	0	d__Bacteria; p__Firmicutes; c__Bacilli; o__Lactobacillales; f__Lactobacillaceae; g__Lactobacillus; s__Lactobacillus_parabrevis
Odoribacter_denticanis	0	0	0	4.18025e-05	0	d__Bacteria; p__Bacteroidota; c__Bacteroidia; o__Bacteroidales; f__Marinifilaceae; g__Odoribacter; s__Odoribacter_denticanis
Lysobacter_dokdonensis	0	1.6721e-05	0	0	0	d__Bacteria; p__Proteobacteria; c__Gammaproteobacteria; o__Xanthomonadales; f__Xanthomonadaceae; g__Lysobacter; s__Lysobacter_dokdonensis
Atopobium_vaginae	0.0101664	0.0103169	0.0458021	0.0168715	0.025955	d__Bacteria; p__Actinobacteriota; c__Coriobacteriia; o__Coriobacteriales; f__Atopobiaceae; g__Atopobium; s__Atopobium_vaginae
Porphyromonas_pasteri	0.000418025	0.000309339	0.000129453	0	0	d__Bacteria; p__Bacteroidota; c__Bacteroidia; o__Bacteroidales; f__Porphyromonadaceae; g__Porphyromonas; s__Porphyromonas_pasteri
Phalacroma_mitra	0	0	0	0	0.000155678	d__Bacteria; p__Cyanobacteria; c__Cyanobacteriia; o__Chloroplast; f__Chloroplast; g__Chloroplast; s__Phalacroma_mitra
Selenomonas_sp.	0	1.6721e-05	1.61816e-05	0	0	d__Bacteria; p__Firmicutes; c__Negativicutes; o__Veillonellales-Selenomonadales; f__Selenomonadaceae; g__Selenomonas; s__Selenomonas_sp.
uncultured_Firmicutes	5.85235e-05	3.3442e-05	5.66357e-05	0	0	d__Bacteria; p__Firmicutes; c__Bacilli; o__Mycoplasmatales; f__Mycoplasmataceae; g__Candidatus_Bacilloplasma; s__uncultured_Firmicutes
uncultured_anaerobic	0	8.3605e-06	0	8.3605e-06	0	d__Bacteria; p__Patescibacteria; c__Dojkabacteria; o__Dojkabacteria; f__Dojkabacteria; g__Dojkabacteria; s__uncultured_anaerobic
Actinomyces_graevenitzii	0	0	0	0	1.72976e-05	d__Bacteria; p__Actinobacteriota; c__Actinobacteria; o__Actinomycetales; f__Actinomycetaceae; g__Actinomyces; s__Actinomyces_graevenitzii
Bacteroidaceae_bacterium	0	8.3605e-05	0	0	1.72976e-05	d__Bacteria; p__Bacteroidota; c__Bacteroidia; o__Bacteroidales; f__Bacteroidaceae; g__Bacteroides; s__Bacteroidaceae_bacterium
Anaerococcus_octavius	0	0	4.04541e-05	0.000234094	1.72976e-05	d__Bacteria; p__Firmicutes; c__Clostridia; o__Peptostreptococcales-Tissierellales; f__Peptostreptococcales-Tissierellales; g__Anaerococcus; s__Anaerococcus_octavius
Legionella_lytica	0	0	0	8.3605e-06	0	d__Bacteria; p__Proteobacteria; c__Gammaproteobacteria; o__Legionellales; f__Legionellaceae; g__Legionella; s__Legionella_lytica
Prevotella_multiformis	0	0	1.61816e-05	0	0	d__Bacteria; p__Bacteroidota; c__Bacteroidia; o__Bacteroidales; f__Prevotellaceae; g__Prevotella; s__Prevotella_multiformis
Veillonella_montpellierensis	0.00193964	0.000234094	0.000105181	0.000317699	0.000121083	d__Bacteria; p__Firmicutes; c__Negativicutes; o__Veillonellales-Selenomonadales; f__Veillonellaceae; g__Veillonella; s__Veillonella_montpellierensis
Eubacterium_ramulus	0	0	1.61816e-05	0	0	d__Bacteria; p__Firmicutes; c__Clostridia; o__Lachnospirales; f__Lachnospiraceae; g__Agathobacter; s__Eubacterium_ramulus
beta_proteobacterium	6.6884e-05	0	0	8.3605e-06	0	d__Bacteria; p__Proteobacteria; c__Gammaproteobacteria; o__Burkholderiales; f__SC-I-84; g__SC-I-84; s__beta_proteobacterium
Donghicola_tyrosinivorans	0	1.6721e-05	0	0	0	d__Bacteria; p__Proteobacteria; c__Alphaproteobacteria; o__Rhodobacterales; f__Rhodobacteraceae; g__Donghicola; s__Donghicola_tyrosinivorans
Eubacterium_limosum	0	2.50815e-05	0	0.000108687	0	d__Bacteria; p__Firmicutes; c__Clostridia; o__Eubacteriales; f__Eubacteriaceae; g__Eubacterium; s__Eubacterium_limosum
Bacteroides_graminisolvens	0	1.6721e-05	0	0	0	d__Bacteria; p__Bacteroidota; c__Bacteroidia; o__Bacteroidales; f__Bacteroidaceae; g__Bacteroides; s__Bacteroides_graminisolvens
Bacteroides_clarus	0	0	0	2.50815e-05	2.59464e-05	d__Bacteria; p__Bacteroidota; c__Bacteroidia; o__Bacteroidales; f__Bacteroidaceae; g__Bacteroides; s__Bacteroides_clarus
uncultured_Prevotellaceae	0	0	8.09081e-06	0	0	d__Bacteria; p__Bacteroidota; c__Bacteroidia; o__Bacteroidales; f__Prevotellaceae; g__Alloprevotella; s__uncultured_Prevotellaceae
Arcanobacterium_sp.	0	0	2.42724e-05	6.6884e-05	2.59464e-05	d__Bacteria; p__Actinobacteriota; c__Actinobacteria; o__Actinomycetales; f__Actinomycetaceae; g__Arcanobacterium; s__Arcanobacterium_sp.
uncultured_Alphaproteobacteria	1.6721e-05	0	0	1.6721e-05	0	d__Bacteria; p__Proteobacteria; c__Alphaproteobacteria; o__Rhizobiales; f__Beijerinckiaceae; g__Roseiarcus; s__uncultured_Alphaproteobacteria
Capnocytophaga_gingivalis	5.0163e-05	8.3605e-06	8.09081e-06	0	0	d__Bacteria; p__Bacteroidota; c__Bacteroidia; o__Flavobacteriales; f__Flavobacteriaceae; g__Capnocytophaga; s__Capnocytophaga_gingivalis
Pedobacter_arcticus	0	0	0	0	1.72976e-05	d__Bacteria; p__Bacteroidota; c__Bacteroidia; o__Sphingobacteriales; f__Sphingobacteriaceae; g__Pedobacter; s__Pedobacter_arcticus
Alloscardovia_omnicolens	0	0.000117047	6.47265e-05	0.0222055	0.000345952	d__Bacteria; p__Actinobacteriota; c__Actinobacteria; o__Bifidobacteriales; f__Bifidobacteriaceae; g__Alloscardovia; s__Alloscardovia_omnicolens
Campylobacter_hominis	0	0	1.61816e-05	0.000125408	0	d__Bacteria; p__Campilobacterota; c__Campylobacteria; o__Campylobacterales; f__Campylobacteraceae; g__Campylobacter; s__Campylobacter_hominis
Dorea_formicigenerans	1.6721e-05	0.000209013	4.04541e-05	6.6884e-05	3.45952e-05	d__Bacteria; p__Firmicutes; c__Clostridia; o__Lachnospirales; f__Lachnospiraceae; g__Dorea; s__Dorea_formicigenerans
uncultured_Conexibacteraceae	0	0	0	1.6721e-05	0	d__Bacteria; p__Actinobacteriota; c__Thermoleophilia; o__Solirubrobacterales; f__67-14; g__67-14; s__uncultured_Conexibacteraceae
Clostridium_sp.	0	0	0	2.50815e-05	5.18928e-05	d__Bacteria; p__Firmicutes; c__Clostridia; o__Oscillospirales; f__Oscillospiraceae; g__uncultured; s__Clostridium_sp.
Clostridium_thermopalmarium	0	0	0	0	4.3244e-05	d__Bacteria; p__Firmicutes; c__Clostridia; o__Clostridiales; f__Clostridiaceae; g__Clostridium_sensu_stricto_7; s__Clostridium_thermopalmarium
Megamonas_funiformis	0	2.50815e-05	0	8.3605e-06	0	d__Bacteria; p__Firmicutes; c__Negativicutes; o__Veillonellales-Selenomonadales; f__Selenomonadaceae; g__Megamonas; s__Megamonas_funiformis
Prevotella_genomosp.	0	0	1.61816e-05	0	0	d__Bacteria; p__Bacteroidota; c__Bacteroidia; o__Bacteroidales; f__Prevotellaceae; g__Prevotella; s__Prevotella_genomosp.
Haematomicrobium_sanguinis	0	0	0	2.50815e-05	0	d__Bacteria; p__Actinobacteriota; c__Actinobacteria; o__Micrococcales; f__Micrococcaceae; g__Haematomicrobium; s__Haematomicrobium_sanguinis
Lactobacillus_iners	0.367979	0.295193	0.19104	0.0111362	0.204561	d__Bacteria; p__Firmicutes; c__Bacilli; o__Lactobacillales; f__Lactobacillaceae; g__Lactobacillus; s__Lactobacillus_iners
Parasegetibacter_luojiensis	8.3605e-06	0	0	0	0	d__Bacteria; p__Bacteroidota; c__Bacteroidia; o__Chitinophagales; f__Chitinophagaceae; g__Parasegetibacter; s__Parasegetibacter_luojiensis
Glycomyces_algeriensis	5.0163e-05	0	0	0	0	d__Bacteria; p__Actinobacteriota; c__Actinobacteria; o__Glycomycetales; f__Glycomycetaceae; g__Glycomyces; s__Glycomyces_algeriensis
uncultured_Methanosarcinales	0.000192292	0	0	0	0	d__Archaea; p__Halobacterota; c__Methanosarcinia; o__Methanosarciniales; f__Methanosaetaceae; g__Methanosaeta; s__uncultured_Methanosarcinales
Chitinophaga_sedimenti	0	0	0	1.6721e-05	0	d__Bacteria; p__Bacteroidota; c__Bacteroidia; o__Chitinophagales; f__Chitinophagaceae; g__Chitinophaga; s__Chitinophaga_sedimenti
Vibrio_metschnikovii	0	0	0	0.0023493	0.00519793	d__Bacteria; p__Proteobacteria; c__Gammaproteobacteria; o__Vibrionales; f__Vibrionaceae; g__Vibrio; s__Vibrio_metschnikovii
Nakamurella_multipartita	8.3605e-06	0	0	0	0	d__Bacteria; p__Actinobacteriota; c__Actinobacteria; o__Frankiales; f__Nakamurellaceae; g__Nakamurella; s__Nakamurella_multipartita
Bacteroides_fragilis	8.3605e-05	0.000200652	2.42724e-05	0.000685561	6.91904e-05	d__Bacteria; p__Bacteroidota; c__Bacteroidia; o__Bacteroidales; f__Bacteroidaceae; g__Bacteroides; s__Bacteroides_fragilis
Pedomicrobium_americanum	0	0	0	0	0.000112434	d__Bacteria; p__Proteobacteria; c__Alphaproteobacteria; o__Rhizobiales; f__Hyphomicrobiaceae; g__Pedomicrobium; s__Pedomicrobium_americanum
Corynebacterium_maris	0	0	0	8.3605e-06	0	d__Bacteria; p__Actinobacteriota; c__Actinobacteria; o__Corynebacteriales; f__Corynebacteriaceae; g__Corynebacterium; s__Corynebacterium_maris
uncultured_Flexibacter	5.85235e-05	2.50815e-05	0	0	8.6488e-06	d__Bacteria; p__Bacteroidota; c__Bacteroidia; o__Cytophagales; f__Microscillaceae; g__uncultured; s__uncultured_Flexibacter
Clostridium__leptum	0	5.0163e-05	8.09081e-06	0.000125408	4.3244e-05	d__Bacteria; p__Firmicutes; c__Clostridia; o__Oscillospirales; f__Ruminococcaceae; g__Incertae_Sedis; s__Clostridium__leptum
Acinetobacter_soli	8.3605e-06	0	0	0	8.6488e-05	d__Bacteria; p__Proteobacteria; c__Gammaproteobacteria; o__Pseudomonadales; f__Moraxellaceae; g__Acinetobacter; s__Acinetobacter_soli
Roseisolibacter_agri	0	0	0	1.6721e-05	0	d__Bacteria; p__Gemmatimonadota; c__Gemmatimonadetes; o__Gemmatimonadales; f__Gemmatimonadaceae; g__Roseisolibacter; s__Roseisolibacter_agri
Bacteroides_massiliensis	0	2.50815e-05	3.23632e-05	0	0	d__Bacteria; p__Bacteroidota; c__Bacteroidia; o__Bacteroidales; f__Bacteroidaceae; g__Bacteroides; s__Bacteroides_massiliensis
Pediococcus_ethanolidurans	0	0.000175571	0	0.000142129	0	d__Bacteria; p__Firmicutes; c__Bacilli; o__Lactobacillales; f__Lactobacillaceae; g__Pediococcus; s__Pediococcus_ethanolidurans
Helicobacter_rodentium	0	0	0	0	4.3244e-05	d__Bacteria; p__Campilobacterota; c__Campylobacteria; o__Campylobacterales; f__Helicobacteraceae; g__Helicobacter; s__Helicobacter_rodentium
Prevotella_histicola	0	0	0.000105181	0	0.000233518	d__Bacteria; p__Bacteroidota; c__Bacteroidia; o__Bacteroidales; f__Prevotellaceae; g__Prevotella; s__Prevotella_histicola
Prevotella_melaninogenica	0.000100326	0.000175571	0.000809081	0.000928016	0.0021622	d__Bacteria; p__Bacteroidota; c__Bacteroidia; o__Bacteroidales; f__Prevotellaceae; g__Prevotella; s__Prevotella_melaninogenica
Rhodospirillaceae_bacterium	0	0	1.61816e-05	0	0	d__Bacteria; p__Proteobacteria; c__Alphaproteobacteria; o__Azospirillales; f__Azospirillaceae; g__Nitrospirillum; s__Rhodospirillaceae_bacterium
Lactobacillus_paracollinoides	0	0.00552629	0	0	0	d__Bacteria; p__Firmicutes; c__Bacilli; o__Lactobacillales; f__Lactobacillaceae; g__Lactobacillus; s__Lactobacillus_paracollinoides
Bifidobacterium_breve	0	0.0224814	0	0.000192292	2.59464e-05	d__Bacteria; p__Actinobacteriota; c__Actinobacteria; o__Bifidobacteriales; f__Bifidobacteriaceae; g__Bifidobacterium; s__Bifidobacterium_breve
Sphaerotilus_natans	0	0	0.000372177	0	0	d__Bacteria; p__Proteobacteria; c__Gammaproteobacteria; o__Burkholderiales; f__Comamonadaceae; g__Sphaerotilus; s__Sphaerotilus_natans
Thermomonas_fusca	0	2.50815e-05	0	0	0	d__Bacteria; p__Proteobacteria; c__Gammaproteobacteria; o__Xanthomonadales; f__Xanthomonadaceae; g__Thermomonas; s__Thermomonas_fusca
Flavobacterium_cheonhonense	0	0	4.04541e-05	0	0	d__Bacteria; p__Bacteroidota; c__Bacteroidia; o__Flavobacteriales; f__Flavobacteriaceae; g__Flavobacterium; s__Flavobacterium_cheonhonense
poultry_manure	0	2.50815e-05	0	0	0	d__Bacteria; p__Firmicutes; c__Clostridia; o__Peptostreptococcales-Tissierellales; f__Peptostreptococcales-Tissierellales; g__Anaerosalibacter; s__poultry_manure
Hydromonas_duriensis	0	0	8.09081e-06	0	0	d__Bacteria; p__Proteobacteria; c__Gammaproteobacteria; o__Burkholderiales; f__Chromobacteriaceae; g__Vogesella; s__Hydromonas_duriensis
uncultured_Blastocatella	1.6721e-05	0	0	0	0	d__Bacteria; p__Acidobacteriota; c__Blastocatellia; o__Pyrinomonadales; f__Pyrinomonadaceae; g__RB41; s__uncultured_Blastocatella
Candidatus_Fonsibacter	3.3442e-05	0	8.89989e-05	0	0	d__Bacteria; p__Proteobacteria; c__Alphaproteobacteria; o__SAR11_clade; f__Clade_III; g__Clade_III; s__Candidatus_Fonsibacter
Anaerococcus_prevotii	0	0	0	6.6884e-05	0	d__Bacteria; p__Firmicutes; c__Clostridia; o__Peptostreptococcales-Tissierellales; f__Peptostreptococcales-Tissierellales; g__Anaerococcus; s__Anaerococcus_prevotii
Acidobacteria_bacterium	1.6721e-05	0	0	8.3605e-06	0	d__Bacteria; p__Acidobacteriota; c__Holophagae; o__Subgroup_7; f__Subgroup_7; g__Subgroup_7; s__Acidobacteria_bacterium
uncultured_Sphingobacteriales	4.18025e-05	0.000175571	2.42724e-05	0	0	d__Bacteria; p__Bacteroidota; c__Bacteroidia; o__Chitinophagales; f__Saprospiraceae; g__uncultured; s__uncultured_Sphingobacteriales
Stenotrophomonas_rhizophila	0.00098654	0	8.09081e-06	0	0.00135786	d__Bacteria; p__Proteobacteria; c__Gammaproteobacteria; o__Xanthomonadales; f__Xanthomonadaceae; g__Stenotrophomonas; s__Stenotrophomonas_rhizophila
Pararheinheimera_texasensis	0	0	4.04541e-05	0	0	d__Bacteria; p__Proteobacteria; c__Gammaproteobacteria; o__Alteromonadales; f__Alteromonadaceae; g__Rheinheimera; s__Pararheinheimera_texasensis
Sphingoaurantiacus_capsulatus	0	0	0	0	8.6488e-06	d__Bacteria; p__Proteobacteria; c__Alphaproteobacteria; o__Sphingomonadales; f__Sphingomonadaceae; g__Sphingoaurantiacus; s__Sphingoaurantiacus_capsulatus
Parabacteroides_goldsteinii	0	3.3442e-05	8.09081e-06	0	0	d__Bacteria; p__Bacteroidota; c__Bacteroidia; o__Bacteroidales; f__Tannerellaceae; g__Parabacteroides; s__Parabacteroides_goldsteinii
Megasphaera_micronuciformis	0	0	2.42724e-05	1.6721e-05	8.6488e-06	d__Bacteria; p__Firmicutes; c__Negativicutes; o__Veillonellales-Selenomonadales; f__Veillonellaceae; g__Megasphaera; s__Megasphaera_micronuciformis
Vibrio_fortis	0	0	0	0	6.05416e-05	d__Bacteria; p__Proteobacteria; c__Gammaproteobacteria; o__Vibrionales; f__Vibrionaceae; g__Vibrio; s__Vibrio_fortis
Hydrogenophaga_intermedia	0	0	0	1.6721e-05	0	d__Bacteria; p__Proteobacteria; c__Gammaproteobacteria; o__Burkholderiales; f__Comamonadaceae; g__Hydrogenophaga; s__Hydrogenophaga_intermedia
uncultured_Bacteroidales	0.000234094	0.000192292	0.000307451	0.000125408	0.000899475	d__Bacteria; p__Bacteroidota; c__Bacteroidia; o__Bacteroidales; f__Prevotellaceae; g__Alloprevotella; s__uncultured_Bacteroidales
uncultured_Desulfuromonadales	0	0	4.04541e-05	0	0	d__Bacteria; p__Desulfobacterota; c__Desulfuromonadia; o__PB19; f__PB19; g__PB19; s__uncultured_Desulfuromonadales
Thalassococcus_sp.	0	2.50815e-05	0	0	0.00021622	d__Bacteria; p__Proteobacteria; c__Alphaproteobacteria; o__Rhodobacterales; f__Rhodobacteraceae; g__Rhodobacteraceae; s__Thalassococcus_sp.
Burkholderiales_bacterium	0	0	8.09081e-06	8.3605e-06	0	d__Bacteria; p__Proteobacteria; c__Gammaproteobacteria; o__Burkholderiales; f__Sutterellaceae; g__Parasutterella; s__Burkholderiales_bacterium
Phocaeicola_abscessus	0	0	8.09081e-06	0	0	d__Bacteria; p__Bacteroidota; c__Bacteroidia; o__Bacteroidales; f__Bacteroidales_Incertae_Sedis; g__Phocaeicola; s__Phocaeicola_abscessus
Anaeroglobus_geminatus	0	0	4.85449e-05	6.6884e-05	0	d__Bacteria; p__Firmicutes; c__Negativicutes; o__Veillonellales-Selenomonadales; f__Veillonellaceae; g__Anaeroglobus; s__Anaeroglobus_geminatus
Phaeodactylibacter_luteus	0	0.000125408	0	0	0	d__Bacteria; p__Bacteroidota; c__Bacteroidia; o__Chitinophagales; f__Saprospiraceae; g__Phaeodactylibacter; s__Phaeodactylibacter_luteus
Prevotella_disiens	3.3442e-05	1.6721e-05	0.000914262	0.00699774	0.00119353	d__Bacteria; p__Bacteroidota; c__Bacteroidia; o__Bacteroidales; f__Prevotellaceae; g__Prevotella; s__Prevotella_disiens
Anaerococcus_nagyae	0	0	0	4.18025e-05	0	d__Bacteria; p__Firmicutes; c__Clostridia; o__Peptostreptococcales-Tissierellales; f__Peptostreptococcales-Tissierellales; g__Anaerococcus; s__Anaerococcus_nagyae
Pseudoxanthomonas_taiwanensis	0	0	0	0	1.72976e-05	d__Bacteria; p__Proteobacteria; c__Gammaproteobacteria; o__Xanthomonadales; f__Xanthomonadaceae; g__Pseudoxanthomonas; s__Pseudoxanthomonas_taiwanensis
Streptococcus_mutans	0	0	0	0	1.72976e-05	d__Bacteria; p__Firmicutes; c__Bacilli; o__Lactobacillales; f__Streptococcaceae; g__Streptococcus; s__Streptococcus_mutans
Actinotignum_schaalii	0	0	0	0.000234094	8.6488e-06	d__Bacteria; p__Actinobacteriota; c__Actinobacteria; o__Actinomycetales; f__Actinomycetaceae; g__Actinotignum; s__Actinotignum_schaalii
Staphylococcus_lentus	0	5.0163e-05	0	0	1.72976e-05	d__Bacteria; p__Firmicutes; c__Bacilli; o__Staphylococcales; f__Staphylococcaceae; g__Staphylococcus; s__Staphylococcus_lentus
Capnocytophaga_leadbetteri	0	6.6884e-05	8.09081e-06	0	8.6488e-06	d__Bacteria; p__Bacteroidota; c__Bacteroidia; o__Flavobacteriales; f__Flavobacteriaceae; g__Capnocytophaga; s__Capnocytophaga_leadbetteri
Bacillus_horikoshii	0	0	0.000533994	0	0	d__Bacteria; p__Firmicutes; c__Bacilli; o__Bacillales; f__Bacillaceae; g__Bacillus; s__Bacillus_horikoshii
Haloferula_rosea	0	0	0	0	5.18928e-05	d__Bacteria; p__Verrucomicrobiota; c__Verrucomicrobiae; o__Verrucomicrobiales; f__Rubritaleaceae; g__Haloferula; s__Haloferula_rosea
Rarimicrobium_hominis	0	0	2.42724e-05	0	0	d__Bacteria; p__Synergistota; c__Synergistia; o__Synergistales; f__Synergistaceae; g__Pyramidobacter; s__Rarimicrobium_hominis
Lactobacillus_buchneri	0	0.000108687	0	0	0	d__Bacteria; p__Firmicutes; c__Bacilli; o__Lactobacillales; f__Lactobacillaceae; g__Lactobacillus; s__Lactobacillus_buchneri
Clostridium__spiroforme	0	0	0	6.6884e-05	0	d__Bacteria; p__Firmicutes; c__Bacilli; o__Erysipelotrichales; f__Erysipelatoclostridiaceae; g__Erysipelatoclostridium; s__Clostridium__spiroforme
Leptotrichia_hongkongensis	0	0	0	8.3605e-06	0	d__Bacteria; p__Fusobacteriota; c__Fusobacteriia; o__Fusobacteriales; f__Leptotrichiaceae; g__Leptotrichia; s__Leptotrichia_hongkongensis
Haematococcus_lacustris	0	0	1.61816e-05	0	0	d__Bacteria; p__Bacteroidota; c__Bacteroidia; o__Sphingobacteriales; f__NS11-12_marine_group; g__NS11-12_marine_group; s__Haematococcus_lacustris
uncultured_Chlorobi	4.18025e-05	0	0	0	0	d__Bacteria; p__Bacteroidota; c__Kryptonia; o__Kryptoniales; f__BSV26; g__BSV26; s__uncultured_Chlorobi
Maribacter_polysiphoniae	0	0	0	1.6721e-05	0	d__Bacteria; p__Bacteroidota; c__Bacteroidia; o__Flavobacteriales; f__Flavobacteriaceae; g__Maribacter; s__Maribacter_polysiphoniae
Moraxella_porci	0	0.000225734	0	0	0	d__Bacteria; p__Proteobacteria; c__Gammaproteobacteria; o__Pseudomonadales; f__Moraxellaceae; g__Moraxella; s__Moraxella_porci
uncultured_Sinobacteraceae	0	0	0	0	8.6488e-06	d__Bacteria; p__Proteobacteria; c__Gammaproteobacteria; o__Steroidobacterales; f__Steroidobacteraceae; g__uncultured; s__uncultured_Sinobacteraceae
Acinetobacter_indicus	0	0	0	7.52445e-05	0.000467035	d__Bacteria; p__Proteobacteria; c__Gammaproteobacteria; o__Pseudomonadales; f__Moraxellaceae; g__Acinetobacter; s__Acinetobacter_indicus
uncultured_soil	0.000685561	5.0163e-05	0	4.18025e-05	0.000198922	d__Bacteria; p__Actinobacteriota; c__Thermoleophilia; o__Solirubrobacterales; f__67-14; g__67-14; s__uncultured_soil
Kerstersia_gyiorum	0	0	2.42724e-05	0	0	d__Bacteria; p__Proteobacteria; c__Gammaproteobacteria; o__Burkholderiales; f__Alcaligenaceae; g__Kerstersia; s__Kerstersia_gyiorum
Nocardioides_tritolerans	0.000142129	0	0	0	0	d__Bacteria; p__Actinobacteriota; c__Actinobacteria; o__Propionibacteriales; f__Nocardioidaceae; g__Nocardioides; s__Nocardioides_tritolerans
Koukoulia_aurantiaca	0	0	0	5.0163e-05	0	d__Bacteria; p__Proteobacteria; c__Gammaproteobacteria; o__Cardiobacteriales; f__Wohlfahrtiimonadaceae; g__Koukoulia; s__Koukoulia_aurantiaca
Prevotella_nanceiensis	0.000234094	0.000284257	0.000105181	0	1.72976e-05	d__Bacteria; p__Bacteroidota; c__Bacteroidia; o__Bacteroidales; f__Prevotellaceae; g__Prevotella; s__Prevotella_nanceiensis
Porphyromonas_catoniae	0.000100326	0.000183931	0	0	0	d__Bacteria; p__Bacteroidota; c__Bacteroidia; o__Bacteroidales; f__Porphyromonadaceae; g__Porphyromonas; s__Porphyromonas_catoniae
Tannerella_forsythia	0	0	8.09081e-06	0	0	d__Bacteria; p__Bacteroidota; c__Bacteroidia; o__Bacteroidales; f__Tannerellaceae; g__Tannerella; s__Tannerella_forsythia
Clostridium_baratii	0	0	0	8.3605e-06	0	d__Bacteria; p__Firmicutes; c__Clostridia; o__Clostridiales; f__Clostridiaceae; g__Clostridium_sensu_stricto_1; s__Clostridium_baratii
Peptoniphilus_obesi	0	0	0	4.18025e-05	5.18928e-05	d__Bacteria; p__Firmicutes; c__Clostridia; o__Peptostreptococcales-Tissierellales; f__Peptostreptococcales-Tissierellales; g__Peptoniphilus; s__Peptoniphilus_obesi
Alistipes_sp.	3.3442e-05	4.18025e-05	0	0	8.6488e-06	d__Bacteria; p__Bacteroidota; c__Bacteroidia; o__Bacteroidales; f__Rikenellaceae; g__Alistipes; s__Alistipes_sp.
Christensenella_minuta	0	0	0	5.0163e-05	0	d__Bacteria; p__Firmicutes; c__Clostridia; o__Christensenellales; f__Christensenellaceae; g__Christensenella; s__Christensenella_minuta
Psychrobacter_alimentarius	0	0.00015885	0	0	0	d__Bacteria; p__Proteobacteria; c__Gammaproteobacteria; o__Pseudomonadales; f__Moraxellaceae; g__Psychrobacter; s__Psychrobacter_alimentarius
Peptostreptococcus_anaerobius	1.6721e-05	0.000418025	0.000105181	0.00178079	0.00124543	d__Bacteria; p__Firmicutes; c__Clostridia; o__Peptostreptococcales-Tissierellales; f__Peptostreptococcaceae; g__Peptostreptococcus; s__Peptostreptococcus_anaerobius
Polyangium_sp.	0.000192292	0	0	0	0	d__Bacteria; p__Proteobacteria; c__Gammaproteobacteria; o__Burkholderiales; f__Comamonadaceae; g__Comamonas; s__Polyangium_sp.
Roseomonas_sp.	0	0	0	8.3605e-06	0	d__Bacteria; p__Proteobacteria; c__Alphaproteobacteria; o__Acetobacterales; f__Acetobacteraceae; g__Acetobacteraceae; s__Roseomonas_sp.
soil_metagenome	0	0	0	0	8.6488e-06	-
uncultured_Litorilinea	0	8.3605e-06	0	0	0	d__Bacteria; p__Chloroflexi; c__Anaerolineae; o__Ardenticatenales; f__uncultured; g__uncultured; s__uncultured_Litorilinea
Desulfovibrio_alaskensis	1.6721e-05	0	0	0	0	d__Bacteria; p__Desulfobacterota; c__Desulfovibrionia; o__Desulfovibrionales; f__Desulfovibrionaceae; g__Desulfovibrio; s__Desulfovibrio_alaskensis
Streptococcus_porcorum	0	1.6721e-05	0	0	0	d__Bacteria; p__Firmicutes; c__Bacilli; o__Lactobacillales; f__Streptococcaceae; g__Streptococcus; s__Streptococcus_porcorum
Acinetobacter_ursingii	0	0	0	5.0163e-05	8.6488e-06	d__Bacteria; p__Proteobacteria; c__Gammaproteobacteria; o__Pseudomonadales; f__Moraxellaceae; g__Acinetobacter; s__Acinetobacter_ursingii
Prevotella_salivae	8.3605e-06	0	0.000177998	6.6884e-05	1.72976e-05	d__Bacteria; p__Bacteroidota; c__Bacteroidia; o__Bacteroidales; f__Prevotellaceae; g__Prevotella; s__Prevotella_salivae
Franconibacter_helveticus	0	0	0.000177998	0	0	d__Bacteria; p__Proteobacteria; c__Gammaproteobacteria; o__Enterobacterales; f__Enterobacteriaceae; g__Franconibacter; s__Franconibacter_helveticus
Buchnera_aphidicola	2.50815e-05	0	0	0	0	d__Bacteria; p__Proteobacteria; c__Gammaproteobacteria; o__Enterobacterales; f__Morganellaceae; g__Buchnera; s__Buchnera_aphidicola
Bifissio_spartinae	0	0	0	8.3605e-06	0	d__Bacteria; p__Bacteroidota; c__Bacteroidia; o__Chitinophagales; f__Chitinophagaceae; g__Cnuella; s__Bifissio_spartinae
uncultured_Desulfovibrionales	0	0	0	8.3605e-06	8.6488e-06	d__Bacteria; p__Desulfobacterota; c__Desulfovibrionia; o__Desulfovibrionales; f__Desulfovibrionaceae; g__uncultured; s__uncultured_Desulfovibrionales
Lactobacillus_kefiri	0	0	0	0	8.6488e-06	d__Bacteria; p__Firmicutes; c__Bacilli; o__Lactobacillales; f__Lactobacillaceae; g__Lactobacillus; s__Lactobacillus_kefiri
Dialister_micraerophilus	0.000543433	0.00117047	0.000889989	0.00312683	0.000977314	d__Bacteria; p__Firmicutes; c__Negativicutes; o__Veillonellales-Selenomonadales; f__Veillonellaceae; g__Dialister; s__Dialister_micraerophilus
uncultured_Limnohabitans	0	5.85235e-05	0	0	0	d__Bacteria; p__Proteobacteria; c__Gammaproteobacteria; o__Burkholderiales; f__Comamonadaceae; g__Limnohabitans; s__uncultured_Limnohabitans
Bacteroides_caecimuris	0.000200652	0.000100326	0.000113271	0	3.45952e-05	d__Bacteria; p__Bacteroidota; c__Bacteroidia; o__Bacteroidales; f__Bacteroidaceae; g__Bacteroides; s__Bacteroides_caecimuris
Paracraurococcus_sp.	8.3605e-06	0	0	0	0	d__Bacteria; p__Proteobacteria; c__Alphaproteobacteria; o__Acetobacterales; f__Acetobacteraceae; g__uncultured; s__Paracraurococcus_sp.
Vibrio_diazotrophicus	0	0	0	0.000150489	0.000138381	d__Bacteria; p__Proteobacteria; c__Gammaproteobacteria; o__Vibrionales; f__Vibrionaceae; g__Vibrio; s__Vibrio_diazotrophicus
Trueperella_pyogenes	0	0	0	8.3605e-06	0	d__Bacteria; p__Actinobacteriota; c__Actinobacteria; o__Actinomycetales; f__Actinomycetaceae; g__Trueperella; s__Trueperella_pyogenes
Lactobacillus_delbrueckii	7.52445e-05	0	0	8.3605e-06	0.000233518	d__Bacteria; p__Firmicutes; c__Bacilli; o__Lactobacillales; f__Lactobacillaceae; g__Lactobacillus; s__Lactobacillus_delbrueckii
Thermomonosporaceae_bacterium	0	0	0	0	8.6488e-06	d__Bacteria; p__Actinobacteriota; c__Actinobacteria; o__Frankiales; f__Acidothermaceae; g__Acidothermus; s__Thermomonosporaceae_bacterium
delta_proteobacterium	0	0	0	0	8.6488e-06	d__Bacteria; p__MBNT15; c__MBNT15; o__MBNT15; f__MBNT15; g__MBNT15; s__delta_proteobacterium
uncultured_Planctomycetaceae	8.3605e-06	0	0	0	0	d__Bacteria; p__Planctomycetota; c__Planctomycetes; o__Pirellulales; f__Pirellulaceae; g__Pir4_lineage; s__uncultured_Planctomycetaceae
gut_metagenome	7.52445e-05	0.00101998	3.23632e-05	0.000133768	0.000112434	d__Bacteria; p__Firmicutes; c__Clostridia; o__Oscillospirales; f__Ruminococcaceae; g__uncultured; s__gut_metagenome
Clostridium_gasigenes	8.3605e-05	0	0	0	0	d__Bacteria; p__Firmicutes; c__Clostridia; o__Clostridiales; f__Clostridiaceae; g__Clostridium_sensu_stricto_1; s__Clostridium_gasigenes
Marinospirillum_minutulum	0	0	0	8.3605e-06	0	d__Bacteria; p__Proteobacteria; c__Gammaproteobacteria; o__Oceanospirillales; f__Halomonadaceae; g__Marinospirillum; s__Marinospirillum_minutulum
Lactobacillus_intestinalis	0	8.3605e-05	1.61816e-05	0.00249979	0.00028541	d__Bacteria; p__Firmicutes; c__Bacilli; o__Lactobacillales; f__Lactobacillaceae; g__Lactobacillus; s__Lactobacillus_intestinalis
Prevotella_pallens	0	0	0.000226543	0	0.000190274	d__Bacteria; p__Bacteroidota; c__Bacteroidia; o__Bacteroidales; f__Prevotellaceae; g__Prevotella; s__Prevotella_pallens
Dialister_propionicifaciens	5.85235e-05	0	0.000655356	0.00933032	0.000691904	d__Bacteria; p__Firmicutes; c__Negativicutes; o__Veillonellales-Selenomonadales; f__Veillonellaceae; g__Dialister; s__Dialister_propionicifaciens
Rubrobacterineae_bacterium	0	0	0	0	0.000112434	d__Bacteria; p__Actinobacteriota; c__Thermoleophilia; o__Solirubrobacterales; f__Solirubrobacteraceae; g__Conexibacter; s__Rubrobacterineae_bacterium
Prevotella_jejuni	0	0	0.000169907	0	0	d__Bacteria; p__Bacteroidota; c__Bacteroidia; o__Bacteroidales; f__Prevotellaceae; g__Prevotella; s__Prevotella_jejuni
Bifidobacterium_bifidum	0.000744085	0.0326311	8.09081e-06	8.3605e-06	0.000985963	d__Bacteria; p__Actinobacteriota; c__Actinobacteria; o__Bifidobacteriales; f__Bifidobacteriaceae; g__Bifidobacterium; s__Bifidobacterium_bifidum
uncultured_Blastococcus	0	8.3605e-06	0	0	0	d__Bacteria; p__Actinobacteriota; c__Actinobacteria; o__Frankiales; f__Geodermatophilaceae; g__Blastococcus; s__uncultured_Blastococcus
Megamonas_hypermegale	7.52445e-05	0.00015885	3.23632e-05	0	0	d__Bacteria; p__Firmicutes; c__Negativicutes; o__Veillonellales-Selenomonadales; f__Selenomonadaceae; g__Megamonas; s__Megamonas_hypermegale
Enterococcus_cecorum	0	0	0	0	8.6488e-06	d__Bacteria; p__Firmicutes; c__Bacilli; o__Lactobacillales; f__Enterococcaceae; g__Enterococcus; s__Enterococcus_cecorum
Bacteroides_uniformis	2.50815e-05	0	4.85449e-05	0.000209013	0.000138381	d__Bacteria; p__Bacteroidota; c__Bacteroidia; o__Bacteroidales; f__Bacteroidaceae; g__Bacteroides; s__Bacteroides_uniformis
Streptococcus_parauberis	0	0	0	8.3605e-06	0	d__Bacteria; p__Firmicutes; c__Bacilli; o__Lactobacillales; f__Streptococcaceae; g__Streptococcus; s__Streptococcus_parauberis
Testudinibacter_aquarius	0	0	0	2.50815e-05	0	d__Bacteria; p__Proteobacteria; c__Gammaproteobacteria; o__Pasteurellales; f__Pasteurellaceae; g__Testudinibacter; s__Testudinibacter_aquarius
Chitinophaga_taiwanensis	0	0	0	0	2.59464e-05	d__Bacteria; p__Bacteroidota; c__Bacteroidia; o__Chitinophagales; f__Chitinophagaceae; g__Chitinophaga; s__Chitinophaga_taiwanensis
uncultured_Clostridium	0	8.3605e-06	0	0	0	d__Bacteria; p__Firmicutes; c__Clostridia; o__Oscillospirales; f__Eubacterium__coprostanoligenes_group; g__Eubacterium__coprostanoligenes_group; s__uncultured_Clostridium
Vogesella_amnigena	0	0	1.61816e-05	0	0	d__Bacteria; p__Proteobacteria; c__Gammaproteobacteria; o__Burkholderiales; f__Chromobacteriaceae; g__Vogesella; s__Vogesella_amnigena
uncultured_Sphingobacterium	0	0	8.09081e-06	0	0.000190274	d__Bacteria; p__Bacteroidota; c__Bacteroidia; o__Chitinophagales; f__Chitinophagaceae; g__Edaphobaculum; s__uncultured_Sphingobacterium
Streptococcus_agalactiae	0.00198144	2.50815e-05	0.0275735	0.00125408	0.00571686	d__Bacteria; p__Firmicutes; c__Bacilli; o__Lactobacillales; f__Streptococcaceae; g__Streptococcus; s__Streptococcus_agalactiae
Bacteroides_coprocola	0	5.0163e-05	8.09081e-06	0	0.000198922	d__Bacteria; p__Bacteroidota; c__Bacteroidia; o__Bacteroidales; f__Bacteroidaceae; g__Bacteroides; s__Bacteroides_coprocola
Negativicoccus_succinicivorans	0	0	0	0.000476549	2.59464e-05	d__Bacteria; p__Firmicutes; c__Negativicutes; o__Veillonellales-Selenomonadales; f__Veillonellaceae; g__Negativicoccus; s__Negativicoccus_succinicivorans
Corynebacterium_imitans	0	0	0	1.6721e-05	0.000172976	d__Bacteria; p__Actinobacteriota; c__Actinobacteria; o__Corynebacteriales; f__Corynebacteriaceae; g__Corynebacterium; s__Corynebacterium_imitans
bacterium_AIR-NUS-08	0	0	8.09081e-06	1.6721e-05	0	d__Bacteria; p__Actinobacteriota; c__Actinobacteria; o__Corynebacteriales; f__Corynebacteriaceae; g__Corynebacterium; s__bacterium_AIR-NUS-08
bacterium_MI-37	0	0	0	3.3442e-05	0	d__Bacteria; p__Proteobacteria; c__Gammaproteobacteria; o__Steroidobacterales; f__Steroidobacteraceae; g__Steroidobacter; s__bacterium_MI-37
Spiroplasma_platyhelix	0	0	0	0.000150489	0	d__Bacteria; p__Firmicutes; c__Bacilli; o__Entomoplasmatales; f__Spiroplasmataceae; g__Spiroplasma; s__Spiroplasma_platyhelix
Silanimonas_mangrovi	0	0	8.09081e-06	0	0	d__Bacteria; p__Proteobacteria; c__Gammaproteobacteria; o__Xanthomonadales; f__Xanthomonadaceae; g__Xanthomonadaceae; s__Silanimonas_mangrovi
Bacillus_thermoamylovorans	0	0	9.70897e-05	0	8.6488e-05	d__Bacteria; p__Firmicutes; c__Bacilli; o__Bacillales; f__Bacillaceae; g__Bacillus; s__Bacillus_thermoamylovorans
uncultured_Verrucomicrobia	0	8.3605e-06	0.000161816	0	1.72976e-05	d__Bacteria; p__Verrucomicrobiota; c__Verrucomicrobiae; o__Opitutales; f__Puniceicoccaceae; g__uncultured; s__uncultured_Verrucomicrobia
Anaerotignum_lactatifermentans	0	4.18025e-05	0	0.000142129	0	d__Bacteria; p__Firmicutes; c__Clostridia; o__Lachnospirales; f__Lachnospiraceae; g__Tyzzerella; s__Anaerotignum_lactatifermentans
uncultured_Novosphingobium	0	0	8.09081e-06	0	0	d__Bacteria; p__Proteobacteria; c__Alphaproteobacteria; o__Micavibrionales; f__uncultured; g__uncultured; s__uncultured_Novosphingobium
Pasteurellaceae_bacterium	0	0	0	8.3605e-06	0	d__Bacteria; p__Proteobacteria; c__Gammaproteobacteria; o__Pasteurellales; f__Pasteurellaceae; g__Rodentibacter; s__Pasteurellaceae_bacterium
uncultured_archaeon	9.19656e-05	4.18025e-05	8.09081e-06	0	8.6488e-06	d__Archaea; p__Aenigmarchaeota; c__Deep_Sea_Euryarchaeotic_Group(DSEG); o__Deep_Sea_Euryarchaeotic_Group(DSEG); f__Deep_Sea_Euryarchaeotic_Group(DSEG); g__Deep_Sea_Euryarchaeotic_Group(DSEG); s__uncultured_archaeon
Tessaracoccus_arenae	0	0	0	0	8.6488e-06	d__Bacteria; p__Actinobacteriota; c__Actinobacteria; o__Propionibacteriales; f__Propionibacteriaceae; g__Tessaracoccus; s__Tessaracoccus_arenae
Ilumatobacter_nonamiensis	8.3605e-06	0	0	0	0	d__Bacteria; p__Actinobacteriota; c__Acidimicrobiia; o__Microtrichales; f__Ilumatobacteraceae; g__Ilumatobacter; s__Ilumatobacter_nonamiensis
Candidatus_Saccharibacteria	0	0	0	0	8.6488e-06	d__Bacteria; p__Patescibacteria; c__Saccharimonadia; o__Saccharimonadales; f__Saccharimonadales; g__Saccharimonadales; s__Candidatus_Saccharibacteria
Corynebacterium_pyruviciproducens	2.50815e-05	0	0	0.00143801	0.000112434	d__Bacteria; p__Actinobacteriota; c__Actinobacteria; o__Corynebacteriales; f__Corynebacteriaceae; g__Corynebacterium; s__Corynebacterium_pyruviciproducens
Mageeibacillus_indolicus	0	4.18025e-05	9.70897e-05	0	0	d__Bacteria; p__Firmicutes; c__Clostridia; o__Clostridia; f__Hungateiclostridiaceae; g__Mageibacillus; s__Mageeibacillus_indolicus
Alistipes_finegoldii	5.0163e-05	0	0	1.6721e-05	0	d__Bacteria; p__Bacteroidota; c__Bacteroidia; o__Bacteroidales; f__Rikenellaceae; g__Alistipes; s__Alistipes_finegoldii
Brevibacterium_ravenspurgense	0	0	0	4.18025e-05	0	d__Bacteria; p__Actinobacteriota; c__Actinobacteria; o__Micrococcales; f__Brevibacteriaceae; g__Brevibacterium; s__Brevibacterium_ravenspurgense
Facklamia_hominis	0	0	0	0.000317699	8.6488e-06	d__Bacteria; p__Firmicutes; c__Bacilli; o__Lactobacillales; f__Aerococcaceae; g__Facklamia; s__Facklamia_hominis
Jonquetella_anthropi	0	0	0	0.00033442	5.18928e-05	d__Bacteria; p__Synergistota; c__Synergistia; o__Synergistales; f__Synergistaceae; g__Jonquetella; s__Jonquetella_anthropi
Corynebacterium_striatum	0	0	0	0.00938049	0	d__Bacteria; p__Actinobacteriota; c__Actinobacteria; o__Corynebacteriales; f__Corynebacteriaceae; g__Corynebacterium; s__Corynebacterium_striatum
Acinetobacter_venetianus	0	0	8.09081e-06	2.50815e-05	0	d__Bacteria; p__Proteobacteria; c__Gammaproteobacteria; o__Pseudomonadales; f__Moraxellaceae; g__Acinetobacter; s__Acinetobacter_venetianus
uncultured_Desulfobacterales	8.3605e-06	0	0	3.3442e-05	0	d__Bacteria; p__Desulfobacterota; c__Desulfobulbia; o__Desulfobulbales; f__Desulfobulbaceae; g__uncultured; s__uncultured_Desulfobacterales
wastewater_metagenome	5.0163e-05	0	8.09081e-06	8.3605e-06	0	d__Bacteria; p__Chloroflexi; c__Anaerolineae; o__SBR1031; f__A4b; g__A4b; s__wastewater_metagenome
Prevotella_timonensis	0.000844411	0.000719003	0.00416677	0.0614915	0.0155159	d__Bacteria; p__Bacteroidota; c__Bacteroidia; o__Bacteroidales; f__Prevotellaceae; g__Prevotella; s__Prevotella_timonensis
Lactobacillus_rossiae	3.3442e-05	0	0	1.6721e-05	0	d__Bacteria; p__Firmicutes; c__Bacilli; o__Lactobacillales; f__Lactobacillaceae; g__Lactobacillus; s__Lactobacillus_rossiae
Megasphaera_elsdenii	0	0	0	5.0163e-05	8.6488e-06	d__Bacteria; p__Firmicutes; c__Negativicutes; o__Veillonellales-Selenomonadales; f__Veillonellaceae; g__Megasphaera; s__Megasphaera_elsdenii
Paenibacillus_methanolicus	0	0	0	1.6721e-05	0	d__Bacteria; p__Firmicutes; c__Bacilli; o__Paenibacillales; f__Paenibacillaceae; g__Paenibacillus; s__Paenibacillus_methanolicus
Austwickia_chelonae	0	0	0	0	3.45952e-05	d__Bacteria; p__Actinobacteriota; c__Actinobacteria; o__Micrococcales; f__Dermatophilaceae; g__Austwickia; s__Austwickia_chelonae
uncultured_Barnesiella	3.3442e-05	0	0	0	0	d__Bacteria; p__Bacteroidota; c__Bacteroidia; o__Bacteroidales; f__Muribaculaceae; g__Muribaculaceae; s__uncultured_Barnesiella
Deinococcus_actinosclerus	8.3605e-06	0	8.09081e-06	0	0	d__Bacteria; p__Deinococcota; c__Deinococci; o__Deinococcales; f__Deinococcaceae; g__Deinococcus; s__Deinococcus_actinosclerus
uncultured_Lachnospiraceae	0	0	8.09081e-06	7.52445e-05	0	d__Bacteria; p__Firmicutes; c__Clostridia; o__Lachnospirales; f__Lachnospiraceae; g__Oribacterium; s__uncultured_Lachnospiraceae
SR1_bacterium	2.50815e-05	6.6884e-05	8.09081e-06	0	0	d__Bacteria; p__Patescibacteria; c__Gracilibacteria; o__Absconditabacteriales_(SR1); f__Absconditabacteriales_(SR1); g__Absconditabacteriales_(SR1); s__SR1_bacterium
Dongia_rigui	0	0	0	1.6721e-05	0	d__Bacteria; p__Proteobacteria; c__Alphaproteobacteria; o__Dongiales; f__Dongiaceae; g__Dongia; s__Dongia_rigui
Acinetobacter_baylyi	0	0	0	2.50815e-05	8.6488e-06	d__Bacteria; p__Proteobacteria; c__Gammaproteobacteria; o__Pseudomonadales; f__Moraxellaceae; g__Acinetobacter; s__Acinetobacter_baylyi
Christensenella_massiliensis	1.6721e-05	0	0	0	0	d__Bacteria; p__Firmicutes; c__Clostridia; o__Christensenellales; f__Christensenellaceae; g__Christensenella; s__Christensenella_massiliensis
Corynebacterium_kroppenstedtii	0	0	0	0	8.6488e-06	d__Bacteria; p__Actinobacteriota; c__Actinobacteria; o__Corynebacteriales; f__Corynebacteriaceae; g__Corynebacterium; s__Corynebacterium_kroppenstedtii
Blautia_sp.	0	0	5.66357e-05	0.000175571	0	d__Bacteria; p__Firmicutes; c__Clostridia; o__Lachnospirales; f__Lachnospiraceae; g__Blautia; s__Blautia_sp.
uncultured_Rhodospirillales	6.6884e-05	0	0	0	0	d__Bacteria; p__Proteobacteria; c__Alphaproteobacteria; o__Reyranellales; f__Reyranellaceae; g__uncultured; s__uncultured_Rhodospirillales
Sphingomonas_fonticola	0	0	0	0	5.18928e-05	d__Bacteria; p__Proteobacteria; c__Alphaproteobacteria; o__Sphingomonadales; f__Sphingomonadaceae; g__Sphingomonas; s__Sphingomonas_fonticola
Aminicenantes_bacterium	0	8.3605e-06	0	0	0	d__Bacteria; p__Acidobacteriota; c__Aminicenantia; o__Aminicenantales; f__Aminicenantales; g__Aminicenantales; s__Aminicenantes_bacterium
Marinobacter_nanhaiticus	0	4.18025e-05	0	0	0	d__Bacteria; p__Proteobacteria; c__Gammaproteobacteria; o__Alteromonadales; f__Marinobacteraceae; g__Marinobacter; s__Marinobacter_nanhaiticus
Lachnospiraceae_bacterium	0	1.6721e-05	0	2.50815e-05	0.000190274	d__Bacteria; p__Firmicutes; c__Clostridia; o__Lachnospirales; f__Lachnospiraceae; g__Lachnospiraceae_NK4A136_group; s__Lachnospiraceae_bacterium
Parabacteroides_merdae	7.52445e-05	0.000192292	1.61816e-05	0.000100326	0.000155678	d__Bacteria; p__Bacteroidota; c__Bacteroidia; o__Bacteroidales; f__Tannerellaceae; g__Parabacteroides; s__Parabacteroides_merdae
Flavihumibacter_sp.	8.3605e-06	0	0	0	0	d__Bacteria; p__Bacteroidota; c__Bacteroidia; o__Chitinophagales; f__Chitinophagaceae; g__Chitinophagaceae; s__Flavihumibacter_sp.
Micavibrio_aeruginosavorus	0	0	0	0	8.6488e-06	d__Bacteria; p__Proteobacteria; c__Alphaproteobacteria; o__Micavibrionales; f__Micavibrionaceae; g__Micavibrio; s__Micavibrio_aeruginosavorus
Acidaminococcus_sp.	0	0	0	0.000108687	0	d__Bacteria; p__Firmicutes; c__Negativicutes; o__Acidaminococcales; f__Acidaminococcaceae; g__Acidaminococcus; s__Acidaminococcus_sp.
Polynucleobacter_cosmopolitanus	0	0	1.61816e-05	0	0	d__Bacteria; p__Proteobacteria; c__Gammaproteobacteria; o__Burkholderiales; f__Burkholderiaceae; g__Polynucleobacter; s__Polynucleobacter_cosmopolitanus
uncultured_Mollicutes	0	0	0	8.3605e-06	0	d__Bacteria; p__Firmicutes; c__Bacilli; o__Acholeplasmatales; f__Acholeplasmataceae; g__EMP-G18; s__uncultured_Mollicutes
uncultured_microorganism	1.6721e-05	8.3605e-06	0.000113271	0.00398796	0.000138381	d__Bacteria; p__Bacteroidota; c__Bacteroidia; o__Bacteroidales; f__Porphyromonadaceae; g__Porphyromonas; s__uncultured_microorganism
Motilimonas_sp.	0	0	0	0	1.72976e-05	d__Bacteria; p__Proteobacteria; c__Gammaproteobacteria; o__Alteromonadales; f__Psychromonadaceae; g__Psychromonadaceae; s__Motilimonas_sp.
Corynebacterium_glaucum	0	0	1.61816e-05	0	0	d__Bacteria; p__Actinobacteriota; c__Actinobacteria; o__Corynebacteriales; f__Corynebacteriaceae; g__Corynebacterium; s__Corynebacterium_glaucum
Gardnerella_vaginalis	0.038358	0.0244461	0.0086329	0.0471282	0.0287573	d__Bacteria; p__Actinobacteriota; c__Actinobacteria; o__Bifidobacteriales; f__Bifidobacteriaceae; g__Gardnerella; s__Gardnerella_vaginalis
unidentified_eubacterium	0	0	4.04541e-05	0	0	d__Bacteria; p__Bacteroidota; c__Bacteroidia; o__Bacteroidales; f__Prevotellaceae; g__Prevotella; s__unidentified_eubacterium
bacterium_E2-14	0	0	0	1.6721e-05	0	d__Bacteria; p__Proteobacteria; c__Gammaproteobacteria; o__Burkholderiales; f__Chromobacteriaceae; g__Vogesella; s__bacterium_E2-14
uncultured_Fimbriimonas	0	0	0	0	0.000268113	d__Bacteria; p__Armatimonadota; c__Fimbriimonadia; o__Fimbriimonadales; f__Fimbriimonadaceae; g__Fimbriimonadaceae; s__uncultured_Fimbriimonas
uncultured_sediment	0	0	0	0.000150489	0	d__Bacteria; p__Proteobacteria; c__Gammaproteobacteria; o__Thiotrichales; f__Thiotrichaceae; g__uncultured; s__uncultured_sediment
Prevotella_colorans	2.50815e-05	5.0163e-05	0.000380268	0.0129253	0.000242166	d__Bacteria; p__Bacteroidota; c__Bacteroidia; o__Bacteroidales; f__Prevotellaceae; g__Prevotella; s__Prevotella_colorans
Bifidobacterium_dentium	0	0	0	0.000443107	0	d__Bacteria; p__Actinobacteriota; c__Actinobacteria; o__Bifidobacteriales; f__Bifidobacteriaceae; g__Bifidobacterium; s__Bifidobacterium_dentium
Filifactor_alocis	0	0	8.09081e-06	0	0	d__Bacteria; p__Firmicutes; c__Clostridia; o__Peptostreptococcales-Tissierellales; f__Peptostreptococcaceae; g__Filifactor; s__Filifactor_alocis
uncultured_Methyloversatilis	0	0	1.61816e-05	0	0	d__Bacteria; p__Proteobacteria; c__Gammaproteobacteria; o__Burkholderiales; f__Rhodocyclaceae; g__Methyloversatilis; s__uncultured_Methyloversatilis
Schaalia_odontolytica	0	2.50815e-05	7.28173e-05	1.6721e-05	0.00021622	d__Bacteria; p__Actinobacteriota; c__Actinobacteria; o__Actinomycetales; f__Actinomycetaceae; g__Actinomyces; s__Schaalia_odontolytica
Pseudomonas_sp.	0.000150489	0	0	0.000192292	0	d__Bacteria; p__Proteobacteria; c__Gammaproteobacteria; o__Oceanospirillales; f__Halomonadaceae; g__uncultured; s__Pseudomonas_sp.
Dialister_invisus	0	0	1.61816e-05	0	0	d__Bacteria; p__Firmicutes; c__Negativicutes; o__Veillonellales-Selenomonadales; f__Veillonellaceae; g__Dialister; s__Dialister_invisus
Helcococcus_ovis	0	0	0	0.000183931	0	d__Bacteria; p__Firmicutes; c__Clostridia; o__Peptostreptococcales-Tissierellales; f__Peptostreptococcales-Tissierellales; g__Helcococcus; s__Helcococcus_ovis
Leptotrichia_sp.	0	0	1.61816e-05	0	0	d__Bacteria; p__Fusobacteriota; c__Fusobacteriia; o__Fusobacteriales; f__Leptotrichiaceae; g__Leptotrichia; s__Leptotrichia_sp.
Fastidiosipila_sanguinis	0	0	0	1.6721e-05	2.59464e-05	d__Bacteria; p__Firmicutes; c__Clostridia; o__Clostridia; f__Hungateiclostridiaceae; g__Fastidiosipila; s__Fastidiosipila_sanguinis
gamma_proteobacterium	0	0	0	0	4.3244e-05	d__Bacteria; p__Proteobacteria; c__Gammaproteobacteria; o__Salinisphaerales; f__Solimonadaceae; g__Alkanibacter; s__gamma_proteobacterium
Fibrobacter_sp.	0	8.3605e-06	0	0	0	d__Bacteria; p__Fibrobacterota; c__Fibrobacteria; o__Fibrobacterales; f__Fibrobacteraceae; g__Fibrobacter; s__Fibrobacter_sp.
Cutibacterium_granulosum	8.3605e-06	0	6.47265e-05	0	0	d__Bacteria; p__Actinobacteriota; c__Actinobacteria; o__Propionibacteriales; f__Propionibacteriaceae; g__Cutibacterium; s__Cutibacterium_granulosum
Salicola_sp.	0	0	0	4.18025e-05	0	d__Bacteria; p__Proteobacteria; c__Gammaproteobacteria; o__Oceanospirillales; f__Halomonadaceae; g__uncultured; s__Salicola_sp.
Pedobacter_agri	0	0	0	0	8.6488e-06	d__Bacteria; p__Bacteroidota; c__Bacteroidia; o__Sphingobacteriales; f__Sphingobacteriaceae; g__Pedobacter; s__Pedobacter_agri
Aerococcus_christensenii	0.000601956	0.000133768	0.00265379	0.000936377	0.00852772	d__Bacteria; p__Firmicutes; c__Bacilli; o__Lactobacillales; f__Aerococcaceae; g__Aerococcus; s__Aerococcus_christensenii
Trachelomonas_sp.	0	0	0	8.3605e-06	0	d__Eukaryota; p__Euglenozoa; c__Euglenida; o__Euglenophyceae; f__Euglenaceae; g__Trachelomonas; s__Trachelomonas_sp.
uncultured_Fibrobacter	5.85235e-05	0	0	0	0	d__Bacteria; p__Fibrobacterota; c__Fibrobacteria; o__Fibrobacterales; f__Fibrobacteraceae; g__Fibrobacter; s__uncultured_Fibrobacter
uncultured_compost	2.50815e-05	0	8.09081e-06	8.3605e-06	9.51368e-05	d__Archaea; p__Crenarchaeota; c__Nitrososphaeria; o__Nitrososphaerales; f__Nitrososphaeraceae; g__Nitrososphaeraceae; s__uncultured_compost
Prevotella_intermedia	0	0	0.000291269	0	0	d__Bacteria; p__Bacteroidota; c__Bacteroidia; o__Bacteroidales; f__Prevotellaceae; g__Prevotella; s__Prevotella_intermedia
Terrimonas_sp.	0	0	0.000105181	0	0	d__Bacteria; p__Bacteroidota; c__Bacteroidia; o__Chitinophagales; f__Chitinophagaceae; g__Aurantisolimonas; s__Terrimonas_sp.
Eubacterium_sp.	0	0.00015885	0.000129453	0.000944737	0.000276762	d__Bacteria; p__Firmicutes; c__Clostridia; o__Lachnospirales; f__Lachnospiraceae; g__Howardella; s__Eubacterium_sp.
uncultured_Desulfovibrionaceae	2.50815e-05	8.3605e-06	0	0	0	d__Bacteria; p__Desulfobacterota; c__Desulfovibrionia; o__Desulfovibrionales; f__Desulfovibrionaceae; g__uncultured; s__uncultured_Desulfovibrionaceae
Actinomyces_urogenitalis	0	2.50815e-05	0	1.6721e-05	8.6488e-06	d__Bacteria; p__Actinobacteriota; c__Actinobacteria; o__Actinomycetales; f__Actinomycetaceae; g__Actinomyces; s__Actinomyces_urogenitalis
Slackia_exigua	0	0	0	5.85235e-05	0	d__Bacteria; p__Actinobacteriota; c__Coriobacteriia; o__Coriobacteriales; f__Eggerthellaceae; g__Slackia; s__Slackia_exigua
Paenibacillus_lautus	0	0	0	0.000267536	0	d__Bacteria; p__Firmicutes; c__Bacilli; o__Paenibacillales; f__Paenibacillaceae; g__Paenibacillus; s__Paenibacillus_lautus
Lactobacillus_mucosae	3.3442e-05	0	0.00162625	0	0	d__Bacteria; p__Firmicutes; c__Bacilli; o__Lactobacillales; f__Lactobacillaceae; g__Lactobacillus; s__Lactobacillus_mucosae
Haemophilus_sp.	0.000192292	8.3605e-06	2.42724e-05	0	0	d__Bacteria; p__Proteobacteria; c__Gammaproteobacteria; o__Pasteurellales; f__Pasteurellaceae; g__Haemophilus; s__Haemophilus_sp.
Rudaea_cellulosilytica	0	0	8.09081e-06	0	0	d__Bacteria; p__Proteobacteria; c__Gammaproteobacteria; o__Xanthomonadales; f__Rhodanobacteraceae; g__Rudaea; s__Rudaea_cellulosilytica
uncultured_Actinobacteridae	0	5.0163e-05	0	0	0	d__Bacteria; p__Actinobacteriota; c__Actinobacteria; o__Nitriliruptorales; f__Nitriliruptoraceae; g__Nitriliruptoraceae; s__uncultured_Actinobacteridae
Peptoniphilus_indolicus	0	0	0	3.3442e-05	0	d__Bacteria; p__Firmicutes; c__Clostridia; o__Peptostreptococcales-Tissierellales; f__Peptostreptococcales-Tissierellales; g__Peptoniphilus; s__Peptoniphilus_indolicus
Lysobacter_ximonensis	0	0	8.09081e-06	0	0	d__Bacteria; p__Proteobacteria; c__Gammaproteobacteria; o__Xanthomonadales; f__Xanthomonadaceae; g__Lysobacter; s__Lysobacter_ximonensis
Propionibacterineae_bacterium	8.3605e-06	0	0	0	0	d__Bacteria; p__Actinobacteriota; c__Actinobacteria; o__Propionibacteriales; f__Propionibacteriaceae; g__Marinilutecoccus; s__Propionibacterineae_bacterium
Atopobium_minutum	0	0	0	5.85235e-05	0	d__Bacteria; p__Actinobacteriota; c__Coriobacteriia; o__Coriobacteriales; f__Atopobiaceae; g__Atopobium; s__Atopobium_minutum
unidentified_archaeon	2.50815e-05	0	0	0	0	d__Archaea; p__Crenarchaeota; c__Nitrososphaeria; o__Nitrososphaerales; f__Nitrososphaeraceae; g__Candidatus_Nitrososphaera; s__unidentified_archaeon
Saccharomonospora_viridis	0	0	0	0	3.45952e-05	d__Bacteria; p__Actinobacteriota; c__Actinobacteria; o__Pseudonocardiales; f__Pseudonocardiaceae; g__Saccharomonospora; s__Saccharomonospora_viridis
bacterium	0	8.3605e-06	0	7.52445e-05	0	d__Bacteria; p__Desulfobacterota; c__Desulfovibrionia; o__Desulfovibrionales; f__Desulfovibrionaceae; g__Desulfovibrio; s__bacterium
Lactobacillus_faecis	3.3442e-05	0.000284257	0	0	0	d__Bacteria; p__Firmicutes; c__Bacilli; o__Lactobacillales; f__Lactobacillaceae; g__Lactobacillus; s__Lactobacillus_faecis
uncultured_Actinomycetales	0	2.50815e-05	0	2.50815e-05	0	d__Bacteria; p__Actinobacteriota; c__Acidimicrobiia; o__Actinomarinales; f__uncultured; g__uncultured; s__uncultured_Actinomycetales
uncultured_rumen	0.000142129	0.000267536	0	2.50815e-05	0.00014703	d__Bacteria; p__Firmicutes; c__Clostridia; o__Oscillospirales; f__Oscillospiraceae; g__UCG-002; s__uncultured_rumen
Bdellovibrio_sp.	0	0	2.42724e-05	8.3605e-06	0	d__Bacteria; p__Bdellovibrionota; c__Bdellovibrionia; o__Bdellovibrionales; f__Bdellovibrionaceae; g__Bdellovibrio; s__Bdellovibrio_sp.
Lactobacillus_agilis	0	2.50815e-05	0	0	0.000155678	d__Bacteria; p__Firmicutes; c__Bacilli; o__Lactobacillales; f__Lactobacillaceae; g__Lactobacillus; s__Lactobacillus_agilis
Acinetobacter_schindleri	0	5.85235e-05	0	2.50815e-05	0.000467035	d__Bacteria; p__Proteobacteria; c__Gammaproteobacteria; o__Pseudomonadales; f__Moraxellaceae; g__Acinetobacter; s__Acinetobacter_schindleri
Prevotella_stercorea	0	0.000250815	0	1.6721e-05	6.05416e-05	d__Bacteria; p__Bacteroidota; c__Bacteroidia; o__Bacteroidales; f__Prevotellaceae; g__Prevotella; s__Prevotella_stercorea
uncultured_Acidobacteriales	0	0	0	0	8.6488e-06	d__Bacteria; p__Acidobacteriota; c__Acidobacteriae; o__Bryobacterales; f__Bryobacteraceae; g__Bryobacter; s__uncultured_Acidobacteriales
Alloprevotella_rava	0	0	0.000194179	0	8.6488e-06	d__Bacteria; p__Bacteroidota; c__Bacteroidia; o__Bacteroidales; f__Prevotellaceae; g__Alloprevotella; s__Alloprevotella_rava
Peptococcus_niger	0	0	1.61816e-05	0.00015885	4.3244e-05	d__Bacteria; p__Firmicutes; c__Clostridia; o__Peptococcales; f__Peptococcaceae; g__Peptococcus; s__Peptococcus_niger
uncultured_Trachelomonas	0	8.3605e-06	0	0	8.6488e-06	d__Bacteria; p__Bacteroidota; c__Bacteroidia; o__Chitinophagales; f__Chitinophagaceae; g__Terrimonas; s__uncultured_Trachelomonas
uncultured_forest	0.000192292	9.19656e-05	0	0	1.72976e-05	d__Bacteria; p__Acidobacteriota; c__Acidobacteriae; o__Acidobacteriales; f__uncultured; g__uncultured; s__uncultured_forest
Bacteroides_barnesiae	3.3442e-05	0	0	8.3605e-06	0	d__Bacteria; p__Bacteroidota; c__Bacteroidia; o__Bacteroidales; f__Bacteroidaceae; g__Bacteroides; s__Bacteroides_barnesiae
Spiroplasma_endosymbiont	0	0	0	0	8.6488e-06	d__Bacteria; p__Firmicutes; c__Bacilli; o__Entomoplasmatales; f__Spiroplasmataceae; g__Spiroplasma; s__Spiroplasma_endosymbiont
uncultured_Conexibacter	0.000117047	0	0	0	0	d__Bacteria; p__Actinobacteriota; c__Thermoleophilia; o__Gaiellales; f__uncultured; g__uncultured; s__uncultured_Conexibacter
Pauljensenia_hongkongensis	0	0	0.000145635	0	0	d__Bacteria; p__Actinobacteriota; c__Actinobacteria; o__Actinomycetales; f__Actinomycetaceae; g__Actinomyces; s__Pauljensenia_hongkongensis
Thermodesulfovibrio_thiophilus	0	8.3605e-06	0	0	0	d__Bacteria; p__Nitrospirota; c__Thermodesulfovibrionia; o__Thermodesulfovibrionales; f__Thermodesulfovibrionaceae; g__Thermodesulfovibrio; s__Thermodesulfovibrio_thiophilus
Alistipes_inops	1.6721e-05	0	0	0	0	d__Bacteria; p__Bacteroidota; c__Bacteroidia; o__Bacteroidales; f__Rikenellaceae; g__Alistipes; s__Alistipes_inops
Sphingomonas_oligoaromativorans	0	0	0	0	1.72976e-05	d__Bacteria; p__Proteobacteria; c__Alphaproteobacteria; o__Sphingomonadales; f__Sphingomonadaceae; g__Sphingomonas; s__Sphingomonas_oligoaromativorans
Sphingobacterium_spiritivorum	0	8.3605e-06	0	0	0	d__Bacteria; p__Bacteroidota; c__Bacteroidia; o__Sphingobacteriales; f__Sphingobacteriaceae; g__Sphingobacterium; s__Sphingobacterium_spiritivorum
uncultured_methanogenic	5.0163e-05	0	0	0	0	d__Archaea; p__Crenarchaeota; c__Bathyarchaeia; o__Bathyarchaeia; f__Bathyarchaeia; g__Bathyarchaeia; s__uncultured_methanogenic
Candidatus_Stoquefichus	0	0	1.61816e-05	0	0	d__Bacteria; p__Firmicutes; c__Clostridia; o__Peptostreptococcales-Tissierellales; f__Peptostreptococcales-Tissierellales; g__Murdochiella; s__Candidatus_Stoquefichus
Tumebacillus_ginsengisoli	0	0	0	0	2.59464e-05	d__Bacteria; p__Firmicutes; c__Bacilli; o__Alicyclobacillales; f__Alicyclobacillaceae; g__Tumebacillus; s__Tumebacillus_ginsengisoli
Candidatus_Adlerbacteria	0	0	0	0	8.6488e-06	d__Bacteria; p__Patescibacteria; c__Parcubacteria; o__Candidatus_Jorgensenbacteria; f__Candidatus_Jorgensenbacteria; g__Candidatus_Jorgensenbacteria; s__Candidatus_Adlerbacteria
Actinotignum_urinale	0	0	0	0	8.6488e-06	d__Bacteria; p__Actinobacteriota; c__Actinobacteria; o__Actinomycetales; f__Actinomycetaceae; g__Actinotignum; s__Actinotignum_urinale
Latrodectus_geometricus	0	0	8.09081e-06	0.000635398	0	d__Bacteria; p__Verrucomicrobiota; c__Chlamydiae; o__Chlamydiales; f__Simkaniaceae; g__Candidatus_Rhabdochlamydia; s__Latrodectus_geometricus
Maritimimonas_rapanae	0	0	0	8.3605e-06	0	d__Bacteria; p__Bacteroidota; c__Bacteroidia; o__Flavobacteriales; f__Flavobacteriaceae; g__Maritimimonas; s__Maritimimonas_rapanae
uncultured_Cupriavidus	0	0	0	0	8.6488e-06	d__Bacteria; p__Proteobacteria; c__Gammaproteobacteria; o__Burkholderiales; f__SC-I-84; g__SC-I-84; s__uncultured_Cupriavidus
Porphyromonas_gingivalis	0	5.0163e-05	8.09081e-05	0	0	d__Bacteria; p__Bacteroidota; c__Bacteroidia; o__Bacteroidales; f__Porphyromonadaceae; g__Porphyromonas; s__Porphyromonas_gingivalis
Porphyromonadaceae_bacterium	0	0	0	0.000142129	0.000242166	d__Bacteria; p__Bacteroidota; c__Bacteroidia; o__Bacteroidales; f__Muribaculaceae; g__Muribaculaceae; s__Porphyromonadaceae_bacterium
Prevotella_veroralis	0	0	4.04541e-05	8.3605e-06	0	d__Bacteria; p__Bacteroidota; c__Bacteroidia; o__Bacteroidales; f__Prevotellaceae; g__Prevotella; s__Prevotella_veroralis
Comamonas_aquatica	0	0	0	0.000100326	5.18928e-05	d__Bacteria; p__Proteobacteria; c__Gammaproteobacteria; o__Burkholderiales; f__Comamonadaceae; g__Comamonas; s__Comamonas_aquatica
uncultured_Telluria	0	0	0	1.6721e-05	0	d__Bacteria; p__Proteobacteria; c__Gammaproteobacteria; o__Burkholderiales; f__Oxalobacteraceae; g__Massilia; s__uncultured_Telluria
Flavobacteriia_bacterium	0	0	0	6.6884e-05	0	d__Bacteria; p__Bacteroidota; c__Bacteroidia; o__Flavobacteriales; f__Flavobacteriaceae; g__Flavobacterium; s__Flavobacteriia_bacterium
Sutterella_wadsworthensis	0	0.000100326	2.42724e-05	3.3442e-05	8.6488e-06	d__Bacteria; p__Proteobacteria; c__Gammaproteobacteria; o__Burkholderiales; f__Sutterellaceae; g__Sutterella; s__Sutterella_wadsworthensis
Acutalibacter_muris	0	0	0	0	5.18928e-05	d__Bacteria; p__Firmicutes; c__Clostridia; o__Oscillospirales; f__Ruminococcaceae; g__Incertae_Sedis; s__Acutalibacter_muris
Cellvibrio_diazotrophicus	0	6.6884e-05	0	0	0	d__Bacteria; p__Proteobacteria; c__Gammaproteobacteria; o__Cellvibrionales; f__Cellvibrionaceae; g__Cellvibrio; s__Cellvibrio_diazotrophicus
uncultured_Thermomonosporaceae	0	0	0	8.3605e-06	0	d__Bacteria; p__Actinobacteriota; c__Actinobacteria; o__Frankiales; f__Acidothermaceae; g__Acidothermus; s__uncultured_Thermomonosporaceae
Intestinimonas_butyriciproducens	0	8.3605e-06	0	0	0	d__Bacteria; p__Firmicutes; c__Clostridia; o__Oscillospirales; f__Oscillospiraceae; g__Intestinimonas; s__Intestinimonas_butyriciproducens
Enhygromyxa_sp.	0	1.6721e-05	0	0	0	d__Bacteria; p__Myxococcota; c__Polyangia; o__Nannocystales; f__Nannocystaceae; g__Nannocystaceae; s__Enhygromyxa_sp.
Ammoniibacillus_agariperforans	0	0	0	0	1.72976e-05	d__Bacteria; p__Firmicutes; c__Bacilli; o__Paenibacillales; f__Paenibacillaceae; g__Ammoniibacillus; s__Ammoniibacillus_agariperforans
uncultured_Chloroflexi	3.3442e-05	0	8.09081e-06	8.3605e-06	8.6488e-06	d__Bacteria; p__Chloroflexi; c__Chloroflexia; o__Chloroflexales; f__Roseiflexaceae; g__uncultured; s__uncultured_Chloroflexi
Solirubrobacterales_bacterium	0	0	0	0	8.6488e-06	d__Bacteria; p__Actinobacteriota; c__Thermoleophilia; o__Solirubrobacterales; f__67-14; g__67-14; s__Solirubrobacterales_bacterium
uncultured_Acidimicrobiia	5.0163e-05	0	0	0	0	d__Bacteria; p__Actinobacteriota; c__Acidimicrobiia; o__uncultured; f__uncultured; g__uncultured; s__uncultured_Acidimicrobiia
Psychrobacter_maritimus	0	0	0	1.6721e-05	0	d__Bacteria; p__Proteobacteria; c__Gammaproteobacteria; o__Pseudomonadales; f__Moraxellaceae; g__Psychrobacter; s__Psychrobacter_maritimus
uncultured_Syntrophobacterales	0	8.3605e-06	0	0	0	d__Bacteria; p__Myxococcota; c__bacteriap25; o__bacteriap25; f__bacteriap25; g__bacteriap25; s__uncultured_Syntrophobacterales
Rhizobiaceae_bacterium	0	0	0	0	1.72976e-05	d__Bacteria; p__Proteobacteria; c__Alphaproteobacteria; o__Rhizobiales; f__Kaistiaceae; g__Kaistia; s__Rhizobiaceae_bacterium
Bacteroides_faecis	0	0	1.61816e-05	0	0	d__Bacteria; p__Bacteroidota; c__Bacteroidia; o__Bacteroidales; f__Bacteroidaceae; g__Bacteroides; s__Bacteroides_faecis
Algoriphagus_taiwanensis	0	1.6721e-05	0	0	0	d__Bacteria; p__Bacteroidota; c__Bacteroidia; o__Cytophagales; f__Cyclobacteriaceae; g__Algoriphagus; s__Algoriphagus_taiwanensis
Aquihabitans_daechungensis	0	8.3605e-06	0	0	3.45952e-05	d__Bacteria; p__Actinobacteriota; c__Acidimicrobiia; o__Microtrichales; f__Iamiaceae; g__Iamia; s__Aquihabitans_daechungensis
uncultured_Chitinophagaceae	8.3605e-06	0	0	0	6.05416e-05	d__Bacteria; p__Bacteroidota; c__Bacteroidia; o__Chitinophagales; f__Chitinophagaceae; g__Ferruginibacter; s__uncultured_Chitinophagaceae
Bacillus_circulans	0	0	0.000161816	0	0.000181625	d__Bacteria; p__Firmicutes; c__Bacilli; o__Bacillales; f__Bacillaceae; g__Bacillus; s__Bacillus_circulans
Aliidiomarina_shirensis	0	0	0	8.3605e-06	0	d__Bacteria; p__Proteobacteria; c__Gammaproteobacteria; o__Alteromonadales; f__Idiomarinaceae; g__Aliidiomarina; s__Aliidiomarina_shirensis
Neisseria_sp.	0	0	0	0.000108687	8.6488e-05	d__Bacteria; p__Proteobacteria; c__Gammaproteobacteria; o__Burkholderiales; f__Neisseriaceae; g__Uruburuella; s__Neisseria_sp.
uncultured_Ruminobacter	0	0	0	8.3605e-06	0	d__Bacteria; p__Proteobacteria; c__Gammaproteobacteria; o__Aeromonadales; f__Succinivibrionaceae; g__Ruminobacter; s__uncultured_Ruminobacter
uncultured_Aminicenantes	0	0	0	2.50815e-05	0	d__Bacteria; p__Desulfobacterota; c__Desulfobulbia; o__Desulfobulbales; f__Desulfobulbaceae; g__uncultured; s__uncultured_Aminicenantes
uncultured_Myxococcales	0	8.3605e-06	0	0	1.72976e-05	d__Bacteria; p__Bdellovibrionota; c__Bdellovibrionia; o__Bdellovibrionales; f__Bdellovibrionaceae; g__OM27_clade; s__uncultured_Myxococcales
Alistipes_shahii	8.3605e-06	5.85235e-05	0	0	0	d__Bacteria; p__Bacteroidota; c__Bacteroidia; o__Bacteroidales; f__Rikenellaceae; g__Alistipes; s__Alistipes_shahii
uncultured_organism	0.00117883	0.00123735	0.000226543	0.000526712	0.000787041	d__Bacteria; p__Proteobacteria; c__Gammaproteobacteria; o__Pseudomonadales; f__Moraxellaceae; g__Moraxellaceae; s__uncultured_organism
Prevotella_aurantiaca	4.18025e-05	0	8.09081e-06	0	8.6488e-06	d__Bacteria; p__Bacteroidota; c__Bacteroidia; o__Bacteroidales; f__Prevotellaceae; g__Prevotella; s__Prevotella_aurantiaca
Peptoniphilus_koenoeneniae	0	0	2.42724e-05	0.00015885	0.000103786	d__Bacteria; p__Firmicutes; c__Clostridia; o__Peptostreptococcales-Tissierellales; f__Peptostreptococcales-Tissierellales; g__Peptoniphilus; s__Peptoniphilus_koenoeneniae
Haemophilus_haemolyticus	0	0	0.000161816	0	0	d__Bacteria; p__Proteobacteria; c__Gammaproteobacteria; o__Pasteurellales; f__Pasteurellaceae; g__Haemophilus; s__Haemophilus_haemolyticus
Catonella_sp.	0	0	0.000355996	3.3442e-05	2.59464e-05	d__Bacteria; p__Firmicutes; c__Clostridia; o__Lachnospirales; f__Lachnospiraceae; g__Howardella; s__Catonella_sp.
uncultured_Roseobacter	0	0	3.23632e-05	0	0	d__Bacteria; p__Bdellovibrionota; c__Oligoflexia; o__0319-6G20; f__0319-6G20; g__0319-6G20; s__uncultured_Roseobacter
Schlegelella_thermodepolymerans	0	0	8.09081e-06	0	0	d__Bacteria; p__Proteobacteria; c__Gammaproteobacteria; o__Burkholderiales; f__Comamonadaceae; g__Rivibacter; s__Schlegelella_thermodepolymerans
Ilumatobacter_fluminis	0	0	0	0	3.45952e-05	d__Bacteria; p__Actinobacteriota; c__Acidimicrobiia; o__Microtrichales; f__Ilumatobacteraceae; g__Ilumatobacter; s__Ilumatobacter_fluminis
uncultured_Xanthomonadaceae	0	8.3605e-06	0	0	0	d__Bacteria; p__Proteobacteria; c__Gammaproteobacteria; o__Xanthomonadales; f__Xanthomonadaceae; g__Arenimonas; s__uncultured_Xanthomonadaceae
Fusobacterium_necrophorum	0	5.85235e-05	0	0.000551793	0	d__Bacteria; p__Fusobacteriota; c__Fusobacteriia; o__Fusobacteriales; f__Fusobacteriaceae; g__Fusobacterium; s__Fusobacterium_necrophorum
uncultured_actinobacterium	9.19656e-05	8.3605e-06	0	3.3442e-05	8.6488e-06	d__Bacteria; p__Actinobacteriota; c__Acidimicrobiia; o__Actinomarinales; f__uncultured; g__uncultured; s__uncultured_actinobacterium
Bacteroides_ovatus	0	0.000117047	0	0	0	d__Bacteria; p__Bacteroidota; c__Bacteroidia; o__Bacteroidales; f__Bacteroidaceae; g__Bacteroides; s__Bacteroides_ovatus
Anaerococcus_lactolyticus	0	3.3442e-05	7.28173e-05	0.00780035	0.000518928	d__Bacteria; p__Firmicutes; c__Clostridia; o__Peptostreptococcales-Tissierellales; f__Peptostreptococcales-Tissierellales; g__Anaerococcus; s__Anaerococcus_lactolyticus
Treponema_refringens	0	0	2.42724e-05	0	0	d__Bacteria; p__Spirochaetota; c__Spirochaetia; o__Spirochaetales; f__Spirochaetaceae; g__Treponema; s__Treponema_refringens
Haliscomenobacter_sp.	0	0	3.23632e-05	0	0	d__Bacteria; p__Bacteroidota; c__Bacteroidia; o__Chitinophagales; f__Saprospiraceae; g__uncultured; s__Haliscomenobacter_sp.
Haemophilus_parahaemolyticus	0	0	9.70897e-05	1.6721e-05	0	d__Bacteria; p__Proteobacteria; c__Gammaproteobacteria; o__Pasteurellales; f__Pasteurellaceae; g__Actinobacillus; s__Haemophilus_parahaemolyticus
Bacillus_polymachus	0	0	0	8.3605e-06	0	d__Bacteria; p__Firmicutes; c__Bacilli; o__Bacillales; f__Bacillaceae; g__Bacillus; s__Bacillus_polymachus
Ureaplasma_urealyticum	0.000401304	0.000133768	1.61816e-05	0.000192292	3.45952e-05	d__Bacteria; p__Firmicutes; c__Bacilli; o__Mycoplasmatales; f__Mycoplasmataceae; g__Ureaplasma; s__Ureaplasma_urealyticum
Butyricicoccus_pullicaecorum	0	0	0	1.6721e-05	0	d__Bacteria; p__Firmicutes; c__Clostridia; o__Oscillospirales; f__Butyricicoccaceae; g__Butyricicoccus; s__Butyricicoccus_pullicaecorum
uncultured_Ruminococcaceae	0	0	0	2.50815e-05	0	d__Bacteria; p__Firmicutes; c__Clostridia; o__Oscillospirales; f__UCG-010; g__UCG-010; s__uncultured_Ruminococcaceae
Lactobacillus_perolens	0	3.3442e-05	0	0	0	d__Bacteria; p__Firmicutes; c__Bacilli; o__Lactobacillales; f__Lactobacillaceae; g__Lactobacillus; s__Lactobacillus_perolens
Firmicutes_bacterium	0	0	0	0	4.3244e-05	d__Bacteria; p__Firmicutes; c__Bacilli; o__Paenibacillales; f__Paenibacillaceae; g__Paenibacillus; s__Firmicutes_bacterium
Hevea_brasiliensis	1.6721e-05	0	0	0	1.72976e-05	d__Bacteria; p__Actinobacteriota; c__Acidimicrobiia; o__Microtrichales; f__Ilumatobacteraceae; g__CL500-29_marine_group; s__Hevea_brasiliensis
Veillonella_sp.	0	0	8.09081e-06	0	1.72976e-05	d__Bacteria; p__Firmicutes; c__Negativicutes; o__Veillonellales-Selenomonadales; f__Veillonellaceae; g__Veillonella; s__Veillonella_sp.
Mariniphaga_anaerophila	0	0	0	0	8.6488e-06	d__Bacteria; p__Bacteroidota; c__Bacteroidia; o__Bacteroidales; f__Prolixibacteraceae; g__uncultured; s__Mariniphaga_anaerophila
Dialister_pneumosintes	0	0	4.04541e-05	0.000267536	3.45952e-05	d__Bacteria; p__Firmicutes; c__Negativicutes; o__Veillonellales-Selenomonadales; f__Veillonellaceae; g__Dialister; s__Dialister_pneumosintes
Bacillus_sporothermodurans	0	0	0	2.50815e-05	0	d__Bacteria; p__Firmicutes; c__Bacilli; o__Bacillales; f__Bacillaceae; g__Bacillus; s__Bacillus_sporothermodurans
Lactobacillus_vaginalis	0	0	0	0	8.6488e-06	d__Bacteria; p__Firmicutes; c__Bacilli; o__Bacillales; f__Bacillaceae; g__Bacillus; s__Lactobacillus_vaginalis
Butyricicoccus_sp.	0	0	0	5.85235e-05	1.72976e-05	d__Bacteria; p__Firmicutes; c__Clostridia; o__Oscillospirales; f__Butyricicoccaceae; g__Butyricicoccus; s__Butyricicoccus_sp.
Burkholderia_sp.	0	0	0	0	2.59464e-05	d__Bacteria; p__Proteobacteria; c__Gammaproteobacteria; o__Burkholderiales; f__Comamonadaceae; g__Pelomonas; s__Burkholderia_sp.
Marivirga_sericea	8.3605e-06	8.3605e-06	0	0	0	d__Bacteria; p__Bacteroidota; c__Bacteroidia; o__Cytophagales; f__Flammeovirgaceae; g__uncultured; s__Marivirga_sericea
Bacillus_nealsonii	0	0	0	8.3605e-06	0	d__Bacteria; p__Firmicutes; c__Bacilli; o__Bacillales; f__Bacillaceae; g__Bacillus; s__Bacillus_nealsonii
Bifidobacterium_animalis	0.000150489	0	0	7.52445e-05	1.72976e-05	d__Bacteria; p__Actinobacteriota; c__Actinobacteria; o__Bifidobacteriales; f__Bifidobacteriaceae; g__Bifidobacterium; s__Bifidobacterium_animalis
bacterium_Ellin515	8.3605e-06	0	0	0	0	d__Bacteria; p__Verrucomicrobiota; c__Verrucomicrobiae; o__Pedosphaerales; f__Pedosphaeraceae; g__ADurb.Bin063-1; s__bacterium_Ellin515
uncultured_Chlorobiales	8.3605e-05	2.50815e-05	0	0	0	d__Bacteria; p__Bacteroidota; c__Ignavibacteria; o__Ignavibacteriales; f__BSV40; g__BSV40; s__uncultured_Chlorobiales
Prevotella_amnii	0.00329404	0	0.00099517	0.00186439	0.000778392	d__Bacteria; p__Bacteroidota; c__Bacteroidia; o__Bacteroidales; f__Prevotellaceae; g__Prevotella; s__Prevotella_amnii
Mobiluncus_curtisii	0	0	0.000210361	0.000367862	3.45952e-05	d__Bacteria; p__Actinobacteriota; c__Actinobacteria; o__Actinomycetales; f__Actinomycetaceae; g__Mobiluncus; s__Mobiluncus_curtisii
uncultured_Synergistaceae	0	1.6721e-05	0	0	0	d__Bacteria; p__Synergistota; c__Synergistia; o__Synergistales; f__Synergistaceae; g__uncultured; s__uncultured_Synergistaceae
uncultured_Rhizobiaceae	0	0	0	0	1.72976e-05	d__Bacteria; p__Proteobacteria; c__Alphaproteobacteria; o__Caulobacterales; f__Hyphomonadaceae; g__Hirschia; s__uncultured_Rhizobiaceae
Sporanaerobacter_sp.	0	0	0	5.85235e-05	0	d__Bacteria; p__Firmicutes; c__Clostridia; o__Peptostreptococcales-Tissierellales; f__Peptostreptococcales-Tissierellales; g__Anaerosalibacter; s__Sporanaerobacter_sp.
uncultured_Eubacterium	0	2.50815e-05	7.28173e-05	0	0	d__Bacteria; p__Firmicutes; c__Clostridia; o__Lachnospirales; f__Lachnospiraceae; g__Eubacterium__ventriosum_group; s__uncultured_Eubacterium
uncultured_Sphingobacteriaceae	0	0	0	0	8.6488e-06	d__Bacteria; p__Bacteroidota; c__Bacteroidia; o__Sphingobacteriales; f__Sphingobacteriaceae; g__Pedobacter; s__uncultured_Sphingobacteriaceae
Fusobacterium_mortiferum	0	0.000100326	0	6.6884e-05	2.59464e-05	d__Bacteria; p__Fusobacteriota; c__Fusobacteriia; o__Fusobacteriales; f__Fusobacteriaceae; g__Fusobacterium; s__Fusobacterium_mortiferum
Sneathia_sanguinegens	0.000192292	0.00631218	0.000121362	0	5.18928e-05	d__Bacteria; p__Fusobacteriota; c__Fusobacteriia; o__Fusobacteriales; f__Leptotrichiaceae; g__Sneathia; s__Sneathia_sanguinegens
Capnocytophaga_granulosa	8.3605e-06	0	0	0	0	d__Bacteria; p__Bacteroidota; c__Bacteroidia; o__Flavobacteriales; f__Flavobacteriaceae; g__Capnocytophaga; s__Capnocytophaga_granulosa
Prevotella_corporis	0	0	0.000364087	0.00149653	0.000276762	d__Bacteria; p__Bacteroidota; c__Bacteroidia; o__Bacteroidales; f__Prevotellaceae; g__Prevotella; s__Prevotella_corporis
endosymbiont_of	0	0	0	0	8.6488e-06	d__Bacteria; p__Proteobacteria; c__Gammaproteobacteria; o__Chromatiales; f__Sedimenticolaceae; g__Candidatus_Thiodiazotropha; s__endosymbiont_of
bacterium_endosymbiont	0	0	0	0.000685561	0	d__Bacteria; p__Proteobacteria; c__Gammaproteobacteria; o__Enterobacterales; f__Morganellaceae; g__Buchnera; s__bacterium_endosymbiont
uncultured_Olsenella	0	0	0	8.3605e-06	0	d__Bacteria; p__Actinobacteriota; c__Coriobacteriia; o__Coriobacteriales; f__Atopobiaceae; g__Olsenella; s__uncultured_Olsenella
Veillonellaceae_bacterium	0.00083605	0.00877017	0.000946625	0.00442271	0.00773203	d__Bacteria; p__Firmicutes; c__Negativicutes; o__Veillonellales-Selenomonadales; f__Veillonellaceae; g__Megasphaera; s__Veillonellaceae_bacterium
Sphingobacterium_multivorum	0.000409665	0	1.61816e-05	0	0.000259464	d__Bacteria; p__Bacteroidota; c__Bacteroidia; o__Sphingobacteriales; f__Sphingobacteriaceae; g__Sphingobacterium; s__Sphingobacterium_multivorum
Pyramidobacter_piscolens	0	0	3.23632e-05	0	0	d__Bacteria; p__Synergistota; c__Synergistia; o__Synergistales; f__Synergistaceae; g__Pyramidobacter; s__Pyramidobacter_piscolens
Paraburkholderia_caledonica	0	0	4.04541e-05	0	8.6488e-06	d__Bacteria; p__Proteobacteria; c__Gammaproteobacteria; o__Burkholderiales; f__Burkholderiaceae; g__Burkholderia-Caballeronia-Paraburkholderia; s__Paraburkholderia_caledonica
uncultured_Thioalkalivibrio	0	0	0	8.3605e-06	0	d__Bacteria; p__Proteobacteria; c__Gammaproteobacteria; o__uncultured; f__uncultured; g__uncultured; s__uncultured_Thioalkalivibrio
uncultured_Green	0	0	0	8.3605e-06	0	d__Bacteria; p__Nitrospirota; c__Nitrospiria; o__Nitrospirales; f__Nitrospiraceae; g__Nitrospira; s__uncultured_Green
uncultured_Anaerovorax	0	8.3605e-06	0	1.6721e-05	8.6488e-06	d__Bacteria; p__Firmicutes; c__Clostridia; o__Peptostreptococcales-Tissierellales; f__Anaerovoracaceae; g__S5-A14a; s__uncultured_Anaerovorax
uncultured_Acidimicrobiales	0	6.6884e-05	0	0	0	d__Bacteria; p__Actinobacteriota; c__Acidimicrobiia; o__Microtrichales; f__uncultured; g__uncultured; s__uncultured_Acidimicrobiales
cf._Chryseobacterium	0	0	0	8.3605e-06	0	d__Bacteria; p__Bacteroidota; c__Bacteroidia; o__Flavobacteriales; f__Flavobacteriaceae; g__Flavobacterium; s__cf._Chryseobacterium
Acinetobacter_guillouiae	0.000451467	0.000292618	3.23632e-05	0	0	d__Bacteria; p__Proteobacteria; c__Gammaproteobacteria; o__Pseudomonadales; f__Moraxellaceae; g__Acinetobacter; s__Acinetobacter_guillouiae
Prevotella_bergensis	0	1.6721e-05	0.000105181	0.00173899	0.000121083	d__Bacteria; p__Bacteroidota; c__Bacteroidia; o__Bacteroidales; f__Prevotellaceae; g__Prevotella; s__Prevotella_bergensis
Nordella_oligomobilis	1.6721e-05	0	0	8.3605e-06	0	d__Bacteria; p__Proteobacteria; c__Alphaproteobacteria; o__Rhizobiales; f__Rhizobiales_Incertae_Sedis; g__Nordella; s__Nordella_oligomobilis
uncultured_candidate	8.3605e-06	0	0	0	0	d__Bacteria; p__Patescibacteria; c__WWE3; o__WWE3; f__WWE3; g__WWE3; s__uncultured_candidate
alpha_proteobacterium	6.6884e-05	0	0	0	0	d__Bacteria; p__Proteobacteria; c__Alphaproteobacteria; o__Sphingomonadales; f__Sphingomonadaceae; g__Sphingopyxis; s__alpha_proteobacterium
Fusobacterium_periodonticum	0	6.6884e-05	0.000542084	0	0.000371898	d__Bacteria; p__Fusobacteriota; c__Fusobacteriia; o__Fusobacteriales; f__Fusobacteriaceae; g__Fusobacterium; s__Fusobacterium_periodonticum
Mogibacterium_sp.	0	0	0	0	8.6488e-06	d__Bacteria; p__Firmicutes; c__Clostridia; o__Peptostreptococcales-Tissierellales; f__Anaerovoracaceae; g__Mogibacterium; s__Mogibacterium_sp.
uncultured_Fluviicola	0	0	0	0	8.6488e-06	d__Bacteria; p__Bacteroidota; c__Bacteroidia; o__Flavobacteriales; f__Crocinitomicaceae; g__Fluviicola; s__uncultured_Fluviicola
uncultured_Cryptomonadaceae	0	3.3442e-05	0	0	0	d__Bacteria; p__Cyanobacteria; c__Cyanobacteriia; o__Chloroplast; f__Chloroplast; g__Chloroplast; s__uncultured_Cryptomonadaceae
Pseudomonas_balearica	0	0	0	6.6884e-05	0	d__Bacteria; p__Proteobacteria; c__Gammaproteobacteria; o__Pseudomonadales; f__Pseudomonadaceae; g__Pseudomonas; s__Pseudomonas_balearica
Bacteroides_cellulosilyticus	0	1.6721e-05	0	0	0	d__Bacteria; p__Bacteroidota; c__Bacteroidia; o__Bacteroidales; f__Bacteroidaceae; g__Bacteroides; s__Bacteroides_cellulosilyticus
Peptoniphilus_coxii	5.0163e-05	8.3605e-06	4.85449e-05	0.000693922	0.000103786	d__Bacteria; p__Firmicutes; c__Clostridia; o__Peptostreptococcales-Tissierellales; f__Peptostreptococcales-Tissierellales; g__Peptoniphilus; s__Peptoniphilus_coxii
Prevotella_baroniae	8.3605e-06	2.50815e-05	0	0	0	d__Bacteria; p__Bacteroidota; c__Bacteroidia; o__Bacteroidales; f__Prevotellaceae; g__Prevotella; s__Prevotella_baroniae
Acinetobacter_radioresistens	0	0	0.00089808	8.3605e-06	0	d__Bacteria; p__Proteobacteria; c__Gammaproteobacteria; o__Pseudomonadales; f__Moraxellaceae; g__Acinetobacter; s__Acinetobacter_radioresistens
Litoreibacter_arenae	0	0	0	0	8.6488e-06	d__Bacteria; p__Proteobacteria; c__Alphaproteobacteria; o__Rhodobacterales; f__Rhodobacteraceae; g__Litoreibacter; s__Litoreibacter_arenae
unidentified_marine	0	5.0163e-05	8.09081e-06	0.00118719	0.00021622	-
Massilia_dura	0	0	0	0	8.6488e-06	d__Bacteria; p__Proteobacteria; c__Gammaproteobacteria; o__Burkholderiales; f__Oxalobacteraceae; g__Massilia; s__Massilia_dura
Chlorobi_bacterium	8.3605e-06	0	0	0	0	d__Bacteria; p__Bacteroidota; c__SJA-28; o__SJA-28; f__SJA-28; g__SJA-28; s__Chlorobi_bacterium
Campylobacter_ureolyticus	1.6721e-05	0.000392944	0.000388359	0.00397124	0.000544874	d__Bacteria; p__Campilobacterota; c__Campylobacteria; o__Campylobacterales; f__Campylobacteraceae; g__Campylobacter; s__Campylobacter_ureolyticus
Mucispirillum_schaedleri	0	0	2.42724e-05	5.0163e-05	9.51368e-05	d__Bacteria; p__Deferribacterota; c__Deferribacteres; o__Deferribacterales; f__Deferribacteraceae; g__Mucispirillum; s__Mucispirillum_schaedleri
Bacillus_luciferensis	0	0	0	2.50815e-05	0	d__Bacteria; p__Firmicutes; c__Bacilli; o__Bacillales; f__Bacillaceae; g__Bacillus; s__Bacillus_luciferensis
Corynebacterium_suicordis	0	0	8.09081e-06	0	0	d__Bacteria; p__Actinobacteriota; c__Actinobacteria; o__Corynebacteriales; f__Corynebacteriaceae; g__Corynebacterium; s__Corynebacterium_suicordis
Kocuria_palustris	0	2.50815e-05	4.85449e-05	2.50815e-05	6.91904e-05	d__Bacteria; p__Actinobacteriota; c__Actinobacteria; o__Micrococcales; f__Micrococcaceae; g__Kocuria; s__Kocuria_palustris
Shewanella_morhuae	0	0	0	8.3605e-06	0	d__Bacteria; p__Proteobacteria; c__Gammaproteobacteria; o__Alteromonadales; f__Shewanellaceae; g__Shewanella; s__Shewanella_morhuae
Peptoniphilus_duerdenii	8.3605e-06	8.3605e-06	1.61816e-05	0.000744085	0.00124543	d__Bacteria; p__Firmicutes; c__Clostridia; o__Peptostreptococcales-Tissierellales; f__Peptostreptococcales-Tissierellales; g__Peptoniphilus; s__Peptoniphilus_duerdenii
Ruminococcus_flavefaciens	0	0	0	0	8.6488e-06	d__Bacteria; p__Firmicutes; c__Clostridia; o__Oscillospirales; f__Ruminococcaceae; g__Ruminococcus; s__Ruminococcus_flavefaciens
Mitsuaria_chitosanitabida	0	0	0	0.000100326	0	d__Bacteria; p__Proteobacteria; c__Gammaproteobacteria; o__Burkholderiales; f__Comamonadaceae; g__Mitsuaria; s__Mitsuaria_chitosanitabida
Arthrobacter_russicus	0	0	8.09081e-06	3.3442e-05	0	d__Bacteria; p__Actinobacteriota; c__Actinobacteria; o__Micrococcales; f__Micrococcaceae; g__Arthrobacter; s__Arthrobacter_russicus
Winkia_neuii	0	0	0.000258906	0.00015885	0.000233518	d__Bacteria; p__Actinobacteriota; c__Actinobacteria; o__Actinomycetales; f__Actinomycetaceae; g__Actinomyces; s__Winkia_neuii
uncultured_Bordetella	0	0	0	1.6721e-05	0	d__Bacteria; p__Proteobacteria; c__Gammaproteobacteria; o__Burkholderiales; f__Alcaligenaceae; g__Bordetella; s__uncultured_Bordetella
Odoribacter_splanchnicus	8.3605e-06	5.0163e-05	0	0	0	d__Bacteria; p__Bacteroidota; c__Bacteroidia; o__Bacteroidales; f__Marinifilaceae; g__Odoribacter; s__Odoribacter_splanchnicus
Treponema_pedis	0	8.3605e-06	0	0	0	d__Bacteria; p__Spirochaetota; c__Spirochaetia; o__Spirochaetales; f__Spirochaetaceae; g__Treponema; s__Treponema_pedis
Facklamia_ignava	0	0	0	6.6884e-05	0	d__Bacteria; p__Firmicutes; c__Bacilli; o__Lactobacillales; f__Aerococcaceae; g__Facklamia; s__Facklamia_ignava
Corynebacterium_stationis	0	0	8.09081e-06	8.3605e-06	2.59464e-05	d__Bacteria; p__Actinobacteriota; c__Actinobacteria; o__Corynebacteriales; f__Corynebacteriaceae; g__Corynebacterium; s__Corynebacterium_stationis
unidentified	0.00119555	0.00050163	0.00128644	0.00785887	0.0057774	-
Rhodococcus_hoagii	0	0	0	8.3605e-06	0	d__Bacteria; p__Actinobacteriota; c__Actinobacteria; o__Corynebacteriales; f__Nocardiaceae; g__Rhodococcus; s__Rhodococcus_hoagii
Saccharopolyspora_hordei	0	3.3442e-05	0	0	0	d__Bacteria; p__Actinobacteriota; c__Actinobacteria; o__Pseudonocardiales; f__Pseudonocardiaceae; g__Saccharopolyspora; s__Saccharopolyspora_hordei
Neisseria_oralis	0	7.52445e-05	8.09081e-06	0	0	d__Bacteria; p__Proteobacteria; c__Gammaproteobacteria; o__Burkholderiales; f__Neisseriaceae; g__Neisseria; s__Neisseria_oralis
Bacteroides_coprophilus	0	0	4.04541e-05	0	0	d__Bacteria; p__Bacteroidota; c__Bacteroidia; o__Bacteroidales; f__Bacteroidaceae; g__Bacteroides; s__Bacteroides_coprophilus
Acinetobacter_towneri	0	3.3442e-05	0	4.18025e-05	0.000890826	d__Bacteria; p__Proteobacteria; c__Gammaproteobacteria; o__Pseudomonadales; f__Moraxellaceae; g__Acinetobacter; s__Acinetobacter_towneri
uncultured_spirochete	0	3.3442e-05	0	0	0	d__Bacteria; p__Firmicutes; c__Clostridia; o__Christensenellales; f__Christensenellaceae; g__Christensenellaceae_R-7_group; s__uncultured_spirochete
Paraprevotella_clara	0	0	0	0	4.3244e-05	d__Bacteria; p__Bacteroidota; c__Bacteroidia; o__Bacteroidales; f__Prevotellaceae; g__Paraprevotella; s__Paraprevotella_clara
uncultured_Rheinheimera	0	8.3605e-06	0.000105181	0	0	d__Bacteria; p__Proteobacteria; c__Gammaproteobacteria; o__Alteromonadales; f__Alteromonadaceae; g__Rheinheimera; s__uncultured_Rheinheimera
uncultured_Holophaga	0	0	0	8.3605e-06	2.59464e-05	d__Bacteria; p__Acidobacteriota; c__Acidobacteriae; o__Subgroup_2; f__Subgroup_2; g__Subgroup_2; s__uncultured_Holophaga
Corynebacterium_cystitidis	0	0	0	8.3605e-06	0	d__Bacteria; p__Actinobacteriota; c__Actinobacteria; o__Corynebacteriales; f__Corynebacteriaceae; g__Corynebacterium; s__Corynebacterium_cystitidis
uncultured_Cytophagales	6.6884e-05	0	0	0	0	d__Bacteria; p__Bacteroidota; c__Bacteroidia; o__Bacteroidales; f__Bacteroidetes_vadinHA17; g__Bacteroidetes_vadinHA17; s__uncultured_Cytophagales
uncultured_Smithella	1.6721e-05	0	0	0	0	d__Bacteria; p__Desulfobacterota; c__Syntrophia; o__Syntrophales; f__uncultured; g__uncultured; s__uncultured_Smithella
Flavobacterium_ginsengisoli	0	0	0	1.6721e-05	0	d__Bacteria; p__Bacteroidota; c__Bacteroidia; o__Flavobacteriales; f__Flavobacteriaceae; g__Flavobacterium; s__Flavobacterium_ginsengisoli
Candidatus_Gottesmanbacteria	8.3605e-06	0	0	0	0	d__Bacteria; p__Patescibacteria; c__Microgenomatia; o__Candidatus_Gottesmanbacteria; f__Candidatus_Gottesmanbacteria; g__Candidatus_Gottesmanbacteria; s__Candidatus_Gottesmanbacteria
Moryella_indoligenes	0	0	8.09081e-06	1.6721e-05	0	d__Bacteria; p__Firmicutes; c__Clostridia; o__Lachnospirales; f__Lachnospiraceae; g__Moryella; s__Moryella_indoligenes
Bacteroides_eggerthii	0	8.3605e-06	1.61816e-05	0	0	d__Bacteria; p__Bacteroidota; c__Bacteroidia; o__Bacteroidales; f__Bacteroidaceae; g__Bacteroides; s__Bacteroides_eggerthii
Ureaplasma_parvum	0.00289273	0.000810969	0.000703901	0.00224062	0.000103786	d__Bacteria; p__Firmicutes; c__Bacilli; o__Mycoplasmatales; f__Mycoplasmataceae; g__Ureaplasma; s__Ureaplasma_parvum
Clostridium_butyricum	1.6721e-05	3.3442e-05	0	1.6721e-05	0	d__Bacteria; p__Firmicutes; c__Clostridia; o__Clostridiales; f__Clostridiaceae; g__Clostridium_sensu_stricto_1; s__Clostridium_butyricum
Prevotella_loescheii	0	0	8.09081e-06	0	0	d__Bacteria; p__Bacteroidota; c__Bacteroidia; o__Bacteroidales; f__Prevotellaceae; g__Prevotella; s__Prevotella_loescheii
Pseudoxanthobacter_soli	0	0	0	0	8.6488e-06	d__Bacteria; p__Proteobacteria; c__Alphaproteobacteria; o__Rhizobiales; f__Xanthobacteraceae; g__Pseudoxanthobacter; s__Pseudoxanthobacter_soli
uncultured_Clostridia	0	0	0	8.3605e-06	0	d__Bacteria; p__Firmicutes; c__Clostridia; o__Peptostreptococcales-Tissierellales; f__Fusibacteraceae; g__Fusibacter; s__uncultured_Clostridia
Coriobacteriales_bacterium	1.6721e-05	0.00033442	8.09081e-06	0.000234094	0.000354601	d__Bacteria; p__Actinobacteriota; c__Coriobacteriia; o__Coriobacteriales; f__Eggerthellaceae; g__DNF00809; s__Coriobacteriales_bacterium
uncultured_Anaerolineaceae	7.52445e-05	0	0	0	0	d__Bacteria; p__Chloroflexi; c__Anaerolineae; o__Caldilineales; f__Caldilineaceae; g__uncultured; s__uncultured_Anaerolineaceae
Wohlfahrtiimonas_chitiniclastica	0	0	0	1.6721e-05	0	d__Bacteria; p__Proteobacteria; c__Gammaproteobacteria; o__Cardiobacteriales; f__Wohlfahrtiimonadaceae; g__Wohlfahrtiimonas; s__Wohlfahrtiimonas_chitiniclastica
Shewanella_baltica	0	0	0	1.6721e-05	0	d__Bacteria; p__Proteobacteria; c__Gammaproteobacteria; o__Alteromonadales; f__Shewanellaceae; g__Shewanella; s__Shewanella_baltica
Prevotella_shahii	0	1.6721e-05	3.23632e-05	0	8.6488e-06	d__Bacteria; p__Bacteroidota; c__Bacteroidia; o__Bacteroidales; f__Prevotellaceae; g__Prevotella; s__Prevotella_shahii
Tissierella_praeacuta	0	0	0	1.6721e-05	0	d__Bacteria; p__Firmicutes; c__Clostridia; o__Peptostreptococcales-Tissierellales; f__Peptostreptococcales-Tissierellales; g__Tissierella; s__Tissierella_praeacuta
uncultured_Chloroflexus	0	0	0	8.3605e-06	0	d__Bacteria; p__Chloroflexi; c__TK10; o__TK10; f__TK10; g__TK10; s__uncultured_Chloroflexus
Sphingobium_xenophagum	0.00168046	5.85235e-05	0	0	0.00152219	d__Bacteria; p__Proteobacteria; c__Alphaproteobacteria; o__Sphingomonadales; f__Sphingomonadaceae; g__Sphingobium; s__Sphingobium_xenophagum
Terrimonas_rubra	0	0	0	8.3605e-06	0	d__Bacteria; p__Bacteroidota; c__Bacteroidia; o__Chitinophagales; f__Chitinophagaceae; g__Terrimonas; s__Terrimonas_rubra
Lysobacter_defluvii	0	0	0	8.3605e-06	0	d__Bacteria; p__Proteobacteria; c__Gammaproteobacteria; o__Xanthomonadales; f__Xanthomonadaceae; g__Lysobacter; s__Lysobacter_defluvii
Fusobacterium_gastrosuis	0	0.000100326	0	0	0	d__Bacteria; p__Fusobacteriota; c__Fusobacteriia; o__Fusobacteriales; f__Fusobacteriaceae; g__Fusobacterium; s__Fusobacterium_gastrosuis
Pseudonocardia_spinosispora	0	0	0	0	8.6488e-06	d__Bacteria; p__Actinobacteriota; c__Actinobacteria; o__Pseudonocardiales; f__Pseudonocardiaceae; g__Pseudonocardia; s__Pseudonocardia_spinosispora
Streptococcus_hyointestinalis	0	1.6721e-05	0	0	0	d__Bacteria; p__Firmicutes; c__Bacilli; o__Lactobacillales; f__Streptococcaceae; g__Streptococcus; s__Streptococcus_hyointestinalis
Cupriavidus_pauculus	0	1.6721e-05	0	0	0	d__Bacteria; p__Proteobacteria; c__Gammaproteobacteria; o__Burkholderiales; f__Burkholderiaceae; g__Cupriavidus; s__Cupriavidus_pauculus
Aquaspirillum_serpens	0	0	3.23632e-05	0	0	d__Bacteria; p__Proteobacteria; c__Gammaproteobacteria; o__Burkholderiales; f__Aquaspirillaceae; g__Aquaspirillum; s__Aquaspirillum_serpens
uncultured_Xanthomonadales	0	0	0	8.3605e-06	0	d__Bacteria; p__Proteobacteria; c__Gammaproteobacteria; o__Salinisphaerales; f__Solimonadaceae; g__Polycyclovorans; s__uncultured_Xanthomonadales
Cellvibrio_sp.	0	0	0	2.50815e-05	0	d__Bacteria; p__Proteobacteria; c__Gammaproteobacteria; o__Cellvibrionales; f__Cellvibrionaceae; g__Cellvibrio; s__Cellvibrio_sp.
Corynebacterium_lipophiloflavum	0	1.6721e-05	0	8.3605e-06	8.6488e-06	d__Bacteria; p__Actinobacteriota; c__Actinobacteria; o__Corynebacteriales; f__Corynebacteriaceae; g__Corynebacterium; s__Corynebacterium_lipophiloflavum
bacterium_enrichment	6.6884e-05	3.3442e-05	8.09081e-06	8.3605e-05	8.6488e-06	d__Bacteria; p__Verrucomicrobiota; c__Verrucomicrobiae; o__Pedosphaerales; f__Pedosphaeraceae; g__uncultured; s__bacterium_enrichment
Lactococcus_piscium	0	0	0	8.3605e-06	0	d__Bacteria; p__Firmicutes; c__Bacilli; o__Lactobacillales; f__Streptococcaceae; g__Lactococcus; s__Lactococcus_piscium
Alsobacter_sp.	2.50815e-05	0	0	0	0	d__Bacteria; p__Proteobacteria; c__Alphaproteobacteria; o__Rhizobiales; f__Beijerinckiaceae; g__alphaI_cluster; s__Alsobacter_sp.
Lactobacillus_namurensis	0	0.000309339	0	0	0	d__Bacteria; p__Firmicutes; c__Bacilli; o__Lactobacillales; f__Lactobacillaceae; g__Lactobacillus; s__Lactobacillus_namurensis
uncultured_Oceanibaculum	0	0	0	0	8.6488e-06	d__Bacteria; p__Proteobacteria; c__Alphaproteobacteria; o__uncultured; f__uncultured; g__uncultured; s__uncultured_Oceanibaculum
Flavobacterium_sp.	0	0	0	0	8.6488e-05	d__Bacteria; p__Bacteroidota; c__Bacteroidia; o__Flavobacteriales; f__Flavobacteriaceae; g__Sungkyunkwania; s__Flavobacterium_sp.
Catenulispora_rubra	0	8.3605e-06	0	0	0	d__Bacteria; p__Actinobacteriota; c__Actinobacteria; o__Catenulisporales; f__Catenulisporaceae; g__Catenulispora; s__Catenulispora_rubra
metagenome	0.000877853	0.00082769	0.000161816	0.000108687	0.00133191	-
Pararheinheimera_soli	0	0	0	8.3605e-06	0	d__Bacteria; p__Proteobacteria; c__Gammaproteobacteria; o__Alteromonadales; f__Alteromonadaceae; g__Rheinheimera; s__Pararheinheimera_soli
Aquiflexum_sp.	2.50815e-05	0	0	0	0	d__Bacteria; p__Bacteroidota; c__Bacteroidia; o__Cytophagales; f__Cyclobacteriaceae; g__uncultured; s__Aquiflexum_sp.
Bacteroides_stercoris	8.3605e-06	7.52445e-05	7.28173e-05	9.19656e-05	7.78392e-05	d__Bacteria; p__Bacteroidota; c__Bacteroidia; o__Bacteroidales; f__Bacteroidaceae; g__Bacteroides; s__Bacteroides_stercoris
Chryseobacterium_hispanicum	0	0	0	0	0.000103786	d__Bacteria; p__Bacteroidota; c__Bacteroidia; o__Flavobacteriales; f__Weeksellaceae; g__Chryseobacterium; s__Chryseobacterium_hispanicum
uncultured_Clostridiales	0	0.000108687	1.61816e-05	1.6721e-05	9.51368e-05	d__Bacteria; p__Firmicutes; c__Clostridia; o__Oscillospirales; f__Oscillospiraceae; g__uncultured; s__uncultured_Clostridiales
Eubacterium__infirmum	2.50815e-05	2.50815e-05	0	0	0	d__Bacteria; p__Firmicutes; c__Clostridia; o__Peptostreptococcales-Tissierellales; f__Anaerovoracaceae; g__Eubacterium__nodatum_group; s__Eubacterium__infirmum
Peptococcus_simiae	0	0	0	5.85235e-05	3.45952e-05	d__Bacteria; p__Firmicutes; c__Clostridia; o__Peptococcales; f__Peptococcaceae; g__Peptococcus; s__Peptococcus_simiae
Alistipes_obesi	0	5.0163e-05	0	0	0	d__Bacteria; p__Bacteroidota; c__Bacteroidia; o__Bacteroidales; f__Rikenellaceae; g__Alistipes; s__Alistipes_obesi
Candidatus_Rhabdochlamydia	0	0	0.000161816	0.00123735	0	d__Bacteria; p__Verrucomicrobiota; c__Chlamydiae; o__Chlamydiales; f__Simkaniaceae; g__Candidatus_Rhabdochlamydia; s__Candidatus_Rhabdochlamydia
Bulleidia_extructa	0	0	8.09081e-06	0	5.18928e-05	d__Bacteria; p__Firmicutes; c__Bacilli; o__Erysipelotrichales; f__Erysipelotrichaceae; g__Bulleidia; s__Bulleidia_extructa
uncultured_Flavobacterium	3.3442e-05	0	8.09081e-06	0	9.51368e-05	d__Bacteria; p__Bacteroidota; c__Bacteroidia; o__Flavobacteriales; f__Cryomorphaceae; g__uncultured; s__uncultured_Flavobacterium
Streptococcus_salivarius	3.3442e-05	0.000902935	2.42724e-05	0.000794248	0.000492982	d__Bacteria; p__Firmicutes; c__Bacilli; o__Lactobacillales; f__Streptococcaceae; g__Streptococcus; s__Streptococcus_salivarius
Ruminococcus_bicirculans	0	0	4.04541e-05	3.3442e-05	0.000172976	d__Bacteria; p__Firmicutes; c__Clostridia; o__Oscillospirales; f__Ruminococcaceae; g__Ruminococcus; s__Ruminococcus_bicirculans
uncultured_Devosia	2.50815e-05	0	0	0	0	d__Bacteria; p__Bacteroidota; c__Bacteroidia; o__Chitinophagales; f__Saprospiraceae; g__uncultured; s__uncultured_Devosia
Gemmatimonadaceae_bacterium	8.3605e-06	0	0	0	0	d__Bacteria; p__Gemmatimonadota; c__Gemmatimonadetes; o__Gemmatimonadales; f__Gemmatimonadaceae; g__Gemmatimonas; s__Gemmatimonadaceae_bacterium
Clostridiaceae_bacterium	0	0	0	5.85235e-05	1.72976e-05	d__Bacteria; p__Firmicutes; c__Clostridia; o__Oscillospirales; f__Ruminococcaceae; g__Ruminococcus; s__Clostridiaceae_bacterium
Sphingomonas_panni	9.19656e-05	0	0	0	0.000328654	d__Bacteria; p__Proteobacteria; c__Alphaproteobacteria; o__Sphingomonadales; f__Sphingomonadaceae; g__Sphingomonas; s__Sphingomonas_panni
uncultured_Bacteroidetes	0.000643759	0.000117047	0.000509721	5.0163e-05	0.000207571	d__Bacteria; p__Bacteroidota; c__Bacteroidia; o__Bacteroidales; f__Prevotellaceae; g__Alloprevotella; s__uncultured_Bacteroidetes
Flavobacterium_sasangense	0	0	8.09081e-06	0	0	d__Bacteria; p__Bacteroidota; c__Bacteroidia; o__Flavobacteriales; f__Flavobacteriaceae; g__Flavobacterium; s__Flavobacterium_sasangense
Pseudoxanthomonas_mexicana	0	1.6721e-05	2.42724e-05	0	8.6488e-06	d__Bacteria; p__Proteobacteria; c__Gammaproteobacteria; o__Xanthomonadales; f__Xanthomonadaceae; g__Pseudoxanthomonas; s__Pseudoxanthomonas_mexicana
Candidatus_Kapabacteria	0	0	0	8.3605e-06	0	d__Bacteria; p__Bacteroidota; c__Kapabacteria; o__Kapabacteriales; f__Kapabacteriales; g__Kapabacteriales; s__Candidatus_Kapabacteria
archaeon_enrichment	0	5.85235e-05	0	0	0	d__Archaea; p__Euryarchaeota; c__Methanobacteria; o__Methanobacteriales; f__Methanobacteriaceae; g__Methanobrevibacter; s__archaeon_enrichment
Alloprevotella_tannerae	3.3442e-05	7.52445e-05	0.000307451	2.50815e-05	0	d__Bacteria; p__Bacteroidota; c__Bacteroidia; o__Bacteroidales; f__Prevotellaceae; g__Alloprevotella; s__Alloprevotella_tannerae
Prevotella_fusca	0	0	8.09081e-06	0	0	d__Bacteria; p__Bacteroidota; c__Bacteroidia; o__Bacteroidales; f__Prevotellaceae; g__Prevotella; s__Prevotella_fusca
Patulibacter_medicamentivorans	0	0	0	0	0.000172976	d__Bacteria; p__Actinobacteriota; c__Thermoleophilia; o__Solirubrobacterales; f__Solirubrobacteraceae; g__Patulibacter; s__Patulibacter_medicamentivorans
Bacteroides_caecicola	1.6721e-05	0	0	0	0	d__Bacteria; p__Bacteroidota; c__Bacteroidia; o__Bacteroidales; f__Bacteroidaceae; g__Bacteroides; s__Bacteroides_caecicola
uncultured_Desulfovirga	0	1.6721e-05	0	0	0	d__Bacteria; p__Acidobacteriota; c__Holophagae; o__Subgroup_7; f__Subgroup_7; g__Subgroup_7; s__uncultured_Desulfovirga
Coriobacteriaceae_bacterium	0	0	0	8.3605e-06	0	d__Bacteria; p__Actinobacteriota; c__Coriobacteriia; o__Coriobacteriales; f__Eggerthellaceae; g__DNF00809; s__Coriobacteriaceae_bacterium
anaerobic_digester	0	1.6721e-05	0	0.000200652	2.59464e-05	d__Bacteria; p__Firmicutes; c__Clostridia; o__Oscillospirales; f__Ruminococcaceae; g__uncultured; s__anaerobic_digester
uncultured_Rubrobacteria	8.3605e-06	0	0	0	0	d__Bacteria; p__Actinobacteriota; c__Thermoleophilia; o__Gaiellales; f__Gaiellaceae; g__Gaiella; s__uncultured_Rubrobacteria
Taibaiella_sp.	0	0	0	3.3442e-05	0	d__Bacteria; p__Bacteroidota; c__Bacteroidia; o__Chitinophagales; f__Chitinophagaceae; g__Taibaiella; s__Taibaiella_sp.
Wenzhouxiangella_sediminis	0	2.50815e-05	0	0	0	d__Bacteria; p__Proteobacteria; c__Gammaproteobacteria; o__Gammaproteobacteria_Incertae_Sedis; f__Unknown_Family; g__Wenzhouxiangella; s__Wenzhouxiangella_sediminis
uncultured_Nitrospirae	5.0163e-05	0	0	0	0	d__Bacteria; p__Nitrospirota; c__Thermodesulfovibrionia; o__uncultured; f__uncultured; g__uncultured; s__uncultured_Nitrospirae
Faecalicoccus_pleomorphus	0	0	0	9.19656e-05	0	d__Bacteria; p__Firmicutes; c__Bacilli; o__Erysipelotrichales; f__Erysipelotrichaceae; g__Faecalicoccus; s__Faecalicoccus_pleomorphus
uncultured_Eubacteriaceae	0	0	0	1.6721e-05	0	d__Bacteria; p__Firmicutes; c__Clostridia; o__Peptostreptococcales-Tissierellales; f__Anaerovoracaceae; g__Mogibacterium; s__uncultured_Eubacteriaceae
uncultured_Dokdonella	0	0	0	0	8.6488e-06	d__Bacteria; p__Proteobacteria; c__Gammaproteobacteria; o__Xanthomonadales; f__Rhodanobacteraceae; g__Dokdonella; s__uncultured_Dokdonella
Pseudomonas_luteola	0	0	1.61816e-05	0	0	d__Bacteria; p__Proteobacteria; c__Gammaproteobacteria; o__Pseudomonadales; f__Pseudomonadaceae; g__Pseudomonas; s__Pseudomonas_luteola
uncultured_Porphyromonas	0	0	0	8.3605e-06	0	d__Bacteria; p__Bacteroidota; c__Bacteroidia; o__Bacteroidales; f__Porphyromonadaceae; g__Porphyromonas; s__uncultured_Porphyromonas
Lactobacillus_gasseri	0.0159853	0.000401304	0.0277596	0.00211521	0.00162597	d__Bacteria; p__Firmicutes; c__Bacilli; o__Lactobacillales; f__Lactobacillaceae; g__Lactobacillus; s__Lactobacillus_gasseri
uncultured_Acidobacteria	8.3605e-06	8.3605e-06	0	0	0	d__Bacteria; p__Acidobacteriota; c__Acidobacteriae; o__Subgroup_2; f__Subgroup_2; g__Subgroup_2; s__uncultured_Acidobacteria
Dielma_fastidiosa	0	0	0	1.6721e-05	0	d__Bacteria; p__Firmicutes; c__Bacilli; o__Erysipelotrichales; f__Erysipelotrichaceae; g__Dielma; s__Dielma_fastidiosa
uncultured_Bellilinea	7.52445e-05	0	0	0	0	d__Bacteria; p__Chloroflexi; c__Anaerolineae; o__Anaerolineae; f__Anaerolineae; g__Anaerolineae; s__uncultured_Bellilinea
Capsicum_annuum	0	1.6721e-05	0	0	0	d__Eukaryota; p__Phragmoplastophyta; c__Embryophyta; o__Magnoliophyta; f__Magnoliophyta; g__Magnoliophyta; s__Capsicum_annuum
Helicobacter_typhlonius	0	0	0	3.3442e-05	0	d__Bacteria; p__Campilobacterota; c__Campylobacteria; o__Campylobacterales; f__Helicobacteraceae; g__Helicobacter; s__Helicobacter_typhlonius
Neisseria_elongata	0.000234094	0.000150489	3.23632e-05	0	8.6488e-06	d__Bacteria; p__Proteobacteria; c__Gammaproteobacteria; o__Burkholderiales; f__Neisseriaceae; g__Neisseria; s__Neisseria_elongata
Streptococcus_pluranimalium	0	0	0	1.6721e-05	0	d__Bacteria; p__Firmicutes; c__Bacilli; o__Lactobacillales; f__Streptococcaceae; g__Streptococcus; s__Streptococcus_pluranimalium
Comamonas_terrigena	0	0	6.47265e-05	6.6884e-05	0	d__Bacteria; p__Proteobacteria; c__Gammaproteobacteria; o__Burkholderiales; f__Comamonadaceae; g__Comamonas; s__Comamonas_terrigena
Vibrio_furnissii	0	0	0	3.3442e-05	0	d__Bacteria; p__Proteobacteria; c__Gammaproteobacteria; o__Vibrionales; f__Vibrionaceae; g__Vibrio; s__Vibrio_furnissii
Candidatus_Pacearchaeota	0	2.50815e-05	0	0	0	d__Archaea; p__Nanoarchaeota; c__Nanoarchaeia; o__Woesearchaeales; f__SCGC_AAA011-D5; g__SCGC_AAA011-D5; s__Candidatus_Pacearchaeota
Nitrolancea_hollandica	0	0	0	8.3605e-06	0	d__Bacteria; p__Chloroflexi; c__Chloroflexia; o__Thermomicrobiales; f__Thermomicrobiaceae; g__Nitrolancea; s__Nitrolancea_hollandica
Porphyromonas_crevioricanis	0	0	0	8.3605e-06	0	d__Bacteria; p__Bacteroidota; c__Bacteroidia; o__Bacteroidales; f__Porphyromonadaceae; g__Porphyromonas; s__Porphyromonas_crevioricanis
uncultured_Bacteroides	0	0	0	1.6721e-05	0	d__Bacteria; p__Bacteroidota; c__Bacteroidia; o__Bacteroidales; f__Bacteroidaceae; g__Bacteroides; s__uncultured_Bacteroides
Ureaplasma_diversum	0	0	0	2.50815e-05	0	d__Bacteria; p__Firmicutes; c__Bacilli; o__Mycoplasmatales; f__Mycoplasmataceae; g__Ureaplasma; s__Ureaplasma_diversum
Prevotella_oulorum	0	0	2.42724e-05	0	2.59464e-05	d__Bacteria; p__Bacteroidota; c__Bacteroidia; o__Bacteroidales; f__Prevotellaceae; g__Prevotella; s__Prevotella_oulorum
Pseudomonas_viridiflava	8.3605e-06	0	0	0	0	d__Bacteria; p__Proteobacteria; c__Gammaproteobacteria; o__Pseudomonadales; f__Pseudomonadaceae; g__Pseudomonas; s__Pseudomonas_viridiflava
Flavobacterium_dankookense	0	8.3605e-06	8.09081e-06	0	0	d__Bacteria; p__Bacteroidota; c__Bacteroidia; o__Flavobacteriales; f__Flavobacteriaceae; g__Flavobacterium; s__Flavobacterium_dankookense
uncultured_Methanomicrobiales	2.50815e-05	0	0	0	0	d__Archaea; p__Halobacterota; c__Methanomicrobia; o__Methanomicrobiales; f__Methanoregulaceae; g__Methanolinea; s__uncultured_Methanomicrobiales
Clostridium__scindens	0	0	0	7.52445e-05	0	d__Bacteria; p__Firmicutes; c__Clostridia; o__Lachnospirales; f__Lachnospiraceae; g__Lachnoclostridium; s__Clostridium__scindens
Cenchrus_americanus	0	0	1.61816e-05	0	0	d__Bacteria; p__Proteobacteria; c__Gammaproteobacteria; o__Alteromonadales; f__Alteromonadaceae; g__Rheinheimera; s__Cenchrus_americanus
uncultured_crenarchaeote	8.3605e-06	0	0	0	0	d__Archaea; p__Nanoarchaeota; c__Nanoarchaeia; o__Woesearchaeales; f__Woesearchaeales; g__Woesearchaeales; s__uncultured_crenarchaeote
Veillonella_atypica	0	0	0	0	1.72976e-05	d__Bacteria; p__Firmicutes; c__Negativicutes; o__Veillonellales-Selenomonadales; f__Veillonellaceae; g__Veillonella; s__Veillonella_atypica
Anaerococcus_hydrogenalis	0	0	6.47265e-05	0.00140456	2.59464e-05	d__Bacteria; p__Firmicutes; c__Clostridia; o__Peptostreptococcales-Tissierellales; f__Peptostreptococcales-Tissierellales; g__Anaerococcus; s__Anaerococcus_hydrogenalis
uncultured_Tissierella	0	8.3605e-06	0	8.3605e-06	0	d__Bacteria; p__Firmicutes; c__Clostridia; o__Peptostreptococcales-Tissierellales; f__Peptostreptococcales-Tissierellales; g__Tissierella; s__uncultured_Tissierella
Porphyromonas_asaccharolytica	0	4.18025e-05	4.85449e-05	0.00359502	2.59464e-05	d__Bacteria; p__Bacteroidota; c__Bacteroidia; o__Bacteroidales; f__Porphyromonadaceae; g__Porphyromonas; s__Porphyromonas_asaccharolytica
Ruminococcus_callidus	0	0	1.61816e-05	3.3442e-05	0	d__Bacteria; p__Firmicutes; c__Clostridia; o__Oscillospirales; f__Ruminococcaceae; g__Ruminococcus; s__Ruminococcus_callidus
Corynebacterium_aurimucosum	0	0	0	0.00050163	0	d__Bacteria; p__Actinobacteriota; c__Actinobacteria; o__Corynebacteriales; f__Corynebacteriaceae; g__Corynebacterium; s__Corynebacterium_aurimucosum
Prevotella_sp.	0	0	8.09081e-06	0	0	d__Bacteria; p__Bacteroidota; c__Bacteroidia; o__Bacteroidales; f__Prevotellaceae; g__Prevotella; s__Prevotella_sp.
Murdochiella_asaccharolytica	0	0	5.66357e-05	0.00050163	0.00014703	d__Bacteria; p__Firmicutes; c__Clostridia; o__Peptostreptococcales-Tissierellales; f__Peptostreptococcales-Tissierellales; g__Murdochiella; s__Murdochiella_asaccharolytica
Porphyromonas_levii	0	0	0	2.50815e-05	0	d__Bacteria; p__Bacteroidota; c__Bacteroidia; o__Bacteroidales; f__Porphyromonadaceae; g__Porphyromonas; s__Porphyromonas_levii
Niastella_sp.	0	8.3605e-06	0	0	0	d__Bacteria; p__Bacteroidota; c__Bacteroidia; o__Chitinophagales; f__Chitinophagaceae; g__Niastella; s__Niastella_sp.
Planoglabratella_opercularis	0	5.0163e-05	0	0	0	d__Bacteria; p__Cyanobacteria; c__Cyanobacteriia; o__Chloroplast; f__Chloroplast; g__Chloroplast; s__Planoglabratella_opercularis
Halomonas_jeotgali	0	0	0	1.6721e-05	0	d__Bacteria; p__Proteobacteria; c__Gammaproteobacteria; o__Oceanospirillales; f__Halomonadaceae; g__Halomonas; s__Halomonas_jeotgali
Lactobacillus_fermentum	1.6721e-05	4.18025e-05	0	2.50815e-05	0	d__Bacteria; p__Firmicutes; c__Bacilli; o__Lactobacillales; f__Lactobacillaceae; g__Lactobacillus; s__Lactobacillus_fermentum
Agromyces_ramosus	0	0	0	2.50815e-05	0	d__Bacteria; p__Actinobacteriota; c__Actinobacteria; o__Micrococcales; f__Microbacteriaceae; g__Agromyces; s__Agromyces_ramosus
bacterium_YC-LK-LKJ5	1.6721e-05	0	0	0	0	d__Bacteria; p__Bacteroidota; c__Bacteroidia; o__Bacteroidales; f__Marinilabiliaceae; g__uncultured; s__bacterium_YC-LK-LKJ5
Solimonas_sp.	0	0	0	0	6.05416e-05	d__Bacteria; p__Proteobacteria; c__Gammaproteobacteria; o__Salinisphaerales; f__Solimonadaceae; g__uncultured; s__Solimonas_sp.
Hydrocarboniphaga_sp.	0	0	0	0	8.6488e-06	d__Bacteria; p__Proteobacteria; c__Gammaproteobacteria; o__Salinisphaerales; f__Solimonadaceae; g__Hydrocarboniphaga; s__Hydrocarboniphaga_sp.
Castellaniella_defragrans	0	0	8.09081e-06	0.000108687	2.59464e-05	d__Bacteria; p__Proteobacteria; c__Gammaproteobacteria; o__Burkholderiales; f__Alcaligenaceae; g__Castellaniella; s__Castellaniella_defragrans
Schaalia_radingae	0	0	0	2.50815e-05	0	d__Bacteria; p__Actinobacteriota; c__Actinobacteria; o__Actinomycetales; f__Actinomycetaceae; g__Actinomyces; s__Schaalia_radingae
uncultured_Leadbetterella	0	0	0	1.6721e-05	0	d__Bacteria; p__Bacteroidota; c__Bacteroidia; o__Cytophagales; f__Spirosomaceae; g__Leadbetterella; s__uncultured_Leadbetterella
Paenibacillus_harenae	0	0	0	8.3605e-06	0	d__Bacteria; p__Firmicutes; c__Bacilli; o__Paenibacillales; f__Paenibacillaceae; g__Paenibacillus; s__Paenibacillus_harenae
Acidovorax_caeni	0	0	0	8.3605e-06	0	d__Bacteria; p__Proteobacteria; c__Gammaproteobacteria; o__Burkholderiales; f__Comamonadaceae; g__Acidovorax; s__Acidovorax_caeni
Streptococcus_suis	0	0.000142129	0	0	0	d__Bacteria; p__Firmicutes; c__Bacilli; o__Lactobacillales; f__Streptococcaceae; g__Streptococcus; s__Streptococcus_suis
uncultured_Acidobacteriaceae	0	0	0	8.3605e-06	8.6488e-06	d__Bacteria; p__Acidobacteriota; c__Blastocatellia; o__Pyrinomonadales; f__Pyrinomonadaceae; g__RB41; s__uncultured_Acidobacteriaceae
uncultured_Rhodospirillaceae	8.3605e-06	0	0	1.6721e-05	0	d__Bacteria; p__Proteobacteria; c__Alphaproteobacteria; o__uncultured; f__uncultured; g__uncultured; s__uncultured_Rhodospirillaceae
uncultured_Gemmatimonas	0.000250815	0	0	0	0	d__Bacteria; p__Gemmatimonadota; c__Gemmatimonadetes; o__Gemmatimonadales; f__Gemmatimonadaceae; g__Gemmatimonas; s__uncultured_Gemmatimonas
Lactobacillus_brevis	0	0	0	0.000175571	0	d__Bacteria; p__Firmicutes; c__Bacilli; o__Lactobacillales; f__Lactobacillaceae; g__Lactobacillus; s__Lactobacillus_brevis
Oscillibacter_ruminantium	8.3605e-06	0	0	0	0	d__Bacteria; p__Firmicutes; c__Clostridia; o__Oscillospirales; f__Oscillospiraceae; g__Oscillibacter; s__Oscillibacter_ruminantium
Bacteroides_intestinalis	0	0	8.09081e-06	0	0	d__Bacteria; p__Bacteroidota; c__Bacteroidia; o__Bacteroidales; f__Bacteroidaceae; g__Bacteroides; s__Bacteroides_intestinalis
Prevotella_bivia	0.000560154	0.0293872	0.00456322	0.020316	0.00238707	d__Bacteria; p__Bacteroidota; c__Bacteroidia; o__Bacteroidales; f__Prevotellaceae; g__Prevotella; s__Prevotella_bivia
Acinetobacter_tandoii	0	0	8.09081e-06	0	0	d__Bacteria; p__Proteobacteria; c__Gammaproteobacteria; o__Pseudomonadales; f__Moraxellaceae; g__Acinetobacter; s__Acinetobacter_tandoii
Mitsuokella_sp.	0	0	1.61816e-05	0	0	d__Bacteria; p__Firmicutes; c__Negativicutes; o__Veillonellales-Selenomonadales; f__Selenomonadaceae; g__uncultured; s__Mitsuokella_sp.
Sneathia_amnii	0.0009949	0.00842739	0.00117317	0.00998244	0.0123937	d__Bacteria; p__Fusobacteriota; c__Fusobacteriia; o__Fusobacteriales; f__Leptotrichiaceae; g__Sneathia; s__Sneathia_amnii
uncultured_Lactobacillus	0	0	4.85449e-05	0	0	d__Bacteria; p__Firmicutes; c__Bacilli; o__Lactobacillales; f__Lactobacillaceae; g__Lactobacillus; s__uncultured_Lactobacillus
[truncated: 117 more rows]
