# Supplementary material for: Characterization of vaginal microbiota across female reproductive phases
Source: Front Microbiol. 2025 Jul 4;16:1599965. doi: 10.3389/fmicb.2025.1599965 (PMC12271209; doi:10.3389/fmicb.2025.1599965)
Supplement: Supplementary file 1 [file Data_Sheet_1.zip › Tables/Table S5.xlsx]

## Sheet: alpha_stats
Sample_ID	ACE	Chao1	Simpson	Shannon	Pielou_e
S6.31	251.033	248.028	0.9491	5.6178	0.7257
ct031	212.678	215.786	0.7364	3.977	0.5243
S171	54.924	49.1429	0.5646	1.8323	0.3491
fe034	204.494	220.476	0.7743	3.1297	0.4396
S16.6	298.949	264	0.3895	1.9324	0.2577
S6.26	274.9	269.486	0.8935	4.9458	0.6383
S6.27	266.089	281.2	0.9453	5.4619	0.7093
S145426708	214.2	214.038	0.7839	3.6775	0.5029
S6.29	115.65	115.235	0.5867	2.5115	0.3788
S145426696	324.423	320.442	0.9261	5.5562	0.6921
S145426694	79.5469	81.3333	0.57	1.6788	0.2866
S145426695	176.611	173.029	0.8221	3.2863	0.463
S145426693	168.845	183.938	0.8784	4.2748	0.5996
S149	99.8461	94.3158	0.7939	2.9811	0.4702
S16.5	243.875	235.278	0.5653	2.3143	0.3116
S145426698	266.163	226.474	0.844	3.3638	0.4896
S145426699	393.092	392.115	0.8441	3.9626	0.5214
S16.11	267.686	229.618	0.6304	2.4424	0.3388
ct022	101.307	106	0.7089	2.5602	0.4016
S16.12	132.86	120.714	0.4434	1.8434	0.2812
S16.15	132.719	138.583	0.6341	2.3688	0.3658
S16.14	487.625	409.37	0.2611	1.4193	0.1905
S16.17	118.981	101.6	0.4001	1.474	0.2485
S16.19	107.96	96.8333	0.4844	1.7378	0.2907
ct058	424.518	436.773	0.9891	7.4757	0.8704
S195.2	151.11	150.476	0.7891	3.7138	0.5248
S134	576.769	579.136	0.9284	6.7615	0.7546
S301.093806	411.589	400.75	0.8844	4.9569	0.5996
fe029	160.333	165.286	0.7672	3.2687	0.4655
S139	111.711	104.9	0.39	1.5967	0.2485
S810	160.262	147	0.503	2.0103	0.3162
Rct433	64.1015	62.6	0.6916	2.4998	0.4304
a634	94.1102	92.7692	0.7876	3.0206	0.4764
Rct434	674.737	672.211	0.9732	7.4897	0.822
S099	767.541	701.727	0.9094	5.2315	0.6083
S16.28	131.103	114	0.2631	1.1623	0.1896
S16.29	112.685	101.462	0.2244	1.053	0.173
S16.25	133.842	103.067	0.4217	1.7294	0.2822
S16.26	139.057	127	0.3034	1.4409	0.2219
S16.20	141.016	126.636	0.3334	1.5821	0.2392
S16.21	272.89	247.667	0.3199	1.6863	0.2306
S16.22	288.84	280	0.8225	3.3263	0.4464
S16.23	314.743	311	0.6278	2.7073	0.3522
S141	187.277	187.385	0.383	2.0213	0.2819
S145	283.659	277.154	0.6744	2.7511	0.3627
ct115	78.7453	79.1	0.8178	2.9281	0.4918
fe013	473.213	493.703	0.776	4.6996	0.5474
fe012	143.49	127.913	0.6508	2.2223	0.339
fe011	383.102	385.382	0.7631	4.7245	0.5662
Rct420	38.1778	33.5	0.6344	1.9981	0.4072
a621	109.141	108	0.7632	3.4163	0.533
Rct425	40.1125	38.1429	0.4491	1.3231	0.2623
Rct424	24.2642	24	0.7313	2.4585	0.5362
Rct426	63.1101	63.1111	0.5415	1.8919	0.3388
Rct429	54.4083	50.3333	0.5957	1.9464	0.3524
Rct428	71.0878	67.8333	0.3648	1.3174	0.2213
S081	44.3359	42.8	0.4512	1.3973	0.2626
R605	86.4446	81.375	0.5084	1.958	0.3124
R606	38.5109	37.8571	0.7684	2.6396	0.5067
S6.8	248.4	210	0.8739	4.0701	0.5863
R603	75.594	74.75	0.6654	2.3415	0.3874
S16.33	339.279	345.794	0.7626	3.7233	0.4844
S16.32	357.546	350.973	0.5441	2.6638	0.3456
S16.30	252.734	225.6	0.4053	1.6935	0.2415
S16.37	127.177	132.667	0.4785	1.9021	0.2909
Rct423	38.7663	40	0.4515	1.3084	0.2641
S16.35	232.912	221.757	0.4878	2.2636	0.3084
S16.34	337.12	292.067	0.5995	2.8648	0.3759
fe008	315.573	309.317	0.9391	5.7908	0.7233
S152	147.841	138.652	0.2818	1.4139	0.2115
S151	168.172	167.957	0.4317	2.3172	0.3255
S145426704	866.513	848.968	0.9757	7.3675	0.7921
S145426705	337.576	343.857	0.8167	3.9594	0.5
S145426706	196.557	201.954	0.4074	2.1843	0.3046
S145426707	474.584	468.018	0.83	4.3572	0.5277
S145426701	388.352	347	0.7875	3.3551	0.4469
S145426702	259.456	264.231	0.4595	2.4731	0.3323
S145426703	113.255	110	0.8499	4.1408	0.6206
fe062	115.071	116.231	0.8548	3.5602	0.5419
S145426709	239.839	231.091	0.4195	2.2267	0.3005
S085	32.0358	32	0.1053	0.4076	0.0943
Rct419	73.3378	68.55	0.4224	1.3972	0.2365
Rct414	46.1311	48	0.916	4.1065	0.7477
Rct415	27.6471	26.75	0.4418	1.233	0.2623
Rct410	45.3821	41	0.5836	1.872	0.3567
Rct412	52.0139	39.8571	0.6207	2.0334	0.4067
R617	28.342	27.5	0.4362	1.4523	0.309
R616	21.876	22	0.5246	1.7104	0.3894
R614	40.1825	38.1429	0.53	1.8606	0.3599
R612	102.952	99.0909	0.6094	2.2196	0.3574
ct073	115.107	113.647	0.6586	2.5885	0.3931
fe175	46.0791	45.5	0.7968	2.8453	0.5244
S6.9	363.934	365.825	0.9247	5.0939	0.6409
ct076	311.111	306.386	0.9012	4.7656	0.6005
ct172	257.735	258.531	0.9646	6.096	0.7687
ct173	40.9583	39.5	0.5863	1.7427	0.3371
S6.7	674.791	580.387	0.8572	4.5965	0.5488
S16.45	90.7467	83.4	0.4051	1.6543	0.2747
S16.42	361.968	328.531	0.4823	2.3547	0.3143
S16.43	297.984	266.395	0.8262	3.438	0.4594
S16.41	373.311	343.3	0.6759	3.2069	0.4081
S16.39	105.083	94.6471	0.6626	2.501	0.4028
S184	192.549	183.484	0.9312	4.8807	0.665
S16.46	105.434	101.333	0.4011	1.3256	0.2244
Rct409	26.4311	25.5	0.6562	1.8526	0.4041
Rct081	207.676	207.438	0.9011	5.7205	0.7456
S183	131.095	135.077	0.9157	4.4876	0.6592
Rct402	47.9784	46	0.2918	1.0318	0.1902
Rct401	18.3657	17.25	0.748	2.3283	0.5696
Rct407	63.1913	57.125	0.5695	1.7369	0.331
Rct406	61.4465	53.0769	0.6531	2.3023	0.4122
Rct405	72.9813	68.5	0.3445	1.217	0.2069
Rct404	88.9347	85.8947	0.6091	2.41	0.378
R622	39.7599	44.5	0.7874	2.8197	0.5543
S664	187.815	158.37	0.6061	2.0898	0.3064
R621	28	28	0.8163	2.9898	0.6219
R627	36.1837	34.5	0.8201	2.9704	0.5941
R624	80.592	82.6667	0.7237	2.7375	0.4451
Rct303	47	47	0.5439	2.3547	0.4239
S073	145.201	156.546	0.8849	3.77	0.5725
S076	189.198	167.886	0.1754	1.0182	0.1457
S078	491.224	456.161	0.8568	4.9651	0.5957
ct066	185.622	184.895	0.8587	4.9954	0.6654
S172	265.614	261.737	0.7917	3.5635	0.4662
S174	116.917	114.625	0.6624	2.6966	0.4144
Rsy03	145.134	141.714	0.7237	2.5847	0.3812
Rsy02	37.1389	38	0.3638	1.1001	0.234
Rsy01	116.884	116.615	0.7944	3.6422	0.5321
Rsy07	85.734	88	0.8636	4.3277	0.6752
Rsy06	228.591	209.17	0.8481	3.7469	0.5034
Rsy05	68.0189	65.625	0.7839	3.3051	0.5595
Rsy09	34.545	35	0.7468	2.5842	0.5079
Rsy08	166.189	165.667	0.891	4.5866	0.6249
S16.36	87.2457	72	0.2435	0.97	0.1728
S6.15	227.593	217.129	0.9324	5.0227	0.6733
S6.19	135.086	132.938	0.6845	3.37	0.496
ct097	31.2515	29	0.6897	1.9946	0.435
ct099	72.3732	70	0.8867	4.0278	0.6664
S6.16	55.8311	58	0.8864	3.6617	0.6455
R638	34.0605	32.75	0.8244	3.1131	0.6226
S145426713	330.217	314.957	0.9553	5.489	0.6947
S145426712	350.387	331.737	0.9045	4.9255	0.6273
S145426710	231.562	236.207	0.7958	3.9928	0.5302
S6.5	115.831	97.9091	0.5362	1.9864	0.3349
Rsy11	42.1604	41.5	0.5511	1.9228	0.3638
ct089	117.764	109.546	0.6322	2.2809	0.354
S16.9	206.614	194.345	0.6953	2.7236	0.3793
S185	163.478	167.056	0.8518	3.9065	0.5581
fm041	90.4587	87.2308	0.9172	4.5594	0.7152
S059	382.049	303	0.7387	3.0986	0.4207
