# Supplementary material for: Characterization of vaginal microbiota across female reproductive phases
Source: Front Microbiol. 2025 Jul 4;16:1599965. doi: 10.3389/fmicb.2025.1599965 (PMC12271209; doi:10.3389/fmicb.2025.1599965)
Supplement: Supplementary file 1 [file Data_Sheet_1.zip › Tables/Table S6.xlsx]

## Sheet: Sheet 1
	Chloroplast	Megasphaera	Fenollaria	Bacteroides	Streptococcus	Peptoniphilus	Anaerococcus	Faecalibacterium	Stenotrophomonas	Dialister	Ralstonia	Acinetobacter	Porphyromonas	Atopobium	Gardnerella	Corynebacterium	Aerococcus	Campylobacter	Prevotella	Staphylococcus	Bifidobacterium	Fastidiosipila	Pseudomonas	Muribaculaceae	Methyloversatilis	Blautia	Romboutsia	Fusobacterium	Enterobacter	Enterococcus	Finegoldia	Lachnospiraceae_NK4A136_group	Sneathia	Mitochondria	Vibrio
Chloroplast	0	-0.209627	0	0	0.148379	0	0	0	0.270409	0	0	0	0	0	0	0	0	0	0	0	0	0	0	0	0	0	0.225141	0	0	0	0	0.259682	-0.178023	0.450566	0
Megasphaera	-0.209627	0	0.273065	0	0	0	0	0	0	0.401565	0	0	0	0.362882	0.280521	0	0.231878	0	0.329474	0.263099	0	0.540833	0	-0.222491	0	0	0	0.160542	0	0	0	0	0.475847	0	0
Fenollaria	0	0.273065	0	0.241688	0	0.50968	0.528717	0	0	0.546968	0	0.320166	0.448624	0	0	0.358696	0	0.43479	0.363482	0.433315	0	0.291551	0.389964	0	0.205333	0	0	0	0	0	0.566071	0	0.165787	0	0.211248
Bacteroides	0	0	0.241688	0	0.22891	0	0.197639	0.600723	0	0	0	0.258328	0.333405	0	0	0	0	0	0.227208	0	0.21325	0	0.262252	0.246199	0	0.563119	0.267398	0.264001	0	0	0.220244	0	0	0	0
Streptococcus	0.148379	0	0	0.22891	0	0.19586	0	0	0	0	0.172088	0.298136	0.333939	0	0	0	0	0.205683	0.323246	0.275513	0	0	0.350375	0	0.218047	0.181088	0.333393	0.30378	0	0.28762	0	0	0	0	0.213127
Peptoniphilus	0	0	0.50968	0	0.19586	0	0.74087	0	0	0.544029	0.26096	0.225935	0.345177	0	0	0.513879	0	0.512831	0.500998	0.499002	0	0.306953	0.415919	0	0	0	0	0	0	0	0.763314	0	0	0	0.261533
Anaerococcus	0	0	0.528717	0.197639	0	0.74087	0	0	-0.183099	0.547006	0.320681	0	0.405012	0	0	0.518898	0	0.495544	0.464223	0.445301	0	0.282995	0.406772	0	0	0	0	0	0.16298	0.289217	0.725477	0	0	0	0.272818
Faecalibacterium	0	0	0	0.600723	0	0	0	0	0	0	0	0	0	0	0	0	-0.238655	0	0	0	0.365143	0	0	0.265061	-0.219013	0.641085	0.325354	0	-0.193748	0	0	0.239608	0	0	-0.266372
Stenotrophomonas	0.270409	0	0	0	0	0	-0.183099	0	0	0	0	0.207111	0	0	0	0	0	0	0	0	0	0	0	0	0	0	0.232291	0	0	0.307523	0	0	0	0	0
Dialister	0	0.401565	0.546968	0	0	0.544029	0.547006	0	0	0	0	0	0.337445	0.225754	0.174044	0.322217	0.263195	0.366598	0.581829	0.410452	0	0.349044	0.365823	0	0	0	0	0.16177	0	0	0.467706	0	0.316942	0	0
Ralstonia	0	0	0	0	0.172088	0.26096	0.320681	0	0	0	0	0	0	0	0	0.215154	0	0.255024	0	0	0.417999	0	0.253892	0	0.302611	0	0	0	0	0	0.252423	0.1996	0	0	0.409343
Acinetobacter	0	0	0.320166	0.258328	0.298136	0.225935	0	0	0.207111	0	0	0	0.316853	0	0	0.202164	0	0.238973	0	0.346784	0	0	0.517244	0	0	0.218616	0.23644	0.202335	0	0.214305	0.214292	0	0	0	0.182419
Porphyromonas	0	0	0.448624	0.333405	0.333939	0.345177	0.405012	0	0	0.337445	0	0.316853	0	0	0	0	0	0.395495	0.373507	0.19854	0	0	0.36984	0	0	0	0	0.347015	0	0.276062	0.462621	0	0	0	0
Atopobium	0	0.362882	0	0	0	0	0	0	0	0.225754	0	0	0	0	0.335253	0	0	0	0	0	0	0.21377	0	0	0	0	0	0	0	0	0	0	0.338279	0	0
Gardnerella	0	0.280521	0	0	0	0	0	0	0	0.174044	0	0	0	0.335253	0	0	0.368433	0	0	0	0	0.216397	0	0	0	0	0	0	0	0	0	0	0.284941	0	0
Corynebacterium	0	0	0.358696	0	0	0.513879	0.518898	0	0	0.322217	0.215154	0.202164	0	0	0	0	0.193016	0.327147	0.214887	0.586266	0	0.186624	0	0	0	0	0	0	0	0.172959	0.540785	0	0	0	0
Aerococcus	0	0.231878	0	0	0	0	0	-0.238655	0	0.263195	0	0	0	0	0.368433	0.193016	0	0	0	0.191373	-0.239245	0.209555	0.259905	0	0.395201	0	0	0	0	0	0	-0.152912	0	0	0.291688
Campylobacter	0	0	0.43479	0	0.205683	0.512831	0.495544	0	0	0.366598	0.255024	0.238973	0.395495	0	0	0.327147	0	0	0.425422	0.261216	0	0	0.388088	0	0.20882	0	0	0.25596	0	0.214437	0.428393	0	0	0	0.303041
Prevotella	0	0.329474	0.363482	0.227208	0.323246	0.500998	0.464223	0	0	0.581829	0	0	0.373507	0	0	0.214887	0	0.425422	0	0.225421	0	0.238614	0.373528	0	0	0	0	0.326432	0	0	0.469781	0	0.286688	0	0
Staphylococcus	0	0.263099	0.433315	0	0.275513	0.499002	0.445301	0	0	0.410452	0	0.346784	0.19854	0	0	0.586266	0.191373	0.261216	0.225421	0	0	0.219117	0.339259	0	0	0	0	0	0	0	0.507135	0	0	0	0
Bifidobacterium	0	0	0	0.21325	0	0	0	0.365143	0	0	0.417999	0	0	0	0	0	-0.239245	0	0	0	0	0	0	0	-0.220222	0.409421	0.206141	0	0	0	0	0.256621	0	0	0
Fastidiosipila	0	0.540833	0.291551	0	0	0.306953	0.282995	0	0	0.349044	0	0	0	0.21377	0.216397	0.186624	0.209555	0	0.238614	0.219117	0	0	0	0	0.268629	0	0	0	0.218774	0	0.25179	0	0.500479	0	0.267466
Pseudomonas	0	0	0.389964	0.262252	0.350375	0.415919	0.406772	0	0	0.365823	0.253892	0.517244	0.36984	0	0	0	0.259905	0.388088	0.373528	0.339259	0	0	0	0	0.273446	0	0	0.226218	0	0	0.465428	0	0	0	0.321293
Muribaculaceae	0	-0.222491	0	0.246199	0	0	0	0.265061	0	0	0	0	0	0	0	0	0	0	0	0	0	0	0	0	0	0	0.226498	0	0	0	0	0.451342	-0.179368	0	0
Methyloversatilis	0	0	0.205333	0	0.218047	0	0	-0.219013	0	0	0.302611	0	0	0	0	0	0.395201	0.20882	0	0	-0.220222	0.268629	0.273446	0	0	0	0	0	0	0	0.215324	0	0	0	0.728567
Blautia	0	0	0	0.563119	0.181088	0	0	0.641085	0	0	0	0.218616	0	0	0	0	0	0	0	0	0.409421	0	0	0	0	0	0.357195	0	0	0	0	0.373174	0	0	0
Romboutsia	0.225141	0	0	0.267398	0.333393	0	0	0.325354	0.232291	0	0	0.23644	0	0	0	0	0	0	0	0	0.206141	0	0	0.226498	0	0.357195	0	0	0	0.45959	0	0.311851	0	0	0
Fusobacterium	0	0.160542	0	0.264001	0.30378	0	0	0	0	0.16177	0	0.202335	0.347015	0	0	0	0	0.25596	0.326432	0	0	0	0.226218	0	0	0	0	0	0	0	0	0	0	0	0
Enterobacter	0	0	0	0	0	0	0.16298	-0.193748	0	0	0	0	0	0	0	0	0	0	0	0	0	0.218774	0	0	0	0	0	0	0	0	0	0	0	0	0
Enterococcus	0	0	0	0	0.28762	0	0.289217	0	0.307523	0	0	0.214305	0.276062	0	0	0.172959	0	0.214437	0	0	0	0	0	0	0	0	0.45959	0	0	0	0.202323	0	0	0	0
Finegoldia	0	0	0.566071	0.220244	0	0.763314	0.725477	0	0	0.467706	0.252423	0.214292	0.462621	0	0	0.540785	0	0.428393	0.469781	0.507135	0	0.25179	0.465428	0	0.215324	0	0	0	0	0.202323	0	0	0	0	0.217274
Lachnospiraceae_NK4A136_group	0.259682	0	0	0	0	0	0	0.239608	0	0	0.1996	0	0	0	0	0	-0.152912	0	0	0	0.256621	0	0	0.451342	0	0.373174	0.311851	0	0	0	0	0	-0.165036	0	0
Sneathia	-0.178023	0.475847	0.165787	0	0	0	0	0	0	0.316942	0	0	0	0.338279	0.284941	0	0	0	0.286688	0	0	0.500479	0	-0.179368	0	0	0	0	0	0	0	-0.165036	0	0	0
Mitochondria	0.450566	0	0	0	0	0	0	0	0	0	0	0	0	0	0	0	0	0	0	0	0	0	0	0	0	0	0	0	0	0	0	0	0	0	0
Vibrio	0	0	0.211248	0	0.213127	0.261533	0.272818	-0.266372	0	0	0.409343	0.182419	0	0	0	0	0.291688	0.303041	0	0	0	0.267466	0.321293	0	0.728567	0	0	0	0	0	0.217274	0	0	0	0
