# Supplementary material for: Characterization of vaginal microbiota across female reproductive phases
Source: Front Microbiol. 2025 Jul 4;16:1599965. doi: 10.3389/fmicb.2025.1599965 (PMC12271209; doi:10.3389/fmicb.2025.1599965)
Supplement: Supplementary file 1 [file Data_Sheet_1.zip › Tables/Table S7.xlsx]

## Sheet: Phylum
p_val	avg_log2FC	pct.1	pct.2	p_val_adj	cluster	features
0.000508604	1.83943	0.3	0.075	0.0300076	Group1	Nitrospirota
0.00225624	2.85887	0.3	0.092	0.133118	Group1	Gemmatimonadota
0.00547295	0.750288	0.1	0.008	0.322904	Group1	Latescibacterota
0.00606729	0.295299	0.1	0.008	0.35797	Group1	NB1-j
0.00833528	0.439502	1	1	0.491781	Group1	Firmicutes
0.000534673	0.445218	1	1	0.0315457	Group2	Firmicutes
0.000103081	1.86557	0.367	0.092	0.00608177	Group4	Bdellovibrionota
2.8467e-09	1.93348	1	0.825	1.67956e-07	Group5	Bacteroidota
4.17403e-07	2.74532	0.8	0.367	2.46268e-05	Group5	Campilobacterota
6.20576e-05	1.28591	1	0.892	0.0036614	Group5	Unclassified
0.000215291	0.940057	1	0.967	0.0127022	Group5	Actinobacteriota
0.000505359	0.322869	0.1	0	0.0298162	Group5	Methylomirabilota
0.000719782	0.790544	1	0.883	0.0424671	Group5	Proteobacteria
0.000914177	2.67717	0.467	0.217	0.0539365	Group5	Verrucomicrobiota
0.00485561	1.66413	0.2	0.05	0.286481	Group5	Synergistota
0.00629885	2.18696	0.533	0.25	0.371632	Group5	Desulfobacterota
0.00024383	1.72402	0.933	0.9	0.014386	Group3	Proteobacteria

## Sheet: Class
p_val	avg_log2FC	pct.1	pct.2	p_val_adj	cluster	features
0.000776378	1.93979	0.367	0.108	0.104811	Group1	Thermoleophilia
0.00247709	1.57969	0.233	0.058	0.334407	Group1	Nitrospiria
0.00488909	3.13337	0.267	0.083	0.660028	Group1	Gemmatimonadetes
0.0051058	0.591304	1	1	0.689282	Group1	Bacilli
0.00547295	0.750288	0.1	0.008	0.738849	Group1	Latescibacterota
0.00551065	0.808562	0.233	0.067	0.743937	Group1	Blastocatellia
0.00606729	0.295299	0.1	0.008	0.819084	Group1	NB1-j
0.000964549	0.508642	1	1	0.130214	Group2	Bacilli
2.05229e-07	0.809603	1	0.658	2.77059e-05	Group4	Alphaproteobacteria
0.000674504	0.47404	0.133	0.008	0.0910581	Group4	Mammalia
0.0012506	1.93401	0.267	0.067	0.168831	Group4	Bdellovibrionia
2.0153e-10	2.06395	1	0.833	2.72066e-08	Group5	Clostridia
2.51745e-09	1.94026	1	0.817	3.39856e-07	Group5	Bacteroidia
1.29654e-07	3.76244	0.267	0.008	1.75033e-05	Group5	Chlamydiae
4.17403e-07	2.74532	0.8	0.367	5.63494e-05	Group5	Campylobacteria
5.54835e-07	1.56988	0.933	0.7	7.49028e-05	Group5	Negativicutes
1.87237e-05	1.20979	1	0.892	0.00252769	Group5	Actinobacteria
7.27014e-05	1.27785	1	0.892	0.00981469	Group5	Unclassified
7.77744e-05	0.958463	1	0.875	0.0104995	Group5	Gammaproteobacteria
0.000418165	0.640235	0.533	0.2	0.0564523	Group5	Desulfovibrionia
0.000505359	0.322869	0.1	0	0.0682235	Group5	Methylomirabilia
0.00485561	1.66413	0.2	0.05	0.655507	Group5	Synergistia
0.00852718	0.8837	0.433	0.217	1	Group5	Verrucomicrobiae
0.000104181	1.80254	0.933	0.892	0.0140644	Group3	Gammaproteobacteria

## Sheet: Order
p_val	avg_log2FC	pct.1	pct.2	p_val_adj	cluster	features
0.00204981	2.31505	0.167	0.025	0.623141	Group1	Nitrososphaerales
0.00247709	1.57969	0.233	0.058	0.753034	Group1	Nitrospirales
0.00251865	2.57038	0.233	0.058	0.765671	Group1	Cardiobacteriales
0.00488909	3.13337	0.267	0.083	1	Group1	Gemmatimonadales
0.00506903	0.612786	1	1	1	Group1	Lactobacillales
0.00547295	0.750288	0.1	0.008	1	Group1	Latescibacterota
0.00591292	0.638922	0.1	0.008	1	Group1	0319-7L14
0.00601978	2.97071	0.2	0.05	1	Group1	Gaiellales
0.00606729	0.295299	0.1	0.008	1	Group1	NB1-j
0.000864764	0.553589	1	1	0.262888	Group2	Lactobacillales
0.00399333	0.243062	0.133	0.017	1	Group2	Anaerolineales
0.00557161	0.228297	0.4	0.75	1	Group2	Lachnospirales
2.58853e-13	2.5261	1	0.467	7.86914e-11	Group4	Rhizobiales
6.03324e-06	0.664697	0.167	0	0.0018341	Group4	Bradymonadales
1.76932e-05	1.16695	0.3	0.042	0.00537873	Group4	Exiguobacterales
6.6599e-05	0.973598	0.2	0.017	0.0202461	Group4	Blfdi19
7.77257e-05	0.911004	0.167	0.008	0.0236286	Group4	mle1-27
0.000152676	1.25882	0.767	0.375	0.0464137	Group4	Bacillales
0.000352619	0.7704	0.2	0.025	0.107196	Group4	Bacteriovoracales
0.000674504	0.47404	0.133	0.008	0.205049	Group4	Mammalia
0.00108925	1.47831	0.367	0.125	0.331131	Group4	Frankiales
0.00132203	1.83207	0.233	0.05	0.401898	Group4	Bdellovibrionales
0.00133981	0.856242	0.633	0.325	0.407302	Group4	Pasteurellales
0.00547082	1.43258	0.1	0.008	1	Group4	Opitutales
0.00629249	0.756867	1	1	1	Group4	Lactobacillales
3.65659e-12	3.26397	1	0.7	1.1116e-09	Group5	Peptostreptococcales-Tissierellales
1.91789e-09	2.01057	1	0.792	5.83039e-07	Group5	Bacteroidales
7.4585e-09	2.49524	0.867	0.3	2.26738e-06	Group5	Actinomycetales
6.48911e-08	3.55533	0.867	0.517	1.97269e-05	Group5	Corynebacteriales
1.0372e-07	1.56552	0.433	0.067	3.15309e-05	Group5	Monoglobales
1.29654e-07	3.76244	0.267	0.008	3.94148e-05	Group5	Chlamydiales
1.63397e-07	2.40742	0.933	0.592	4.96725e-05	Group5	Enterobacterales
4.17403e-07	2.74532	0.8	0.367	0.00012689	Group5	Campylobacterales
5.81897e-07	1.58066	0.933	0.7	0.000176897	Group5	Veillonellales-Selenomonadales
9.09089e-07	1.61476	0.433	0.075	0.000276363	Group5	Paenibacillales
2.37897e-06	0.761101	1	0.675	0.000723208	Group5	Pseudomonadales
7.52805e-06	1.0508	0.9	0.625	0.00228853	Group5	Lachnospirales
1.08372e-05	3.23919	0.933	0.508	0.0032945	Group5	Staphylococcales
7.75744e-05	1.49893	0.433	0.125	0.0235826	Group5	Verrucomicrobiales
8.45493e-05	1.2332	1	0.917	0.025703	Group5	Unclassified
0.00012314	0.28662	0.967	0.775	0.0374346	Group5	Burkholderiales
0.000311452	2.78784	0.233	0.042	0.0946813	Group5	Diplorickettsiales
0.000371349	0.574308	0.333	0.083	0.11289	Group5	Acidaminococcales
0.000373222	1.27467	0.5	0.183	0.11346	Group5	Vibrionales
0.000392533	1.06879	0.467	0.167	0.11933	Group5	Oceanospirillales
0.000418165	0.640235	0.533	0.2	0.127122	Group5	Desulfovibrionales
0.000505359	0.322869	0.1	0	0.153629	Group5	Rokubacteriales
0.000545458	1.06696	0.367	0.108	0.165819	Group5	Peptococcales
0.00134685	1.75751	0.6	0.342	0.409443	Group5	Erysipelotrichales
0.00204958	2.05446	0.5	0.217	0.623071	Group5	Clostridia
0.00222911	0.529065	0.767	0.558	0.677651	Group5	Oscillospirales
0.00485561	1.66413	0.2	0.05	1	Group5	Synergistales
0.00729239	0.876647	1	0.808	1	Group5	Bifidobacteriales
2.02766e-06	2.50054	0.567	0.167	0.000616408	Group3	Vibrionales
0.00218188	2.11967	0.9	0.792	0.663293	Group3	Burkholderiales
0.00350026	2.34744	0.133	0.017	1	Group3	Salinisphaerales
0.00547295	1.03027	0.1	0.008	1	Group3	Micavibrionales

## Sheet: Family
p_val	avg_log2FC	pct.1	pct.2	p_val_adj	cluster	features
0.000505657	0.416213	0.1	0	0.249289	Group1	LWQ8
0.000505756	0.664697	0.1	0	0.249338	Group1	AB1
0.00204981	2.31505	0.167	0.025	1	Group1	Nitrososphaeraceae
0.00247709	1.57969	0.233	0.058	1	Group1	Nitrospiraceae
0.00251865	2.57038	0.233	0.058	1	Group1	Wohlfahrtiimonadaceae
0.00275145	1.50344	0.2	0.042	1	Group1	Microscillaceae
0.00488909	3.13337	0.267	0.083	1	Group1	Gemmatimonadaceae
0.00547295	0.750288	0.1	0.008	1	Group1	Latescibacterota
0.00561585	0.72163	0.1	0.008	1	Group1	SBR1031
0.00576266	0.605615	0.1	0.008	1	Group1	Gaiellaceae
0.00591292	0.638922	0.1	0.008	1	Group1	0319-7L14
0.00598465	0.64202	1	1	1	Group1	Lactobacillaceae
0.00606729	0.295299	0.1	0.008	1	Group1	NB1-j
0.000225739	0.674358	1	1	0.111289	Group2	Lactobacillaceae
0.00248258	0.423374	0.167	0.508	1	Group2	Propionibacteriaceae
0.00399333	0.243062	0.133	0.017	1	Group2	Anaerolineaceae
0.00561256	0.228591	0.4	0.75	1	Group2	Lachnospiraceae
0.00887726	1.12173	0.033	0.267	1	Group2	Alcaligenaceae
2.18001e-17	3.73492	1	0.358	1.07475e-14	Group4	Rhizobiaceae
8.78515e-09	2.04566	0.4	0.033	4.33108e-06	Group4	Erwiniaceae
3.58062e-08	2.346	0.367	0.033	1.76525e-05	Group4	Sporichthyaceae
1.48458e-07	0.176496	0.6	0.117	7.31897e-05	Group4	Carnobacteriaceae
6.03324e-06	0.664697	0.167	0	0.00297439	Group4	Bradymonadales
9.18678e-06	0.914611	0.233	0.017	0.00452908	Group4	Chromobacteriaceae
1.76932e-05	1.16695	0.3	0.042	0.00872275	Group4	Exiguobacteraceae
6.6599e-05	0.973598	0.2	0.017	0.0328333	Group4	Blfdi19
7.77257e-05	0.911004	0.167	0.008	0.0383188	Group4	mle1-27
0.000186454	1.34868	0.733	0.367	0.0919219	Group4	Bacillaceae
0.000352619	0.7704	0.2	0.025	0.173841	Group4	Bacteriovoracaceae
0.000505657	0.503883	0.1	0	0.249289	Group4	MWH-UniP1-aquatic-group
0.000583885	0.7704	0.167	0.017	0.287855	Group4	Clade-III
0.000590444	0.180793	0.4	0.125	0.291089	Group4	Gemellaceae
0.000646843	0.666841	0.433	0.167	0.318894	Group4	Alcaligenaceae
0.000674504	0.47404	0.133	0.008	0.332531	Group4	Mammalia
0.00132203	1.83207	0.233	0.05	0.651763	Group4	Bdellovibrionaceae
0.00133981	0.856242	0.633	0.325	0.660526	Group4	Pasteurellaceae
0.00274733	0.369702	0.667	0.383	1	Group4	Comamonadaceae
0.00433628	1.54281	0.233	0.067	1	Group4	Alteromonadaceae
0.00465767	1.15397	0.233	0.067	1	Group4	Spirosomaceae
0.00620259	0.811974	1	1	1	Group4	Lactobacillaceae
3.21701e-13	3.62344	1	0.533	1.58598e-10	Group5	Peptostreptococcales-Tissierellales
4.17943e-11	2.48509	0.5	0.042	2.06046e-08	Group5	Coriobacteriaceae
1.57433e-09	2.15119	0.967	0.717	7.76145e-07	Group5	Prevotellaceae
4.22524e-09	2.37418	0.933	0.433	2.08304e-06	Group5	Enterobacteriaceae
7.4585e-09	2.49524	0.867	0.3	3.67704e-06	Group5	Actinomycetaceae
7.9171e-09	2.94503	0.767	0.25	3.90313e-06	Group5	Campylobacteraceae
4.90715e-08	2.34958	0.933	0.433	2.41923e-05	Group5	Peptostreptococcaceae
9.94663e-08	1.04603	1	0.517	4.90369e-05	Group5	Pseudomonadaceae
1.0372e-07	1.56552	0.433	0.067	5.11339e-05	Group5	Monoglobaceae
1.29654e-07	3.75634	0.267	0.008	6.39193e-05	Group5	Simkaniaceae
1.46421e-07	3.31493	0.933	0.375	7.21858e-05	Group5	Staphylococcaceae
1.77448e-07	3.63699	0.833	0.492	8.74818e-05	Group5	Corynebacteriaceae
1.80955e-07	2.1835	0.367	0.042	8.9211e-05	Group5	Akkermansiaceae
2.83439e-07	3.19099	0.8	0.333	0.000139736	Group5	Porphyromonadaceae
3.5171e-07	1.60912	0.933	0.633	0.000173393	Group5	Veillonellaceae
5.0902e-07	0.282138	0.967	0.492	0.000250947	Group5	Burkholderiaceae
9.09089e-07	1.61476	0.433	0.075	0.000448181	Group5	Paenibacillaceae
7.69807e-06	1.05013	0.9	0.625	0.00379515	Group5	Lachnospiraceae
8.66321e-06	1.6071	0.2	0.008	0.00427096	Group5	Listeriaceae
9.90825e-06	2.76725	0.7	0.292	0.00488477	Group5	Enterococcaceae
1.62215e-05	1.22454	0.3	0.042	0.0079972	Group5	Leuconostocaceae
2.83642e-05	1.18448	0.467	0.125	0.0139836	Group5	Halomonadaceae
5.64267e-05	1.46744	0.4	0.1	0.0278184	Group5	Erysipelatoclostridiaceae
7.80029e-05	1.64064	0.967	0.675	0.0384554	Group5	Streptococcaceae
8.11879e-05	0.944831	0.467	0.15	0.0400256	Group5	Eggerthellaceae
8.13347e-05	1.222	1	0.917	0.040098	Group5	Unclassified
0.000163427	1.11411	0.333	0.075	0.0805697	Group5	Butyricicoccaceae
0.000311452	2.78784	0.233	0.042	0.153546	Group5	Diplorickettsiaceae
0.000371349	0.574308	0.333	0.083	0.183075	Group5	Acidaminococcaceae
0.000373222	1.27467	0.5	0.183	0.183999	Group5	Vibrionaceae
0.000485635	0.938224	0.767	0.475	0.239418	Group5	Ruminococcaceae
0.000493721	5.18332	0.3	0.075	0.243404	Group5	Morganellaceae
0.000505359	0.322869	0.1	0	0.249142	Group5	Desulfomicrobiaceae
0.000545458	1.06696	0.367	0.108	0.268911	Group5	Peptococcaceae
0.000621349	1.2949	0.133	0.008	0.306325	Group5	Spiroplasmataceae
0.000740875	1.37663	0.733	0.392	0.365252	Group5	Bacteroidaceae
0.00277073	0.919757	0.7	0.375	1	Group5	Comamonadaceae
0.00445663	0.300211	0.133	0.017	1	Group5	Tsukamurellaceae
0.00473837	1.74826	0.567	0.325	1	Group5	Erysipelotrichaceae
0.00485561	1.66413	0.2	0.05	1	Group5	Synergistaceae
0.00498677	2.05249	0.467	0.217	1	Group5	Hungateiclostridiaceae
0.00729239	0.876647	1	0.808	1	Group5	Bifidobacteriaceae
0.00762417	0.594892	0.433	0.2	1	Group5	Desulfovibrionaceae
0.00832624	0.554701	0.633	0.392	1	Group5	Fusobacteriaceae
2.02766e-06	2.50054	0.567	0.167	0.000999635	Group3	Vibrionaceae
1.35773e-05	2.98986	0.533	0.167	0.00669362	Group3	Rhodocyclaceae
6.0339e-05	2.25849	0.833	0.525	0.0297471	Group3	Burkholderiaceae
0.000505359	0.58653	0.1	0	0.249142	Group3	Psychromonadaceae
0.000505657	0.664697	0.1	0	0.249289	Group3	Micavibrionaceae
0.000505756	0.58653	0.1	0	0.249338	Group3	Kaistiaceae
0.00350026	2.34744	0.133	0.017	1	Group3	Solimonadaceae
0.00547082	0.38637	0.1	0.008	1	Group3	Elsteraceae
0.00576266	0.576958	0.1	0.008	1	Group3	Labraceae
0.00986584	2.24626	0.2	0.058	1	Group3	67-14

## Sheet: Genus
p_val	avg_log2FC	pct.1	pct.2	p_val_adj	cluster	features
0.000505657	0.416213	0.1	0	0.543581	Group1	LWQ8
0.000505756	0.664697	0.1	0	0.543687	Group1	AB1
0.00117556	2.64794	0.233	0.05	1	Group1	Ignatzschineria
0.00247709	1.57969	0.233	0.058	1	Group1	Nitrospira
0.00365861	1.05463	0.133	0.017	1	Group1	Nordella
0.00519595	2.29584	0.1	0.008	1	Group1	Dinghuibacter
0.00519595	1.48833	0.1	0.008	1	Group1	Kribbella
0.0053323	1.26567	0.1	0.008	1	Group1	Flavisolibacter
0.0053323	0.846762	0.1	0.008	1	Group1	Chryseolinea
0.00547295	0.750288	0.1	0.008	1	Group1	Latescibacterota
0.00561585	0.72163	0.1	0.008	1	Group1	SBR1031
0.00576266	0.605615	0.1	0.008	1	Group1	Gaiella
0.00591292	0.638922	0.1	0.008	1	Group1	0319-7L14
0.00598452	0.642841	1	1	1	Group1	Lactobacillus
0.00606729	0.295299	0.1	0.008	1	Group1	NB1-j
0.00615213	1.34503	0.167	0.033	1	Group1	Bosea
0.000213548	0.67466	1	1	0.229564	Group2	Lactobacillus
0.000505756	2.39612	0.1	0	0.543687	Group2	Marivita
0.00266043	0.967986	0.167	0.025	1	Group2	Amphibacillus
0.0034868	0.806542	0.2	0.042	1	Group2	Dysgonomonas
0.00576322	1.50036	0.1	0.008	1	Group2	Phaeodactylibacter
3.62981e-23	5.27456	1	0.158	3.90204e-20	Group4	Allorhizobium-Neorhizobium-Pararhizobium-Rhizobium
6.67328e-13	4.26498	0.4	0	7.17378e-10	Group4	Terribacillus
1.25514e-10	2.21766	0.367	0.008	1.34927e-07	Group4	Sphaerotilus
1.63947e-10	2.16741	0.4	0.017	1.76243e-07	Group4	Pantoea
3.92399e-10	2.45656	0.533	0.067	4.21829e-07	Group4	Ochrobactrum
7.33779e-10	1.50554	0.3	0	7.88812e-07	Group4	Franconibacter
9.46914e-10	1.78087	0.333	0.008	1.01793e-06	Group4	Trichococcus
7.21445e-09	2.44124	0.267	0	7.75554e-06	Group4	Thauera
3.58062e-08	2.29414	0.367	0.033	3.84917e-05	Group4	hgcI-clade
1.9108e-07	0.196162	0.4	0.05	0.000205411	Group4	Hydrogenophaga
3.79981e-07	1.19142	0.333	0.033	0.000408479	Group4	Alcaligenes
6.51048e-07	0.940847	0.2	0	0.000699877	Group4	Bacteriovorax
6.51693e-07	1.00235	0.2	0	0.00070057	Group4	Azohydromonas
6.52081e-07	1.17254	0.2	0	0.000700987	Group4	Runella
2.27198e-06	0.722477	0.433	0.075	0.00244238	Group4	Aggregatibacter
6.02731e-06	0.58653	0.167	0	0.00647935	Group4	Erysipelothrix
6.03324e-06	0.664697	0.167	0	0.00648573	Group4	Bradymonadales
9.18678e-06	0.914611	0.233	0.017	0.00987579	Group4	Vogesella
1.76932e-05	1.16695	0.3	0.042	0.0190202	Group4	Exiguobacterium
5.5259e-05	0.503883	0.133	0	0.0594034	Group4	Emticicia
5.54424e-05	0.961952	0.233	0.025	0.0596006	Group4	Actinobacillus
6.6599e-05	0.973598	0.2	0.017	0.0715939	Group4	Blfdi19
7.77257e-05	0.911004	0.167	0.008	0.0835552	Group4	mle1-27
8.24402e-05	1.166	0.167	0.008	0.0886233	Group4	Gemmobacter
0.000329813	0.623007	0.2	0.025	0.354549	Group4	Lachnoanaerobaculum
0.000410424	0.389049	0.267	0.05	0.441206	Group4	Rhodobacter
0.000422961	0.210387	0.667	0.3	0.454683	Group4	Cutibacterium
0.000448051	1.62714	0.6	0.283	0.481655	Group4	Bacillus
0.000505359	0.322869	0.1	0	0.543261	Group4	Azospirillum
0.000505657	0.503883	0.1	0	0.543581	Group4	Aquimonas
0.000505657	0.503883	0.1	0	0.543581	Group4	MWH-UniP1-aquatic-group
0.000505657	0.416213	0.1	0	0.543581	Group4	Inhella
0.000583885	0.7704	0.167	0.017	0.627676	Group4	Clade-III
0.000590444	0.180793	0.4	0.125	0.634728	Group4	Gemella
0.000674504	0.47404	0.133	0.008	0.725092	Group4	Mammalia
0.000774424	0.280819	0.133	0.008	0.832506	Group4	Polynucleobacter
0.000774684	0.182237	0.133	0.008	0.832785	Group4	Shinella
0.00115392	1.52586	0.233	0.05	1	Group4	Rheinheimera
0.00202824	0.716715	0.567	0.25	1	Group4	Haemophilus
0.00240527	0.586305	0.167	0.025	1	Group4	OM27-clade
0.00266131	1.78965	0.2	0.042	1	Group4	Bdellovibrio
0.00357388	0.444801	0.133	0.017	1	Group4	P3OB-42
0.00576266	0.595444	0.1	0.008	1	Group4	Cloacibacterium
0.00606671	0.388044	0.1	0.008	1	Group4	Alkaliphilus
0.00607085	0.812824	1	1	1	Group4	Lactobacillus
4.18085e-16	3.61694	0.967	0.267	4.49442e-13	Group5	Anaerococcus
9.39445e-13	2.35684	0.933	0.267	1.0099e-09	Group5	Finegoldia
7.88974e-12	2.11812	0.867	0.225	8.48147e-09	Group5	Escherichia-Shigella
4.17943e-11	2.48509	0.5	0.042	4.49289e-08	Group5	Collinsella
1.05148e-10	1.87308	0.733	0.133	1.13034e-07	Group5	Peptostreptococcus
1.34074e-10	2.55194	0.767	0.2	1.4413e-07	Group5	Lawsonella
1.35532e-10	3.81779	0.867	0.333	1.45697e-07	Group5	Peptoniphilus
3.63204e-10	1.87325	0.467	0.042	3.90445e-07	Group5	Ruminococcus--gnavus-group
5.06345e-10	2.22349	0.967	0.65	5.44321e-07	Group5	Prevotella
7.13616e-10	1.60682	0.667	0.125	7.67137e-07	Group5	Comamonas
9.90652e-10	4.77718	0.4	0.025	1.06495e-06	Group5	Turicibacter
7.9171e-09	2.94503	0.767	0.25	8.51088e-06	Group5	Campylobacter
2.69331e-08	5.04228	0.7	0.208	2.89531e-05	Group5	Fenollaria
2.9894e-08	2.3929	0.933	0.483	3.2136e-05	Group5	Dialister
6.01557e-08	2.35401	0.467	0.075	6.46673e-05	Group5	Ezakiella
6.71339e-08	0.289686	0.967	0.367	7.21689e-05	Group5	Ralstonia
8.28775e-08	1.58705	0.433	0.058	8.90933e-05	Group5	Lachnoclostridium
9.11067e-08	2.54069	0.3	0.017	9.79397e-05	Group5	Varibaculum
9.94663e-08	1.04603	1	0.517	0.000106926	Group5	Pseudomonas
1.0372e-07	1.56552	0.433	0.067	0.000111499	Group5	Monoglobus
1.27293e-07	3.31735	0.933	0.375	0.00013684	Group5	Staphylococcus
1.29654e-07	3.75634	0.267	0.008	0.000139378	Group5	Candidatus-Rhabdochlamydia
1.80955e-07	2.1835	0.367	0.042	0.000194527	Group5	Akkermansia
2.12735e-07	3.65872	0.8	0.392	0.00022869	Group5	Corynebacterium
2.46436e-07	1.73899	0.433	0.067	0.000264919	Group5	Paenibacillus
2.83439e-07	3.19099	0.8	0.333	0.000304697	Group5	Porphyromonas
3.06734e-07	2.59591	0.367	0.042	0.000329739	Group5	Actinotignum
3.2022e-07	1.52384	0.4	0.058	0.000344236	Group5	Mobiluncus
4.08807e-07	3.43588	0.333	0.033	0.000439468	Group5	Delftia
2.67708e-06	2.10262	0.3	0.033	0.00287786	Group5	Intestinibacter
6.0368e-06	0.940847	0.167	0	0.00648956	Group5	Hungatella
6.03799e-06	1.66618	0.167	0	0.00649084	Group5	Helcococcus
8.78411e-06	2.58636	0.467	0.125	0.00944292	Group5	Eubacterium--hallii-group
8.85062e-06	5.34652	0.333	0.058	0.00951442	Group5	Enterobacter
9.19542e-06	1.94864	0.2	0.008	0.00988508	Group5	Jonquetella
9.47117e-06	1.68117	0.2	0.008	0.0101815	Group5	Gallicola
9.90825e-06	2.76725	0.7	0.292	0.0106514	Group5	Enterococcus
1.03579e-05	1.33024	0.2	0.008	0.0111347	Group5	Eubacterium
1.06765e-05	2.61804	0.4	0.092	0.0114773	Group5	Anaerostipes
1.62215e-05	1.13955	0.3	0.042	0.0174381	Group5	Weissella
1.657e-05	1.10564	0.3	0.042	0.0178127	Group5	Butyricicoccus
1.80173e-05	1.82689	0.467	0.133	0.0193686	Group5	Fusicatenibacter
1.92473e-05	1.35128	0.3	0.042	0.0206908	Group5	Erysipelotrichaceae-UCG-003
2.13429e-05	1.93768	0.433	0.108	0.0229436	Group5	Enhydrobacter
2.17736e-05	1.2822	1	0.917	0.0234066	Group5	Unclassified
4.16064e-05	1.38248	0.3	0.05	0.0447269	Group5	S5-A14a
5.5259e-05	0.503883	0.133	0	0.0594034	Group5	Eisenbergiella
5.52914e-05	0.876606	0.133	0	0.0594383	Group5	Taibaiella
6.01778e-05	1.18803	0.2	0.017	0.0646911	Group5	Sellimonas
6.13985e-05	2.8759	0.667	0.292	0.0660034	Group5	Romboutsia
6.22002e-05	0.931311	0.233	0.025	0.0668652	Group5	UBA1819
6.83734e-05	2.60133	0.2	0.017	0.0735014	Group5	Pediococcus
7.3445e-05	5.36336	0.167	0.008	0.0789534	Group5	Morganella
8.69468e-05	1.64335	0.967	0.675	0.0934678	Group5	Streptococcus
8.96049e-05	1.67942	0.533	0.217	0.0963252	Group5	Blautia
9.20727e-05	1.3858	0.367	0.092	0.0989782	Group5	Dorea
0.000175418	2.85336	0.267	0.05	0.188574	Group5	Negativicoccus
0.000271129	1.1543	0.2	0.025	0.291464	Group5	Clostridium--innocuum-group
0.000277163	2.15802	0.2	0.025	0.29795	Group5	Facklamia
0.000309201	0.858948	0.2	0.025	0.332391	Group5	Eggerthella
0.000319475	1.22123	0.3	0.067	0.343435	Group5	Peptococcus
0.000337148	0.825759	0.267	0.05	0.362434	Group5	Flavonifractor
0.000393008	0.54185	0.2	0.025	0.422484	Group5	Bilophila
0.000505359	0.58653	0.1	0	0.543261	Group5	Elizabethkingia
0.000505359	0.322869	0.1	0	0.543261	Group5	Haematomicrobium
0.000505359	0.322869	0.1	0	0.543261	Group5	Desulfomicrobium
0.000505657	1.06134	0.1	0	0.543581	Group5	Glutamicibacter
0.000505657	0.80937	0.1	0	0.543581	Group5	Slackia
0.000505657	0.664697	0.1	0	0.543581	Group5	Parapusillimonas
0.000505657	0.503883	0.1	0	0.543581	Group5	Adlercreutzia
0.000505756	1.00235	0.1	0	0.543687	Group5	Allisonella
0.000505756	0.940847	0.1	0	0.543687	Group5	Faecalicoccus
0.000505756	0.664697	0.1	0	0.543687	Group5	Steroidobacter
0.000573859	0.574308	0.333	0.083	0.616899	Group5	Klebsiella
0.000584481	1.96273	0.3	0.075	0.628317	Group5	Murdochiella
0.000585372	1.22373	0.3	0.075	0.629275	Group5	Erysipelatoclostridium
0.000621349	1.2949	0.133	0.008	0.66795	Group5	Spiroplasma
0.000675198	1.26567	0.133	0.008	0.725838	Group5	Brochothrix
0.000684774	1.39851	0.467	0.175	0.736132	Group5	Roseburia
0.000709327	0.638548	0.233	0.042	0.762527	Group5	Propionimicrobium
0.00073336	0.72163	0.133	0.008	0.788362	Group5	Chitinophaga
0.000740875	1.37663	0.733	0.392	0.796441	Group5	Bacteroides
0.00121456	1.7176	0.433	0.167	1	Group5	Howardella
0.00154296	0.402676	0.4	0.133	1	Group5	Ruminococcus--torques-group
0.00166591	0.24694	0.267	0.067	1	Group5	Phascolarctobacterium
0.00190263	1.24901	0.433	0.175	1	Group5	Vibrio
0.00213332	0.894944	0.167	0.025	1	Group5	W5053
0.0025192	1.84057	0.567	0.258	1	Group5	Actinomyces
0.00286656	0.46887	0.433	0.158	1	Group5	Megamonas
0.0033071	0.507672	0.633	0.358	1	Group5	Fusobacterium
0.003824	0.779099	0.133	0.017	1	Group5	Herbaspirillum
0.00439574	2.1005	0.433	0.192	1	Group5	Fastidiosipila
0.00445663	0.300211	0.133	0.017	1	Group5	Tsukamurella
0.00469288	0.2281	0.367	0.15	1	Group5	UCG-005
0.00519544	1.03149	0.1	0.008	1	Group5	Acidaminococcus
0.0053323	0.709003	0.1	0.008	1	Group5	Blastococcus
0.00547295	2.88598	0.1	0.008	1	Group5	Buchnera
0.00561095	0.293025	0.1	0.008	1	Group5	Olsenella
0.00561953	0.789694	0.333	0.125	1	Group5	Halomonas
0.00576322	0.651106	0.1	0.008	1	Group5	Corynebacteriaceae
0.00591292	0.706158	0.1	0.008	1	Group5	Ensifer
0.00591292	0.623007	0.1	0.008	1	Group5	Paeniclostridium
0.00596793	1.17606	0.633	0.375	1	Group5	Faecalibacterium
0.00606671	0.638922	0.1	0.008	1	Group5	Prevotellaceae-UCG-003
0.00614836	0.928996	0.167	0.033	1	Group5	Salinivibrio
0.00634114	0.268639	0.433	0.2	1	Group5	Subdoligranulum
1.83444e-09	3.43794	0.533	0.075	1.97203e-06	Group3	Methyloversatilis
4.34298e-07	2.53752	0.567	0.142	0.00046687	Group3	Vibrio
8.33583e-06	2.26247	0.833	0.4	0.00896101	Group3	Ralstonia
0.00025792	0.630225	0.233	0.033	0.277264	Group3	Eubacterium--ruminantium-group
0.000270546	1.23701	0.2	0.025	0.290837	Group3	Lachnospiraceae-UCG-001
0.000505657	0.876606	0.1	0	0.543581	Group3	Acetatifactor
0.000505756	1.11801	0.1	0	0.543687	Group3	Leifsonia
0.000505756	0.876606	0.1	0	0.543687	Group3	Parablastomonas
0.000505756	0.58653	0.1	0	0.543687	Group3	Kaistia
0.000518447	1.80653	0.167	0.017	0.557331	Group3	Mesorhizobium
0.00054383	1.78014	0.167	0.017	0.584617	Group3	Rhodanobacter
0.000674504	0.47404	0.133	0.008	0.725092	Group3	Arachidicoccus
0.000884166	2.13607	0.2	0.033	0.950478	Group3	Moraxellaceae
0.00310028	1.47593	0.2	0.042	1	Group3	Phenylobacterium
0.00317362	1.26423	0.3	0.1	1	Group3	Cupriavidus
0.00390797	0.470691	0.133	0.017	1	Group3	Variovorax
0.00390824	0.984236	0.133	0.017	1	Group3	Blastomonas
0.00399586	1.21145	0.133	0.017	1	Group3	Asticcacaulis
0.00516284	1.43067	0.167	0.033	1	Group3	Ruminococcus--gauvreauii-group
0.00547082	0.38637	0.1	0.008	1	Group3	Elstera
0.00576266	0.576958	0.1	0.008	1	Group3	Labrys
0.00576322	0.760767	0.1	0.008	1	Group3	Afipia
0.00659187	1.54281	0.167	0.033	1	Group3	Burkholderia-Caballeronia-Paraburkholderia
0.00743336	0.971378	0.167	0.033	1	Group3	Lautropia
0.00754642	0.125673	0.2	0.05	1	Group3	Devosia
0.00912087	1.80132	0.567	0.3	1	Group3	Escherichia-Shigella
0.00986584	2.24626	0.2	0.058	1	Group3	67-14

## Sheet: Species
p_val	avg_log2FC	pct.1	pct.2	p_val_adj	cluster	features
0.000570366	1.88367	0.167	0.017	0.411234	Group1	Sphingobium-xenophagum
0.00217801	1.33653	0.167	0.025	1	Group1	Stenotrophomonas-rhizophila
0.0081895	1.06879	0.967	0.892	1	Group1	Lactobacillus-iners
0.000359803	2.05934	0.133	0.575	0.259418	Group2	Prevotella-bivia
0.000505756	0.738846	0.1	0	0.36465	Group2	Phaeodactylibacter-xiamenensis
0.00148111	1.06699	0.2	0.033	1	Group2	Rothia-aeria
0.003578	1.82623	0.133	0.017	1	Group2	Lactobacillus-faecis
0.00576266	0.651106	0.1	0.008	1	Group2	Capnocytophaga-sputigena
4.66436e-16	2.00352	0.5	0	3.363e-13	Group4	Prevotella-intermedia
7.0552e-12	2.27674	0.367	0	5.0868e-09	Group4	Sphaerotilus-natans
7.15627e-11	1.45173	0.567	0.058	5.15967e-08	Group4	Neisseria-perflava
1.10558e-10	4.03834	0.367	0.008	7.97123e-08	Group4	Lactobacillus-mucosae
7.33779e-10	1.50554	0.3	0	5.29054e-07	Group4	Franconibacter-helveticus
9.17133e-10	3.33195	0.333	0.008	6.61253e-07	Group4	Acinetobacter-radioresistens
4.15594e-07	1.67599	0.4	0.05	0.000299644	Group4	Fusobacterium-periodonticum
6.51048e-07	0.940847	0.2	0	0.000469406	Group4	Bacteriovorax-sp.
6.5221e-07	2.70441	0.2	0	0.000470243	Group4	Bacillus-horikoshii
6.5221e-07	1.46242	0.2	0	0.000470243	Group4	Prevotella-jejuni
1.29201e-06	0.892982	0.267	0.017	0.00093154	Group4	Bacillus-circulans
3.13205e-06	1.19446	0.333	0.042	0.00225821	Group4	Prevotella-pallens
9.74949e-06	0.943268	0.2	0.008	0.00702938	Group4	Haemophilus-parahaemolyticus
1.35979e-05	1.20698	0.3	0.042	0.00980409	Group4	Prevotella-salivae
4.08217e-05	1.64625	0.3	0.05	0.0294325	Group4	Alloprevotella-tannerae
5.52914e-05	1.06134	0.133	0	0.0398651	Group4	Terrimonas-sp.
5.53023e-05	1.41797	0.133	0	0.0398729	Group4	Haemophilus-haemolyticus
7.34074e-05	1.03149	0.167	0.008	0.0529267	Group4	uncultured-Rheinheimera
7.77356e-05	0.709003	0.167	0.008	0.0560474	Group4	Cutibacterium-granulosum
8.98682e-05	0.825008	0.167	0.008	0.0647949	Group4	Candidatus-Fonsibacter
0.000505657	0.664697	0.1	0	0.364578	Group4	Terribacillus-aidingensis
0.000505657	0.503883	0.1	0	0.364578	Group4	Pararheinheimera-texasensis
0.000505657	0.416213	0.1	0	0.364578	Group4	uncultured-Roseobacter
0.000505756	1.32475	0.1	0	0.36465	Group4	Pauljensenia-hongkongensis
0.000768137	2.49155	0.533	0.208	0.553827	Group4	Lactobacillus-gasseri
0.000774684	0.728521	0.133	0.008	0.558547	Group4	Bacillus-thermoamylovorans
0.000774684	0.515782	0.133	0.008	0.558547	Group4	Comamonas-terrigena
0.00194103	0.828521	0.367	0.125	1	Group4	uncultured-Bacteroidetes
0.00213306	0.706158	0.167	0.025	1	Group4	Porphyromonas-gingivalis
0.00519544	1.55825	0.1	0.008	1	Group4	Alloprevotella-rava
0.00576322	0.858948	0.1	0.008	1	Group4	Mageeibacillus-indolicus
6.55347e-12	3.53406	0.933	0.342	4.72505e-09	Group5	Prevotella-timonensis
3.03611e-11	2.38166	0.633	0.1	2.18903e-08	Group5	Peptoniphilus-lacrimalis
6.38711e-11	3.51724	0.567	0.067	4.60511e-08	Group5	Prevotella-bergensis
4.66056e-10	3.22831	0.667	0.142	3.36026e-07	Group5	Campylobacter-ureolyticus
7.34827e-10	1.87789	0.3	0	5.29811e-07	Group5	Paenibacillus-lautus
1.25482e-09	4.38566	0.767	0.233	9.04725e-07	Group5	Dialister-propionicifaciens
2.77836e-09	4.02939	0.433	0.042	2.0032e-06	Group5	Porphyromonas-uenonis
4.10188e-09	2.38252	0.5	0.067	2.95745e-06	Group5	Peptoniphilus-coxii
5.16411e-09	5.3896	0.5	0.075	3.72332e-06	Group5	Corynebacterium-amycolatum
6.42765e-09	4.96711	0.567	0.108	4.63433e-06	Group5	Anaerococcus-lactolyticus
1.27991e-08	1.80878	0.633	0.125	9.22812e-06	Group5	Peptostreptococcus-anaerobius
2.94491e-08	2.34602	0.767	0.283	2.12328e-05	Group5	Streptococcus-anginosus
4.81436e-08	1.12782	0.833	0.4	3.47116e-05	Group5	Prevotella-bivia
1.24858e-07	2.44081	0.3	0.017	9.00224e-05	Group5	Anaerococcus-vaginalis
1.31631e-07	1.03627	0.633	0.167	9.49061e-05	Group5	Prevotella-buccalis
1.34306e-07	4.59651	0.433	0.067	9.68348e-05	Group5	uncultured-microorganism
3.2022e-07	1.52384	0.4	0.058	0.000230878	Group5	Mobiluncus-curtisii
6.51693e-07	1.17254	0.2	0	0.000469871	Group5	Comamonas-denitrificans
6.52081e-07	2.44124	0.2	0	0.00047015	Group5	Bifidobacterium-dentium
6.56367e-07	3.61272	0.3	0.025	0.000473241	Group5	Anaerococcus-hydrogenalis
7.2447e-07	2.01725	0.5	0.108	0.000522343	Group5	Bacteroides-fragilis
1.25484e-06	4.83721	0.333	0.042	0.000904738	Group5	Porphyromonas-asaccharolytica
1.30768e-06	1.26543	0.233	0.008	0.000942838	Group5	Blautia-sp.
2.94023e-06	2.02909	0.3	0.033	0.0021199	Group5	Schaalia-turicensis
3.40629e-06	0.970457	0.5	0.125	0.00245594	Group5	Bifidobacterium-longum
6.0368e-06	0.80937	0.167	0	0.00435253	Group5	Clostridium--scindens
8.40421e-06	2.03262	0.2	0.008	0.00605944	Group5	Facklamia-hominis
9.19542e-06	1.94864	0.2	0.008	0.0066299	Group5	Jonquetella-anthropi
1.00589e-05	3.23743	0.2	0.008	0.00725243	Group5	Candidatus-Rhabdochlamydia
1.13174e-05	0.611076	0.2	0.008	0.00815984	Group5	Porphyromonadaceae-bacterium
2.32756e-05	1.04409	0.4	0.092	0.0167817	Group5	Peptoniphilus-duerdenii
2.63764e-05	0.960605	0.467	0.125	0.0190174	Group5	Streptococcus-salivarius
4.9801e-05	1.69797	0.7	0.292	0.0359065	Group5	Dialister-micraerophilus
5.5259e-05	0.503883	0.133	0	0.0398417	Group5	Anaerococcus-nagyae
5.52914e-05	1.50554	0.133	0	0.0398651	Group5	Helcococcus-ovis
5.52914e-05	1.32475	0.133	0	0.0398651	Group5	Spiroplasma-platyhelix
5.52914e-05	0.664697	0.133	0	0.0398651	Group5	Atopobium-minutum
7.56146e-05	2.50742	0.167	0.008	0.0545181	Group5	Fusobacterium-necrophorum
8.48599e-05	2.4397	0.167	0.008	0.061184	Group5	Negativicoccus-succinicivorans
8.78824e-05	0.305486	0.2	0.017	0.0633632	Group5	Bifidobacterium-animalis
9.51429e-05	1.08669	0.167	0.008	0.068598	Group5	Pseudomonas-sp.
0.000124885	2.61315	0.467	0.142	0.0900419	Group5	Prevotella-corporis
0.000182079	2.44897	0.233	0.033	0.131279	Group5	Peptoniphilaceae-bacterium
0.000208584	1.23435	0.967	0.758	0.150389	Group5	uncultured-bacterium
0.000272807	5.56276	0.433	0.167	0.196694	Group5	Prevotella-colorans
0.000422281	1.62922	0.233	0.042	0.304465	Group5	Dialister-pneumosintes
0.000494931	2.1218	0.4	0.125	0.356845	Group5	Eubacterium-sp.
0.000505359	0.322869	0.1	0	0.364364	Group5	Haematomicrobium-sanguinis
0.000505359	0.322869	0.1	0	0.364364	Group5	Bacillus-sporothermodurans
0.000505359	0.322869	0.1	0	0.364364	Group5	Megasphaera-hexanoica
0.000505657	1.06134	0.1	0	0.364578	Group5	Acidaminococcus-sp.
0.000505657	0.664697	0.1	0	0.364578	Group5	Sporanaerobacter-sp.
0.000505657	0.503883	0.1	0	0.364578	Group5	Odoribacter-denticanis
0.000505657	0.416213	0.1	0	0.364578	Group5	Peptoniphilus-indolicus
0.000505756	6.56689	0.1	0	0.36465	Group5	Corynebacterium-striatum
0.000505756	2.97372	0.1	0	0.36465	Group5	bacterium-endosymbiont
0.000505756	0.940847	0.1	0	0.36465	Group5	Faecalicoccus-pleomorphus
0.000505756	0.738846	0.1	0	0.36465	Group5	Clostridium--spiroforme
0.000530542	1.17512	0.167	0.017	0.382521	Group5	Peptococcus-niger
0.00054383	1.12775	0.167	0.017	0.392101	Group5	Peptoniphilus-urinimassiliensis
0.000584356	2.00235	0.3	0.075	0.421321	Group5	Murdochiella-asaccharolytica
0.000656558	0.779526	0.133	0.008	0.473379	Group5	uncultured-Lachnospiraceae
0.000713394	1.13237	0.133	0.008	0.514357	Group5	Anaerotignum-lactatifermentans
0.000733112	0.605615	0.133	0.008	0.528574	Group5	Clostridiaceae-bacterium
0.00107285	3.52678	0.2	0.033	0.773524	Group5	Corynebacterium-pyruviciproducens
0.00118009	3.01421	0.2	0.033	0.850843	Group5	Porphyromonas-somerae
0.0022001	1.54326	0.2	0.042	1	Group5	Anaerococcus-octavius
0.0029782	2.94731	0.233	0.058	1	Group5	unidentified-marine
0.00340973	0.799199	0.267	0.075	1	Group5	Bacteroides-vulgatus
0.00342109	1.11345	0.133	0.017	1	Group5	Campylobacter-hominis
0.00357903	1.80328	0.133	0.017	1	Group5	Bacteroides-dorei
0.00390797	0.470691	0.133	0.017	1	Group5	uncultured-Allobaculum
0.00519595	2.84868	0.1	0.008	1	Group5	Latrodectus-geometricus
0.0053323	0.779526	0.1	0.008	1	Group5	bacterium
0.00547082	0.556686	0.1	0.008	1	Group5	Acinetobacter-ursingii
0.00576266	0.548858	0.1	0.008	1	Group5	Peptococcus-simiae
0.00591236	0.357131	0.1	0.008	1	Group5	Ruminococcus-callidus
0.00787849	0.852837	0.3	0.108	1	Group5	Vibrio-metschnikovii
9.85552e-07	2.89839	0.433	0.075	0.000710583	Group3	Vibrio-metschnikovii
0.000302891	3.01606	0.2	0.025	0.218384	Group3	Acinetobacter-towneri
0.000679437	1.22067	0.467	0.183	0.489874	Group3	metagenome
0.0015705	6.66525	0.167	0.025	1	Group3	Aegypius-monachus
0.00177703	2.21461	0.167	0.025	1	Group3	Acinetobacter-indicus
0.00185097	1.44469	0.167	0.025	1	Group3	Ruminococcus-bicirculans
0.00342357	1.35041	0.133	0.017	1	Group3	Bacteroides-coprocola
0.00342766	0.778827	0.2	0.042	1	Group3	Bacteroides-uniformis
0.00382373	1.36214	0.133	0.017	1	Group3	Lachnospiraceae-bacterium
