# Supplementary material for: Characterization of vaginal microbiota across female reproductive phases
Source: Front Microbiol. 2025 Jul 4;16:1599965. doi: 10.3389/fmicb.2025.1599965 (PMC12271209; doi:10.3389/fmicb.2025.1599965)
Supplement: Supplementary file 1 [file Data_Sheet_1.zip › Tables/Table S8.xlsx]

## Sheet: COG
feature	Group1	Group2	Group3	Group4	Group5
COG0001:Glutamate-1-semialdehyde aminotransferase	0.000107125	8.3057e-05	6.59551e-05	0.000255313	0.00026376
COG0002:N-acetyl-gamma-glutamylphosphate reductase	0.000116574	0.000159083	7.15542e-05	0.0002707	0.000281749
COG0003:Anion-transporting ATPase, ArsA/GET3 family	2.94737e-05	1.15418e-05	7.3032e-06	6.45076e-05	4.45456e-05
COG0004:Ammonia channel protein AmtB	0.000381359	0.000494186	0.000521697	0.000276255	0.00042935
COG0005:Purine nucleoside phosphorylase	0.000120801	0.000113599	7.62335e-05	0.000330019	0.000168198
COG0006:Xaa-Pro aminopeptidase	0.00158611	0.00155241	0.00161545	0.00112222	0.00110331
COG0007:Uroporphyrinogen-III methylase (siroheme synthase)	0.000109027	8.63786e-05	0.000121155	0.000251534	0.000286337
COG0008:Glutamyl- or glutaminyl-tRNA synthetase	0.000980198	0.000978634	0.000891294	0.000975182	0.000881864
COG0009:tRNA A37 threonylcarbamoyladenosine synthetase subunit TsaC/SUA5/YrdC	0.000932673	0.000890259	0.000818746	0.000791272	0.000780306
COG0010:Arginase family enzyme	0.000135899	0.000133307	0.0001408	0.000311911	0.00039376
COG0011:Uncharacterized conserved protein YqgV, UPF0045/DUF77 family	0.000136599	0.000105805	9.29882e-05	0.000302376	0.000108362
COG0012:Ribosome-binding ATPase YchF, GTP1/OBG family	0.000890041	0.000855478	0.000829644	0.000660765	0.000624859
COG0013:Alanyl-tRNA synthetase	0.000888624	0.0008543	0.000828356	0.00066015	0.000624251
COG0014:Gamma-glutamyl phosphate reductase	0.000245854	0.000190867	0.000160374	0.000421278	0.000325832
COG0015:Adenylosuccinate lyase	0.000913263	0.00088809	0.000869066	0.000662829	0.000731828
COG0016:Phenylalanyl-tRNA synthetase alpha subunit	0.000889631	0.0008554	0.000829744	0.000661186	0.000625131
COG0017:Aspartyl/asparaginyl-tRNA synthetase	0.000728898	0.000743593	0.000738851	0.000435213	0.000429384
COG0018:Arginyl-tRNA synthetase	0.000889967	0.000855161	0.000831758	0.000661774	0.000625968
COG0019:Diaminopimelate decarboxylase	0.000483322	0.000560049	0.000679578	0.000747372	0.000526728
COG0020:Undecaprenyl pyrophosphate synthase	0.000907757	0.00086079	0.000833514	0.000705122	0.000632961
COG0021:Transketolase	0.000235048	0.00019237	0.000141154	0.000614543	0.000366701
COG0022:Pyruvate/2-oxoglutarate/acetoin dehydrogenase complex, dehydrogenase (E1) component	0.000146439	0.000116754	0.000100875	0.000189303	0.000186342
COG0023:Translation initiation factor 1 (eIF-1/SUI1)	1.51053e-05	1.42785e-05	2.24167e-05	8.96773e-05	9.32527e-05
COG0024:Methionine aminopeptidase	0.000938628	0.000899933	0.00088206	0.000772143	0.000727781
COG0025:NhaP-type Na+/H+ or K+/H+ antiporter	0.000506028	0.000494214	0.000604024	0.000465582	0.000397781
COG0026:Phosphoribosylaminoimidazole carboxylase (NCAIR synthetase)	0.000278648	0.000223848	0.000152005	0.000383448	0.000277182
COG0027:Formate-dependent phosphoribosylglycinamide formyltransferase (GAR transformylase)	0.000131787	0.000114218	6.90938e-05	0.000263024	0.000147563
COG0028:Acetolactate synthase large subunit or other thiamine pyrophosphate-requiring enzyme	0.000776844	0.000776275	0.000826517	0.000963188	0.000845941
COG0029:Aspartate oxidase	9.09127e-05	0.000151728	7.65674e-05	0.000301344	0.00025695
COG0030:16S rRNA A1518 and A1519 N6-dimethyltransferase RsmA/KsgA/DIM1 (may also have DNA glycosylase/AP lyase activity)	0.000891266	0.000856669	0.000833496	0.0006666	0.000636493
COG0031:Cysteine synthase	0.000467411	0.000419512	0.000258182	0.000801956	0.000618419
COG0033:Phosphoglucomutase	0.000125419	7.74095e-05	7.15661e-05	0.000196468	0.000110018
COG0034:Glutamine phosphoribosylpyrophosphate amidotransferase	0.000326367	0.000312913	0.000186955	0.00062515	0.00038243
COG0035:Uracil phosphoribosyltransferase	0.000868319	0.000851046	0.000826046	0.000649608	0.000612551
COG0036:Pentose-5-phosphate-3-epimerase	0.000891297	0.000858409	0.000855347	0.000691607	0.000643244
COG0037:tRNA(Ile)-lysidine synthase TilS/MesJ	0.000542118	0.000634337	0.000691843	0.000893551	0.000656057
COG0038:H+/Cl- antiporter ClcA	0.00125205	0.00122696	0.00133821	0.000930555	0.000913267
COG0039:Malate/lactate dehydrogenase	0.00192233	0.0018932	0.00194251	0.000931339	0.000953973
COG0040:ATP phosphoribosyltransferase	0.000105987	0.000140562	6.71652e-05	0.000246819	0.000228394
COG0041:Phosphoribosylcarboxyaminoimidazole (NCAIR) mutase	0.000320522	0.000301141	0.000184765	0.000623931	0.000371382
COG0042:tRNA-dihydrouridine synthase	0.000965991	0.000968084	0.000909497	0.000910333	0.000978687
COG0043:3-polyprenyl-4-hydroxybenzoate decarboxylase	4.85332e-05	7.59509e-05	2.90273e-05	0.000156861	0.000196331
COG0044:Dihydroorotase or related cyclic amidohydrolase	0.00094146	0.000907674	0.000928439	0.000872146	0.000829469
COG0045:Succinyl-CoA synthetase, beta subunit	8.63313e-05	0.000126555	7.52661e-05	0.000289176	0.000232655
COG0046:Phosphoribosylformylglycinamidine (FGAM) synthase, synthetase domain	0.000319777	0.000300685	0.00018426	0.000623448	0.000371023
COG0047:Phosphoribosylformylglycinamidine (FGAM) synthase, glutamine amidotransferase domain	0.000117277	0.000105602	8.40197e-05	7.14567e-05	7.58873e-05
COG0048:Ribosomal protein S12	0.000889578	0.000855282	0.000829538	0.000661263	0.000625119
COG0049:Ribosomal protein S7	0.000889598	0.000855329	0.000829652	0.000660757	0.000625115
COG0050:Translation elongation factor EF-Tu, a GTPase	0.000915208	0.00089057	0.000843917	0.00071731	0.000723617
COG0051:Ribosomal protein S10	0.000889647	0.00085547	0.000829553	0.000661275	0.000625131
COG0052:Ribosomal protein S2	0.00088922	0.00085547	0.000829195	0.000661137	0.000625091
COG0053:Divalent metal cation (Fe/Co/Zn/Cd) transporter	0.000201782	0.000205918	0.000110856	0.000533151	0.000451968
COG0054:6,7-dimethyl-8-ribityllumazine synthase (Riboflavin synthase beta chain)	0.000327683	0.000385855	0.000557198	0.000437661	0.000336027
COG0055:FoF1-type ATP synthase, beta subunit	0.000885884	0.000852628	0.000824342	0.000607725	0.000611966
COG0056:FoF1-type ATP synthase, alpha subunit	0.000885594	0.00085174	0.000824262	0.000606393	0.000610817
COG0057:Glyceraldehyde-3-phosphate dehydrogenase/erythrose-4-phosphate dehydrogenase	0.000925899	0.000891145	0.000872077	0.000877464	0.000841328
COG0058:Glucan phosphorylase	0.000263029	0.000231156	0.000215167	0.000675945	0.000359666
COG0059:Ketol-acid reductoisomerase	0.000115227	0.000192407	7.16153e-05	0.000279049	0.000244094
COG0060:Isoleucyl-tRNA synthetase	0.000886347	0.000855089	0.000828858	0.000659611	0.000624425
COG0061:NAD kinase	0.000893847	0.000858157	0.000830872	0.000667447	0.000637784
COG0062:NAD(P)H-hydrate repair enzyme Nnr, NAD(P)H-hydrate epimerase domain	7.43884e-06	5.37064e-05	7.73126e-06	5.57801e-05	1.36505e-05
COG0063:NAD(P)H-hydrate repair enzyme Nnr, NAD(P)H-hydrate dehydratase domain	0.000887111	0.00082196	0.000822503	0.000656231	0.000620745
COG0064:Asp-tRNAAsn/Glu-tRNAGln amidotransferase B subunit	0.000855767	0.000785704	0.000762344	0.000440474	0.000508054
COG0065:Homoaconitase/3-isopropylmalate dehydratase large subunit	0.000130722	0.000170988	8.01306e-05	0.00029823	0.000308832
COG0066:3-isopropylmalate dehydratase small subunit	0.000129695	0.000176156	7.44687e-05	0.000289379	0.000300325
COG0067:Glutamate synthase domain 1	5.19217e-06	1.17814e-05	2.29837e-05	1.243e-05	1.03361e-05
COG0068:Hydrogenase maturation factor HypF (carbamoyltransferase)	1.12225e-05	1.44934e-05	7.96371e-06	7.54301e-05	4.94863e-05
COG0069:Glutamate synthase domain 2	0.000137606	0.000178727	0.000107179	0.000273813	0.000374776
COG0070:Glutamate synthase domain 3	2.18877e-06	1.92103e-06	2.1826e-05	6.58773e-06	7.08039e-06
COG0071:Molecular chaperone IbpA, HSP20 family	0.000440235	0.00055658	0.000685969	0.000499591	0.000540805
COG0072:Phenylalanyl-tRNA synthetase beta subunit	0.000889206	0.000855352	0.000829172	0.000660878	0.000625091
COG0073:tRNA-binding EMAP/Myf domain	0.00071492	0.000641394	0.000758933	0.000194831	0.000374205
COG0074:Succinyl-CoA synthetase, alpha subunit	9.16977e-05	0.000131449	7.68315e-05	0.000364408	0.000295123
COG0075:Archaeal aspartate aminotransferase or a related aminotransferase, includes purine catabolism protein PucG	5.38786e-05	4.45164e-05	5.39144e-05	0.000113908	0.000104098
COG0076:Glutamate or tyrosine decarboxylase or a related PLP-dependent protein	3.75148e-05	2.31869e-05	3.46556e-05	0.000121507	0.000134526
COG0077:Prephenate dehydratase	0.000249161	0.000189448	0.00015623	0.000506706	0.000340575
COG0078:Ornithine carbamoyltransferase	0.000222434	0.000269924	0.000140806	0.00051103	0.000360222
COG0079:Histidinol-phosphate/aromatic aminotransferase or cobyric acid decarboxylase	0.000367342	0.000369974	0.000301767	0.000906312	0.000749253
COG0080:Ribosomal protein L11	0.000889357	0.000855258	0.000829713	0.000661191	0.000625099
COG0081:Ribosomal protein L1	0.000889317	0.000854928	0.000829614	0.000661253	0.000625068
COG0082:Chorismate synthase	0.000263634	0.000228394	0.000177634	0.000592985	0.000357147
COG0083:Homoserine kinase	0.000207607	0.000128811	9.19775e-05	0.000339841	0.000140089
COG0084:Tat protein secretion system quality control protein TatD (DNase activity)	0.000933822	0.000909393	0.000874061	0.000860002	0.000865045
COG0085:DNA-directed RNA polymerase, beta subunit/140 kD subunit	0.000832177	0.000778999	0.000771737	0.00052281	0.000452558
COG0086:DNA-directed RNA polymerase, beta' subunit/160 kD subunit	0.000889433	0.000855388	0.0008295	0.000661124	0.00062512
COG0087:Ribosomal protein L3	0.000889606	0.000855407	0.000829675	0.000661275	0.000625131
COG0088:Ribosomal protein L4	0.000889051	0.000855329	0.000829164	0.000660838	0.000624839
COG0089:Ribosomal protein L23	0.000889127	0.000855164	0.000829755	0.000661194	0.000625131
COG0090:Ribosomal protein L2	0.000889647	0.000855478	0.000829675	0.000661275	0.000625115
COG0091:Ribosomal protein L22	0.000889405	0.000855337	0.000829629	0.000661275	0.000625107
COG0092:Ribosomal protein S3	0.000889623	0.000855423	0.000829675	0.000661153	0.000625123
COG0093:Ribosomal protein L14	0.000889623	0.000855407	0.000829745	0.000661275	0.000625107
COG0094:Ribosomal protein L5	0.000889574	0.000855109	0.000829705	0.000660555	0.000624965
COG0095:Lipoate-protein ligase A	9.21392e-05	0.000142906	5.78272e-05	0.000361689	0.000171556
COG0096:Ribosomal protein S8	0.000889679	0.000855478	0.000829766	0.000678754	0.000625178
COG0097:Ribosomal protein L6P/L9E	0.000889679	0.000855478	0.000829591	0.000678746	0.000625139
COG0098:Ribosomal protein S5	0.000889357	0.000855376	0.000829751	0.000661202	0.000625091
COG0099:Ribosomal protein S13	0.000889397	0.000855337	0.000829484	0.000661259	0.000625123
COG0100:Ribosomal protein S11	0.00088907	0.000854628	0.000829191	0.000659198	0.000624201
COG0101:tRNA U38,U39,U40 pseudouridine synthase TruA	0.000900689	0.000890566	0.000837356	0.000707238	0.000653928
COG0102:Ribosomal protein L13	0.000889606	0.000855297	0.000829675	0.000661275	0.000625131
COG0103:Ribosomal protein S9	0.000889558	0.000855219	0.000829631	0.000660725	0.000625001
COG0104:Adenylosuccinate synthase	0.000890931	0.000868497	0.000827998	0.000618422	0.000633648
COG0105:Nucleoside diphosphate kinase	0.000132161	7.48949e-05	7.57548e-05	0.000258165	0.000214372
COG0106:Phosphoribosylformimino-5-aminoimidazole carboxamide ribonucleotide (ProFAR) isomerase	0.000108555	0.000142043	6.73292e-05	0.000249027	0.000229997
COG0107:Imidazole glycerol phosphate synthase subunit HisF	0.000108539	0.000147154	6.87114e-05	0.00025416	0.000232142
COG0108:3,4-dihydroxy-2-butanone 4-phosphate synthase	0.000147169	0.000186683	0.000124126	0.000473178	0.000362301
COG0109:Polyprenyltransferase (heme O synthase)	8.07851e-05	4.97346e-05	6.42928e-05	0.000176692	0.00020291
COG0110:Acetyltransferase (isoleucine patch superfamily)	0.000479066	0.00063431	0.000637275	0.000614831	0.000459647
COG0111:Phosphoglycerate dehydrogenase or related dehydrogenase	0.000265455	0.000397457	0.000250086	0.000716387	0.000643346
COG0112:Glycine/serine hydroxymethyltransferase	0.000427243	0.000479439	0.000584417	0.000510864	0.000420108
COG0113:Delta-aminolevulinic acid dehydratase, porphobilinogen synthase	0.000103593	7.96902e-05	7.2992e-05	0.000220439	0.00022126
COG0114:Fumarate hydratase class II	0.000357438	0.000404154	0.000542943	0.000250305	0.000302811
COG0115:Branched-chain amino acid aminotransferase/4-amino-4-deoxychorismate lyase	0.000439158	0.00043105	0.000298434	0.000836319	0.000581896
COG0116:23S rRNA G2445 N2-methylase RlmL	0.000736589	0.000737123	0.000716393	0.000452758	0.000512324
COG0117:Pyrimidine deaminase domain of riboflavin biosynthesis protein RibD	8.0658e-05	0.000105286	7.51443e-05	0.000280697	0.000244653
COG0118:Imidazoleglycerol phosphate synthase glutamine amidotransferase subunit HisH	0.000107202	0.000145928	6.88372e-05	0.00023755	0.000231943
COG0119:Isopropylmalate/homocitrate/citramalate synthases	0.000199227	0.000230975	0.000127286	0.000441221	0.000516213
COG0120:Ribose 5-phosphate isomerase	0.000808572	0.000732929	0.000740888	0.000342663	0.000478274
COG0121:Predicted glutamine amidotransferase	4.96735e-05	6.78588e-05	4.98513e-05	0.000151698	0.000224091
COG0122:3-methyladenine DNA glycosylase/8-oxoguanine DNA glycosylase	9.86104e-05	0.000130886	6.01197e-05	0.000233583	0.000280237
COG0123:Acetoin utilization deacetylase AcuC or a related deacetylase	9.03054e-05	8.63378e-05	9.71022e-05	0.000159683	0.000331671
COG0124:Histidyl-tRNA synthetase	0.000890555	0.000856635	0.000830624	0.000674135	0.000626413
COG0125:Thymidylate kinase	0.000873866	0.00080538	0.000809581	0.00055044	0.000596667
COG0126:3-phosphoglycerate kinase	0.000889856	0.000855584	0.000829759	0.000661323	0.000624102
COG0127:Inosine/xanthosine triphosphate pyrophosphatase, all-alpha NTP-PPase family	0.0012989	0.00120551	0.00100851	0.000664541	0.000811591
COG0128:5-enolpyruvylshikimate-3-phosphate synthase	0.000264185	0.000232801	0.000204467	0.000631623	0.000369741
COG0129:Dihydroxyacid dehydratase/phosphogluconate dehydratase	0.00022489	0.000275569	0.000222112	0.000489521	0.000584402
COG0130:tRNA U55 pseudouridine synthase TruB, may also work on U342 of tmRNA	0.000831989	0.000774517	0.000777385	0.000441126	0.000545817
COG0131:Imidazoleglycerol phosphate dehydratase HisB	0.000106166	0.000141255	6.68296e-05	0.000247256	0.000228964
COG0132:Dethiobiotin synthetase	7.43138e-05	6.53104e-05	5.94239e-05	0.000245611	0.00023436
COG0133:Tryptophan synthase beta chain	0.000125817	0.000151553	0.000116963	0.000301896	0.00028395
COG0134:Indole-3-glycerol phosphate synthase	0.000131662	0.000104597	0.000113748	0.000293038	0.000261044
COG0135:Phosphoribosylanthranilate isomerase	0.000104752	0.000144558	0.000118423	0.000285279	0.00025736
COG0136:Aspartate-semialdehyde dehydrogenase	0.00052906	0.000566052	0.000618823	0.000664208	0.000477228
COG0137:Argininosuccinate synthase	0.000217464	0.000187311	0.000119524	0.000429689	0.000296811
COG0138:AICAR transformylase/IMP cyclohydrolase PurH	0.000300181	0.000238758	0.000161538	0.000471453	0.000299522
COG0139:Phosphoribosyl-AMP cyclohydrolase	0.000109332	0.000143427	7.67023e-05	0.000261834	0.000261902
COG0140:Phosphoribosyl-ATP pyrophosphohydrolase	5.69558e-05	8.79689e-05	4.71607e-05	0.000120443	0.000123581
COG0141:Histidinol dehydrogenase	0.0001105	0.000143118	6.87002e-05	0.000252726	0.000234411
COG0142:Geranylgeranyl pyrophosphate synthase	0.00126691	0.00128617	0.00137615	0.000963522	0.000946824
COG0143:Methionyl-tRNA synthetase	0.000900493	0.000866637	0.000873518	0.000680584	0.000650313
COG0144:16S rRNA C967 or C1407 C5-methylase, RsmB/RsmF family	0.00149281	0.00145672	0.00148596	0.000771078	0.000984046
COG0145:N-methylhydantoinase A/oxoprolinase/acetone carboxylase, beta subunit	2.4538e-05	1.1988e-05	5.25609e-05	3.26061e-05	3.78228e-05
COG0146:N-methylhydantoinase B/oxoprolinase/acetone carboxylase, alpha subunit	2.91414e-05	1.00868e-05	5.2918e-05	3.42988e-05	5.2215e-05
COG0147:Anthranilate/para-aminobenzoate synthases component I	0.000174274	0.00020504	0.000165379	0.000428086	0.000395274
COG0148:Enolase	0.00128819	0.00114061	0.00106388	0.000687005	0.000821188
COG0149:Triosephosphate isomerase	0.000936692	0.000869539	0.000917142	0.000723512	0.00066317
COG0150:Phosphoribosylaminoimidazole (AIR) synthetase	0.000320171	0.00030107	0.000184249	0.000623606	0.000371575
COG0151:Phosphoribosylamine-glycine ligase	0.000320012	0.000300983	0.000183143	0.00061569	0.0003707
COG0152:Phosphoribosylaminoimidazole-succinocarboxamide synthase	0.000319918	0.000303312	0.000204789	0.000625796	0.000373238
COG0153:Galactokinase	0.000408523	0.000490382	0.000542927	0.000468049	0.000223386
COG0154:Asp-tRNAAsn/Glu-tRNAGln amidotransferase A subunit or related amidase	0.00136832	0.00119709	0.00119056	0.000704544	0.00111911
COG0155:Sulfite reductase, beta subunit (hemoprotein)	8.00569e-05	6.02719e-05	8.90717e-05	0.000193353	0.000275444
COG0156:7-keto-8-aminopelargonate synthetase or related enzyme	0.000176539	0.000191909	0.000154859	0.000610743	0.000497971
COG0157:Nicotinate-nucleotide pyrophosphorylase	0.000156892	0.000229027	7.91177e-05	0.000323208	0.000258911
COG0158:Fructose-1,6-bisphosphatase	5.1084e-05	4.4934e-05	3.00645e-05	0.000112076	0.000184279
COG0159:Tryptophan synthase alpha chain	0.00012214	0.000150315	0.000112003	0.000291369	0.000264589
COG0160:4-aminobutyrate aminotransferase or related aminotransferase	8.1864e-05	6.46349e-05	0.000115037	0.00025761	0.000300921
COG0161:Adenosylmethionine-8-amino-7-oxononanoate aminotransferase	0.000161605	0.00016702	0.000202368	0.0003545	0.000466636
COG0162:Tyrosyl-tRNA synthetase	0.00089104	0.000856398	0.000832142	0.000670537	0.000652775
COG0163:3-polyprenyl-4-hydroxybenzoate decarboxylase	4.63819e-05	6.56397e-05	2.88462e-05	0.000152719	0.000194897
COG0164:Ribonuclease HII	0.000889582	0.000855352	0.000829642	0.000661278	0.000625087
COG0165:Argininosuccinate lyase	0.000218251	0.000190086	0.000139485	0.000415208	0.000300611
COG0166:Glucose-6-phosphate isomerase	0.000886716	0.000849117	0.000826167	0.000637996	0.000615631
COG0167:Dihydroorotate dehydrogenase	0.00103027	0.000958567	0.000902454	0.000906675	0.000713134
COG0168:Trk-type K+ transport system, membrane component	0.000332289	0.00048811	0.000538735	0.000657328	0.00038508
COG0169:Shikimate 5-dehydrogenase	0.000246055	0.000276174	0.000229693	0.000706729	0.000526104
COG0170:Dolichol kinase	3.20993e-06	1.64363e-06	1.00605e-06	1.39526e-06	1.25866e-05
COG0171:NH3-dependent NAD+ synthetase	0.000889771	0.000838492	0.000828106	0.000655047	0.000615983
COG0172:Seryl-tRNA synthetase	0.000890639	0.000856772	0.000849743	0.000665089	0.00062704
COG0173:Aspartyl-tRNA synthetase	0.000916393	0.000859468	0.000830961	0.00070333	0.000629195
COG0174:Glutamine synthetase	0.00102672	0.000918199	0.00102578	0.000879857	0.000926015
COG0175:3'-phosphoadenosine 5'-phosphosulfate sulfotransferase (PAPS reductase)/FAD synthetase or related enzyme	0.000144306	0.000138613	0.000112885	0.000325598	0.0003913
COG0176:Transaldolase	0.000261556	0.000204649	0.000221	0.000634095	0.000447838
COG0177:Endonuclease III	0.000887789	0.000851682	0.000830673	0.000659608	0.000630967
COG0178:Excinuclease UvrABC ATPase subunit	0.00103192	0.00108071	0.000901657	0.000933318	0.000778429
COG0179:2-keto-4-pentenoate hydratase/2-oxohepta-3-ene-1,7-dioic acid hydratase (catechol pathway)	0.000370724	0.000355274	0.000245973	0.000732381	0.000848674
COG0180:Tryptophanyl-tRNA synthetase	0.000875358	0.000833057	0.000827757	0.000652073	0.000574697
COG0181:Porphobilinogen deaminase	0.000105505	8.49303e-05	6.89387e-05	0.000216258	0.000217701
COG0182:Methylthioribose-1-phosphate isomerase (methionine salvage pathway), a paralog of eIF-2B alpha subunit	3.9464e-05	3.58228e-05	2.32938e-05	8.66214e-05	8.5159e-05
COG0183:Acetyl-CoA acetyltransferase	0.00115178	0.000991979	0.00103292	0.00107875	0.00157152
COG0184:Ribosomal protein S15P/S13E	0.000888882	0.000854748	0.000829383	0.000660961	0.000624841
COG0185:Ribosomal protein S19	0.000889421	0.000855258	0.000829378	0.000661263	0.000625103
COG0186:Ribosomal protein S17	0.000889095	0.000854881	0.000829553	0.00066062	0.000624784
COG0187:DNA gyrase/topoisomerase IV, subunit B	0.00164096	0.00159206	0.00156496	0.00105878	0.00113167
COG0188:DNA gyrase/topoisomerase IV, subunit A	0.00172833	0.0016283	0.00159309	0.00113811	0.00117601
COG0189:Glutathione synthase/RimK-type ligase, ATP-grasp superfamily	9.91102e-05	6.76257e-05	9.23352e-05	0.00028762	0.000383929
COG0190:5,10-methylene-tetrahydrofolate dehydrogenase/Methenyl tetrahydrofolate cyclohydrolase	0.000888585	0.000857079	0.000848725	0.000666984	0.000623028
COG0191:Fructose/tagatose bisphosphate aldolase	0.000914044	0.000885716	0.000969221	0.000898795	0.000867787
COG0192:S-adenosylmethionine synthetase	0.000891376	0.000859812	0.000830764	0.000665653	0.000628408
COG0193:Peptidyl-tRNA hydrolase	0.000896669	0.000855156	0.000830043	0.000684583	0.000626358
COG0194:Guanylate kinase	0.00151902	0.00147988	0.00147887	0.000721586	0.000882023
COG0195:Transcription antitermination factor NusA, contains S1 and KH domains	0.000890418	0.000855452	0.000828813	0.000659158	0.000624792
COG0196:FAD synthase	0.000888199	0.000859735	0.000829065	0.000657759	0.000624258
COG0197:Ribosomal protein L16/L10AE	0.000889268	0.000855242	0.000829683	0.000661099	0.000625105
COG0198:Ribosomal protein L24	0.000888982	0.000854089	0.000828734	0.000654093	0.000623473
COG0199:Ribosomal protein S14	0.00111179	0.00114921	0.00130492	0.000691412	0.000687984
COG0200:Ribosomal protein L15	0.0008894	0.000855235	0.000829475	0.000661175	0.000625093
COG0201:Preprotein translocase subunit SecY	0.000893276	0.000859574	0.000831028	0.000682186	0.000633348
COG0202:DNA-directed RNA polymerase, alpha subunit/40 kD subunit	0.00088931	0.000855712	0.000829805	0.000661594	0.000625391
COG0203:Ribosomal protein L17	0.000888024	0.000854622	0.000829622	0.000661259	0.00062502
COG0204:1-acyl-sn-glycerol-3-phosphate acyltransferase	0.00164729	0.00163126	0.00183825	0.00112222	0.00131214
COG0205:6-phosphofructokinase	0.000793344	0.000833487	0.000761964	0.000711076	0.000542293
COG0206:Cell division GTPase FtsZ	0.000889477	0.000861217	0.000850429	0.000660588	0.000627789
COG0207:Thymidylate synthase	0.000859139	0.000824468	0.000815724	0.000559518	0.000585669
COG0208:Ribonucleotide reductase beta subunit, ferritin-like domain	0.000865014	0.00081021	0.000816231	0.000651422	0.000613932
COG0209:Ribonucleotide reductase alpha subunit	0.000706411	0.000638554	0.000385056	0.000821564	0.000707954
COG0210:Superfamily I DNA or RNA helicase	0.0011012	0.00101283	0.000922564	0.00115789	0.00106705
COG0211:Ribosomal protein L27	0.000888537	0.000855062	0.000829667	0.000661196	0.000625042
COG0212:5-formyltetrahydrofolate cyclo-ligase	0.000780355	0.000807882	0.000792338	0.000552512	0.000576143
COG0213:Thymidine phosphorylase	0.00010383	0.00010325	6.10242e-05	0.000286957	0.000206299
COG0214:Pyridoxal biosynthesis lyase PdxS	0.000147554	0.000152612	0.000106946	0.000362759	0.000142212
COG0215:Cysteinyl-tRNA synthetase	0.000904576	0.000857266	0.000831284	0.000689386	0.000630383
COG0216:Protein chain release factor A	0.000888223	0.000855101	0.000829172	0.000661032	0.000624989
COG0217:Transcriptional and/or translational regulatory protein YebC/TACO1	0.000894425	0.000858449	0.000843733	0.000721774	0.00069264
COG0218:GTP-binding protein EngB required for normal cell division	0.000771556	0.000783466	0.000791786	0.000510449	0.000566698
COG0219:tRNA(Leu) C34 or U34 (ribose-2'-O)-methylase TrmL, contains SPOUT domain	0.000845043	0.000799828	0.000769638	0.000519036	0.000555465
COG0220:tRNA G46 methylase TrmB	0.000881073	0.000852754	0.000828846	0.000661134	0.000642609
COG0221:Inorganic pyrophosphatase	0.00018201	0.000131647	9.14578e-05	0.000268029	0.000233892
COG0222:Ribosomal protein L7/L12	0.000887332	0.000854127	0.000829475	0.00065939	0.000613381
COG0223:Methionyl-tRNA formyltransferase	0.000909131	0.00088247	0.000842474	0.000756435	0.000726275
COG0224:FoF1-type ATP synthase, gamma subunit	0.000885747	0.000852455	0.00082398	0.000606407	0.000611328
COG0225:Peptide methionine sulfoxide reductase MsrA	0.00041779	0.000535049	0.000589644	0.000438271	0.00035196
COG0226:ABC-type phosphate transport system, periplasmic component	0.000922056	0.000893132	0.000846541	0.000700359	0.00081171
COG0227:Ribosomal protein L28	0.00089024	0.000886755	0.000830024	0.000662369	0.000626328
COG0228:Ribosomal protein S16	0.000888537	0.000855023	0.000829705	0.000661186	0.000624914
COG0229:Peptide methionine sulfoxide reductase MsrB	0.000436521	0.000412413	0.00056292	0.000427747	0.000326758
COG0230:Ribosomal protein L34	3.12305e-05	3.75254e-05	2.42348e-05	0.000184645	0.000108874
COG0231:Translation elongation factor P (EF-P)/translation initiation factor 5A (eIF-5A)	0.00151806	0.00146664	0.00147534	0.000733737	0.000902901
COG0232:dGTP triphosphohydrolase	0.000206385	0.000195101	0.000163989	0.000491824	0.000327391
COG0233:Ribosome recycling factor	0.000888625	0.000855046	0.000829744	0.000661129	0.000625036
COG0234:Co-chaperonin GroES (HSP10)	0.000913101	0.000880561	0.00087461	0.000692119	0.000687231
COG0235:Ribulose-5-phosphate 4-epimerase/Fuculose-1-phosphate aldolase	0.000642532	0.000619631	0.000459739	0.00083544	0.00102461
COG0236:Acyl carrier protein	0.0012165	0.0012625	0.00136329	0.000922743	0.000962446
COG0237:Dephospho-CoA kinase	0.000888286	0.0008473	0.000829359	0.000660639	0.000624359
COG0238:Ribosomal protein S18	0.000888264	0.000855059	0.000829621	0.000661869	0.000624988
COG0239:Fluoride ion exporter CrcB/FEX, affects chromosome condensation	0.0015839	0.00151918	0.00153562	0.000764933	0.000890952
COG0240:Glycerol-3-phosphate dehydrogenase	0.00088782	0.00084874	0.000828601	0.000657293	0.000614629
COG0241:Histidinol phosphatase or a related phosphatase	6.17289e-05	7.03791e-05	3.39667e-05	0.000157302	0.000224518
COG0242:Peptide deformylase	0.00134559	0.00136036	0.00138544	0.000998297	0.000886821
COG0243:Anaerobic selenocysteine-containing dehydrogenase	0.000157235	0.00017134	0.000182268	0.00056704	0.000704456
COG0244:Ribosomal protein L10	0.000889486	0.000855148	0.000829736	0.000660881	0.000624934
COG0245:2C-methyl-D-erythritol 2,4-cyclodiphosphate synthase	0.000121355	0.000188592	0.000131163	0.000424402	0.000309834
COG0246:Mannitol-1-phosphate/altronate dehydrogenases	4.19755e-05	5.72869e-05	7.75595e-05	0.000287756	0.000219751
COG0247:Fe-S oxidoreductase	9.0791e-05	0.000106681	7.18582e-05	0.000285191	0.00027835
COG0248:Exopolyphosphatase/pppGpp-phosphohydrolase	0.000298506	0.00033683	0.000494644	0.000215569	0.000297189
COG0249:DNA mismatch repair ATPase MutS	0.000764956	0.000801545	0.000752179	0.000510084	0.000555741
COG0250:Transcription antitermination factor NusG	0.000902175	0.000872634	0.000839329	0.000734077	0.000674573
COG0251:Enamine deaminase RidA, house cleaning of reactive enamine intermediates, YjgF/YER057c/UK114 family	0.000370667	0.000486614	0.000464676	0.00107115	0.00119432
COG0252:L-asparaginase/archaeal Glu-tRNAGln amidotransferase subunit D	0.000407717	0.000505983	0.00060247	0.000581029	0.000404233
COG0253:Diaminopimelate epimerase	0.000366016	0.000500838	0.000524266	0.000325089	0.00031918
COG0254:Ribosomal protein L31	0.000895018	0.000891362	0.000845208	0.000728567	0.000715314
COG0255:Ribosomal protein L29	0.000885912	0.000821212	0.000819038	0.0006236	0.000614862
COG0256:Ribosomal protein L18	0.000889657	0.000855282	0.000829696	0.000661215	0.000625116
COG0257:Ribosomal protein L36	0.000692794	0.000733659	0.000742833	0.000371301	0.000513718
COG0258:5'-3' exonuclease	2.0164e-05	1.38992e-05	7.67879e-06	7.87738e-05	4.53554e-05
COG0259:Pyridoxine/pyridoxamine 5'-phosphate oxidase	6.33473e-05	5.28099e-05	5.56169e-05	0.000130615	0.000189145
COG0260:Leucyl aminopeptidase	0.0001128	9.87346e-05	9.3857e-05	0.000302665	0.000283828
COG0261:Ribosomal protein L21	0.000888577	0.000855082	0.000829465	0.000661339	0.00062502
COG0262:Dihydrofolate reductase	0.00094381	0.000889057	0.000929374	0.000719505	0.000731833
COG0263:Glutamate 5-kinase	0.00023146	0.000168967	0.000145999	0.000384601	0.000289602
COG0264:Translation elongation factor EF-Ts	0.000874712	0.000838271	0.000821087	0.000580911	0.000587125
COG0265:Periplasmic serine protease, S1-C subfamily, contain C-terminal PDZ domain	0.00100815	0.000946639	0.000980154	0.000891904	0.000939821
COG0266:Formamidopyrimidine-DNA glycosylase	0.00078587	0.000689289	0.000723172	0.000374921	0.000508646
COG0267:Ribosomal protein L33	0.000876841	0.000872739	0.000872929	0.000696136	0.00064737
COG0268:Ribosomal protein S20	0.000887179	0.000853441	0.00082923	0.000624339	0.00058355
COG0269:3-keto-L-gulonate-6-phosphate decarboxylase	4.96421e-05	1.76292e-05	5.5753e-05	0.000141388	6.80034e-05
COG0270:Site-specific DNA-cytosine methylase	0.000453122	0.000556105	0.000271938	0.000466782	0.000456894
COG0271:Stress-induced morphogen (activity unknown)	6.48234e-05	5.07063e-05	7.73778e-05	0.000117388	0.000192347
COG0272:NAD-dependent DNA ligase	0.000836986	0.000802684	0.000839696	0.000712292	0.000683803
COG0274:Deoxyribose-phosphate aldolase	0.000181539	0.000211045	0.000132895	0.000521478	0.000245442
COG0275:16S rRNA C1402 N4-methylase RsmH	0.000892963	0.00086528	0.000831505	0.000673871	0.000632819
COG0276:Protoheme ferro-lyase (ferrochelatase)	0.000443244	0.000337815	0.000242874	0.000223043	0.00038669
COG0277:FAD/FMN-containing dehydrogenase	0.000310695	0.00029225	0.000286485	0.000636039	0.000848294
COG0278:Glutaredoxin-related protein	5.70109e-05	5.03577e-05	5.27344e-05	0.000112368	0.000181963
COG0279:Phosphoheptose isomerase	3.44916e-05	2.95617e-05	3.56262e-05	0.00016954	0.00017969
COG0280:Phosphotransacetylase	0.000865406	0.000866466	0.000832174	0.000722368	0.000651147
COG0281:Malic enzyme	0.000144625	0.000190848	0.000138624	0.000484068	0.000415297
COG0282:Acetate kinase	0.00153599	0.00153261	0.00145547	0.000712862	0.00088667
COG0283:Cytidylate kinase	0.000790219	0.000786575	0.000789309	0.000535675	0.000570986
COG0284:Orotidine-5'-phosphate decarboxylase	0.000982518	0.000872171	0.000862752	0.000762078	0.000649552
COG0285:Folylpolyglutamate synthase/Dihydropteroate synthase	0.00128146	0.00115287	0.00101479	0.000761956	0.0008255
COG0286:Type I restriction-modification system, DNA methylase subunit	0.000818863	0.000867602	0.000747008	0.000622637	0.000601487
COG0287:Prephenate dehydrogenase	0.000245905	0.000191691	0.000144403	0.000486258	0.000288345
COG0288:Carbonic anhydrase	0.000238082	0.00019538	0.000152327	0.000480615	0.000472094
COG0289:Dihydrodipicolinate reductase	0.000404269	0.000533838	0.000540964	0.000488012	0.000366273
COG0290:Translation initiation factor IF-3	0.000818854	0.000764961	0.000825548	0.000628836	0.000554798
COG0291:Ribosomal protein L35	0.00088836	0.000854928	0.0008295	0.000661127	0.000624631
COG0292:Ribosomal protein L20	0.000888714	0.000855125	0.000829728	0.000661251	0.000625044
COG0293:23S rRNA U2552 (ribose-2'-O)-methylase RlmE/FtsJ	5.21475e-05	4.51232e-05	5.19924e-05	0.000112071	0.000168262
COG0294:Dihydropteroate synthase	0.000507233	0.00046571	0.00032374	0.000474491	0.000501508
COG0295:Cytidine deaminase	0.000545474	0.000479707	0.000264189	0.000478132	0.000370339
COG0296:1,4-alpha-glucan branching enzyme	0.000261642	0.000243798	0.000226546	0.000677175	0.000420115
COG0297:Glycogen synthase	0.000108102	0.000110045	0.000109264	0.000282693	0.000226664
COG0298:Hydrogenase maturation factor	1.32868e-05	1.81163e-05	1.12014e-05	0.000122302	9.12672e-05
COG0299:Folate-dependent phosphoribosylglycinamide formyltransferase PurN	0.00016478	0.000137527	0.000142972	0.000483645	0.000327161
COG0300:Short-chain dehydrogenase	0.00108263	0.0010466	0.00106819	0.000953307	0.00144662
COG0301:Adenylyl- and sulfurtransferase ThiI, participates in tRNA 4-thiouridine and thiamine biosynthesis	0.000695458	0.000689024	0.000729519	0.000302907	0.000402099
COG0302:GTP cyclohydrolase I	0.00048242	0.000454431	0.000326158	0.000444501	0.000522279
COG0303:Molybdopterin biosynthesis enzyme	0.000135139	9.7548e-05	6.9677e-05	0.000270087	0.000279515
COG0304:3-oxoacyl-(acyl-carrier-protein) synthase	0.00033831	0.00032978	0.000264589	0.000757541	0.00081384
COG0305:Replicative DNA helicase	0.000910879	0.000887871	0.000836011	0.000731679	0.00071399
COG0306:Phosphate/sulfate permease	0.000440002	0.000419198	0.000297253	0.000179172	0.000328946
COG0307:Riboflavin synthase alpha chain	0.000118226	0.000133264	9.05695e-05	0.000416397	0.000283118
COG0308:Aminopeptidase N	0.000905775	0.000812731	0.000788158	0.000396536	0.000520436
COG0309:Hydrogenase maturation factor	2.21463e-05	2.83726e-05	1.34005e-05	0.000109477	7.05522e-05
COG0310:ABC-type Co2+ transport system, permease component	1.97444e-05	2.56791e-05	8.30826e-06	5.83666e-05	3.00375e-05
COG0311:Glutamine amidotransferase PdxT (pyridoxal biosynthesis)	0.000142353	0.000146473	0.000101737	0.000333866	0.000133572
COG0312:Predicted Zn-dependent protease or its inactivated homolog	0.000136886	0.000119424	0.000125299	0.000293265	0.000433957
COG0313:16S rRNA C1402 (ribose-2'-O) methylase RsmI	0.000916771	0.000890313	0.000839888	0.000704085	0.000693957
COG0314:Molybdopterin synthase catalytic subunit	7.9643e-05	5.14653e-05	5.25393e-05	0.000160204	0.000190621
COG0315:Molybdenum cofactor biosynthesis enzyme	9.68467e-05	8.14564e-05	6.14492e-05	0.000213977	0.00021357
COG0316:Fe-S cluster assembly iron-binding protein IscA	0.000151683	0.00010759	0.000115506	0.00034123	0.000429348
COG0317:(p)ppGpp synthase/hydrolase, HD superfamily	0.000937409	0.000925304	0.000869953	0.000896123	0.000826687
COG0318:Acyl-CoA synthetase (AMP-forming)/AMP-acid ligase II	0.000512681	0.000431677	0.000334938	0.00113025	0.00149014
COG0319:ssRNA-specific RNase YbeY, 16S rRNA maturation enzyme	0.000888046	0.000854112	0.000828722	0.000639848	0.000623197
COG0320:Lipoate synthase	9.51222e-05	9.51828e-05	7.61706e-05	0.000310889	0.000257983
COG0321:Lipoate-protein ligase B	8.57017e-05	5.63188e-05	5.82574e-05	0.000166364	0.000195679
COG0322:Excinuclease UvrABC, nuclease subunit	0.000844676	0.000811027	0.000795444	0.000549594	0.00059373
COG0323:DNA mismatch repair ATPase MutL	0.000760964	0.000772798	0.000747617	0.000487338	0.00054053
COG0324:tRNA A37 N6-isopentenylltransferase MiaA	0.000899902	0.000893001	0.000847433	0.000795187	0.000671597
COG0325:Uncharacterized pyridoxal phosphate-containing protein, affects Ilv metabolism, UPF0001 family	0.000266312	0.000228521	0.000180185	0.000597158	0.000365573
COG0326:Molecular chaperone, HSP90 family	9.82018e-05	0.000136974	0.000102356	0.000359872	0.000278612
COG0327:Putative GTP cyclohydrolase 1 type 2, NIF3 family	0.000766424	0.000789017	0.000743522	0.000550147	0.000527183
COG0328:Ribonuclease HI	0.000840178	0.000784997	0.000815188	0.000366344	0.000538054
COG0329:Dihydrodipicolinate synthase/N-acetylneuraminate lyase	0.000729706	0.000815876	0.000882182	0.00119302	0.000973105
COG0330:Regulator of protease activity HflC, stomatin/prohibitin superfamily	0.000917662	0.000968163	0.000882059	0.000819899	0.00102927
COG0331:Malonyl CoA-acyl carrier protein transacylase	0.000229067	0.000252329	0.000117362	0.00045872	0.00038979
COG0332:3-oxoacyl-[acyl-carrier-protein] synthase III	0.000260476	0.000311337	0.000150031	0.000502313	0.000427338
COG0333:Ribosomal protein L32	0.000879156	0.000854046	0.000828871	0.000630061	0.000629061
COG0334:Glutamate dehydrogenase/leucine dehydrogenase	0.000178555	0.000215589	0.000152193	0.000562978	0.000421724
COG0335:Ribosomal protein L19	0.000885421	0.000854975	0.000828546	0.000658452	0.000623991
COG0336:tRNA G37 N-methylase TrmD	0.000887901	0.000824354	0.000829721	0.000660355	0.000623925
COG0337:3-dehydroquinate synthetase	0.000274281	0.000242818	0.000222954	0.000636044	0.000384632
COG0338:Site-specific DNA-adenine methylase	2.64268e-05	2.9699e-05	2.26571e-05	0.000203861	0.000124907
COG0339:Zn-dependent oligopeptidase	9.56402e-05	0.000137943	8.95056e-05	0.000452033	0.000332285
COG0340:Biotin-(acetyl-CoA carboxylase) ligase	0.000311563	0.000329839	0.000138389	0.000580952	0.000337777
COG0341:Preprotein translocase subunit SecF	0.000100153	7.90129e-05	8.60919e-05	0.000204104	0.000236653
COG0342:Preprotein translocase subunit SecD	0.000113097	9.65998e-05	0.00013479	0.000243	0.000255889
COG0343:Queuine/archaeosine tRNA-ribosyltransferase	0.000263536	0.000251726	0.000186325	0.000639148	0.000381653
COG0344:Phospholipid biosynthesis protein PlsY, probable glycerol-3-phosphate acyltransferase	0.00137524	0.00134727	0.00141657	0.000391614	0.000752066
COG0345:Pyrroline-5-carboxylate reductase	0.000261425	0.000201456	0.000189643	0.000476842	0.000326557
COG0346:Catechol 2,3-dioxygenase or other lactoylglutathione lyase family enzyme	0.000519696	0.000487366	0.000411071	0.000842716	0.000862304
COG0347:Nitrogen regulatory protein PII	0.000165858	0.000197334	9.81708e-05	0.000322391	0.000439273
COG0348:Polyferredoxin	5.04029e-05	4.36794e-05	6.0028e-05	0.000119792	0.000189491
COG0349:Ribonuclease D	0.000153333	9.67458e-05	0.000124258	0.00024524	0.000175709
COG0350:O6-methylguanine-DNA--protein-cysteine methyltransferase	0.000463591	0.000503517	0.00063018	0.000509963	0.000452099
COG0351:Hydroxymethylpyrimidine/phosphomethylpyrimidine kinase	0.000527802	0.000578065	0.000612563	0.000674393	0.000410805
COG0352:Thiamine monophosphate synthase	0.000151157	0.000217313	0.000143756	0.000528056	0.000373769
COG0353:Recombinational DNA repair protein RecR	0.000888521	0.000855007	0.000829698	0.000661194	0.000624944
COG0354:Folate-binding Fe-S cluster repair protein YgfZ, possible role in tRNA modification	7.10777e-05	4.83877e-05	5.41705e-05	0.000144471	0.000187529
COG0355:FoF1-type ATP synthase, epsilon subunit	0.000777854	0.000765413	0.000770697	0.000378999	0.000569877
COG0356:FoF1-type ATP synthase, membrane subunit a	0.0008859	0.000852714	0.000824796	0.000607953	0.000612461
COG0357:16S rRNA G527 N7-methylase RsmG (former glucose-inhibited division protein B)	0.000886115	0.000851609	0.000826831	0.000654466	0.000622713
COG0358:DNA primase (bacterial type)	0.000892694	0.000855489	0.000831105	0.000664298	0.000625552
COG0359:Ribosomal protein L9	0.000888617	0.000855021	0.000829678	0.000659477	0.000624996
COG0360:Ribosomal protein S6	0.000888633	0.000855085	0.000829667	0.000661242	0.000625036
COG0361:Translation initiation factor IF-1	0.000911383	0.000879822	0.000836523	0.000688246	0.00068557
COG0362:6-phosphogluconate dehydrogenase	0.000797707	0.000719602	0.000761954	0.000351305	0.000398587
COG0363:6-phosphogluconolactonase/Glucosamine-6-phosphate isomerase/deaminase	0.000991744	0.000951157	0.000867581	0.000934504	0.000706086
COG0364:Glucose-6-phosphate 1-dehydrogenase	0.000839931	0.000741533	0.00077246	0.000393999	0.000511205
COG0365:Acyl-coenzyme A synthetase/AMP-(fatty) acid ligase	0.000267655	0.000270082	0.000219914	0.000572519	0.000885699
COG0366:Glycosidase	0.00318316	0.00299957	0.00299808	0.00158027	0.00168775
COG0367:Asparagine synthetase B (glutamine-hydrolyzing)	0.000771021	0.000698511	0.000689383	0.000206934	0.00044205
COG0368:Cobalamin synthase	6.65414e-05	8.49995e-05	5.84541e-05	0.000187895	0.000212791
COG0369:Sulfite reductase, alpha subunit (flavoprotein)	5.03386e-05	5.17206e-05	2.67794e-05	0.000123843	0.000169259
COG0370:Fe2+ transport system protein B	0.00014798	0.000184156	6.5027e-05	0.00048284	0.000267887
COG0371:Glycerol dehydrogenase or related enzyme, iron-containing ADH family	5.67493e-05	5.79955e-05	3.14271e-05	0.00020885	0.000114893
COG0372:Citrate synthase	0.000197306	0.000214693	0.000138882	0.000451653	0.000459607
COG0373:Glutamyl-tRNA reductase	8.93842e-05	7.38692e-05	4.01748e-05	0.0002017	0.000199727
COG0374:Ni,Fe-hydrogenase I large subunit	6.2742e-06	6.75949e-06	7.14015e-06	9.37371e-05	7.5314e-05
COG0375:Zn finger protein HypA/HybF (possibly regulating hydrogenase expression)	1.82988e-05	2.05026e-05	1.012e-05	0.000125025	8.01887e-05
COG0376:Catalase (peroxidase I)	4.67141e-05	3.43125e-05	3.70464e-05	8.86072e-05	0.000151692
COG0377:NADH:ubiquinone oxidoreductase 20 kD subunit (chhain B) or related Fe-S oxidoreductase	8.6788e-05	8.79213e-05	7.21411e-05	0.000244483	0.000233335
COG0378:Ni2+-binding GTPase involved in regulation of expression and maturation of urease and hydrogenase	5.96847e-05	6.47018e-05	5.58109e-05	0.000186587	0.000189377
COG0379:Quinolinate synthase	9.04619e-05	0.00014034	7.42857e-05	0.000277288	0.000250577
COG0380:Trehalose-6-phosphate synthase	5.38501e-05	4.26819e-05	3.51156e-05	0.000104494	0.000114237
COG0381:UDP-N-acetylglucosamine 2-epimerase	0.000768942	0.000751092	0.000703297	0.000450262	0.000495663
COG0382:4-hydroxybenzoate polyprenyltransferase	0.000106959	9.80598e-05	8.86617e-05	0.000211373	0.000243674
COG0383:Alpha-mannosidase	5.56318e-05	4.40175e-05	6.593e-05	0.000161906	7.24262e-05
COG0384:Predicted epimerase YddE/YHI9, PhzF superfamily	7.55048e-05	6.50322e-05	8.30653e-05	0.000197777	0.000230937
COG0385:Predicted Na+-dependent transporter	9.64853e-05	0.000114246	0.000100786	0.000377743	0.000327852
COG0386:Glutathione peroxidase, house-cleaning role in reducing lipid peroxides	0.000132609	0.000212215	0.000129854	0.000515276	0.000412961
COG0387:Ca2+/H+ antiporter	2.52782e-05	3.15495e-05	7.30683e-05	8.32194e-05	0.000111393
COG0388:Predicted amidohydrolase	0.000229199	0.000255759	0.0002952	0.000719958	0.00072965
COG0389:Nucleotidyltransferase/DNA polymerase involved in DNA repair	0.00119778	0.00124471	0.00140351	0.000959177	0.000919445
COG0390:ABC-type iron transport system FetAB, permease component	0.000301357	0.000405144	0.000487371	0.000221714	0.000203888
COG0391:Archaeal 2-phospho-L-lactate transferase/Bacterial gluconeogenesis factor, CofD/UPF0052 family	0.000708813	0.000650361	0.000674647	0.000260391	0.000347979
COG0392:Uncharacterized membrane protein YbhN, UPF0104 family	0.000800062	0.000752537	0.000793184	0.000456908	0.000486204
COG0393:Uncharacterized conserved protein YbjQ, UPF0145 family	7.01696e-05	0.000129193	6.22255e-05	0.000252191	0.000179849
COG0394:Protein-tyrosine-phosphatase	0.000643921	0.000652254	0.000687629	0.000862476	0.000710991
COG0395:ABC-type glycerol-3-phosphate transport system, permease component	0.00154162	0.00153906	0.00173753	0.00172098	0.00114657
COG0396:Fe-S cluster assembly ATPase SufC	0.000648797	0.000568087	0.000344162	0.000575336	0.000454916
COG0397:Uncharacterized conserved protein YdiU, UPF0061 family	5.76739e-05	4.58977e-05	4.96093e-05	0.00014103	0.000183991
COG0398:Uncharacterized membrane protein YdjX, TVP38/TMEM64 family, SNARE-associated domain	0.000971805	0.000998678	0.00115226	0.000384898	0.00046023
COG0399:dTDP-4-amino-4,6-dideoxygalactose transaminase	0.000214917	0.000294477	0.000191117	0.000710411	0.000626935
COG0400:Predicted esterase	0.000136564	0.000156559	0.000114491	0.00023341	0.000165143
COG0401:Uncharacterized membrane protein YqaE, homolog of Blt101, UPF0057 family	2.91973e-06	4.16421e-06	1.46568e-05	6.04003e-05	6.84958e-05
COG0402:Cytosine/adenosine deaminase or related metal-dependent hydrolase	0.000951681	0.000799316	0.000661773	0.000786255	0.00101222
COG0403:Glycine cleavage system protein P (pyridoxal-binding), N-terminal domain	3.1091e-05	4.25251e-05	2.24599e-05	0.000161858	6.23218e-05
COG0404:Glycine cleavage system T protein (aminomethyltransferase)	0.000107173	0.000105787	0.000243326	0.000371374	0.00033165
COG0405:Gamma-glutamyltranspeptidase	0.000112683	9.31951e-05	0.000125519	0.000227688	0.00032703
COG0406:Broad specificity phosphatase PhoE	0.00428412	0.00414697	0.00407979	0.0017883	0.00219077
COG0407:Uroporphyrinogen-III decarboxylase	9.85318e-05	6.87104e-05	6.55338e-05	0.000208901	0.000208854
COG0408:Coproporphyrinogen III oxidase	5.23287e-05	4.43659e-05	5.0195e-05	0.000112855	0.000180235
COG0409:Hydrogenase maturation factor	1.17876e-05	1.57618e-05	8.87184e-06	7.88218e-05	5.48315e-05
COG0410:ABC-type branched-chain amino acid transport system, ATPase component	0.000287338	0.000365947	0.000341646	0.000596207	0.000869941
COG0411:ABC-type branched-chain amino acid transport system, ATPase component	0.000237925	0.000304864	0.00027571	0.000501404	0.000675459
COG0412:Dienelactone hydrolase	0.000210358	0.000200362	0.00017248	0.000344017	0.0006103
COG0413:Ketopantoate hydroxymethyltransferase	9.87559e-05	0.000107275	9.39356e-05	0.000228824	0.000252441
COG0414:Panthothenate synthetase	0.000117289	0.000125071	0.000117964	0.00033241	0.000257026
COG0415:Deoxyribodipyrimidine photolyase	8.21155e-05	7.34947e-05	5.69201e-05	0.000187292	0.00028898
COG0416:Fatty acid/phospholipid biosynthesis enzyme	0.000757578	0.000721841	0.000771206	0.00038061	0.000499445
COG0417:DNA polymerase elongation subunit (family B)	3.61494e-06	2.35448e-06	1.34381e-05	6.76329e-05	6.98671e-05
COG0418:Dihydroorotase	3.60959e-05	3.38222e-05	4.38221e-05	0.000104636	0.000168166
COG0419:DNA repair exonuclease SbcCD ATPase subunit	6.06841e-05	7.15042e-05	4.2294e-05	0.000232188	0.00017186
COG0420:DNA repair exonuclease SbcCD nuclease subunit	0.000699189	0.000734403	0.00070253	0.00040284	0.000516461
COG0421:Spermidine synthase	6.54415e-05	9.15793e-05	4.3305e-05	0.000196532	0.00021571
COG0422:Thiamine biosynthesis protein ThiC	0.000185693	0.00017982	0.000104287	0.000362124	0.000263317
COG0423:Glycyl-tRNA synthetase (class II)	0.000151151	0.000143382	6.47189e-05	0.00033934	0.000124562
COG0424:Predicted house-cleaning NTP pyrophosphatase, Maf/HAM1 superfamily	0.00022846	0.000241295	0.000179123	0.000525643	0.000480058
COG0425:TusA-related sulfurtransferase	7.98049e-05	7.68609e-05	7.90296e-05	0.000325266	0.000311426
COG0426:Flavorubredoxin	6.38658e-05	0.000119811	8.61454e-05	0.000385291	0.000191819
COG0427:Acyl-CoA hydrolase	8.5989e-05	0.000100777	5.32118e-05	0.000277916	0.000258574
COG0428:Zinc transporter ZupT	0.000115536	0.000100465	6.40419e-05	0.000383287	0.000255684
COG0429:Predicted hydrolase of the alpha/beta-hydrolase fold	3.74788e-05	3.9583e-05	2.42165e-05	0.000105181	0.000168295
COG0430:RNA 3'-terminal phosphate cyclase	2.35464e-06	1.28322e-06	3.26457e-06	4.2317e-05	5.77408e-05
COG0431:NAD(P)H-dependent FMN reductase	0.00189097	0.00171352	0.00172972	0.000687748	0.00130138
COG0432:Thiamin phosphate synthase YjbQ, UPF0047 family	5.34951e-05	4.40532e-05	9.02443e-05	0.000109332	0.00014676
COG0433:Archaeal DNA helicase HerA or a related bacterial ATPase, contains HAS-barrel and ATPase domains	7.13648e-05	5.5596e-05	0.000105808	0.000229124	0.000246469
COG0434:Predicted TIM-barrel enzyme	1.24518e-05	1.63169e-05	6.54757e-05	2.97544e-05	2.88881e-05
COG0435:Glutathionyl-hydroquinone reductase	1.41649e-05	2.78137e-05	6.50319e-05	9.75375e-05	9.37782e-05
COG0436:Aspartate/methionine/tyrosine aminotransferase	0.0017828	0.0018946	0.00173532	0.00186423	0.00164193
COG0437:Fe-S-cluster-containing dehydrogenase component	6.61215e-05	7.10889e-05	3.69738e-05	0.00044479	0.000375439
COG0438:Glycosyltransferase involved in cell wall bisynthesis	0.00340554	0.00340848	0.00319176	0.00337304	0.00293073
COG0439:Biotin carboxylase	9.36751e-05	8.62689e-05	7.52226e-05	0.00025719	0.000234241
COG0440:Acetolactate synthase, small subunit	0.000108312	0.000143454	7.12651e-05	0.000272041	0.000246001
COG0441:Threonyl-tRNA synthetase	0.000889902	0.000856177	0.000830488	0.000664577	0.000625869
COG0442:Prolyl-tRNA synthetase	0.00078937	0.000788287	0.000795242	0.000539604	0.000583526
COG0443:Molecular chaperone DnaK (HSP70)	0.000956311	0.000929405	0.000901248	0.000920207	0.000998472
COG0444:ABC-type dipeptide/oligopeptide/nickel transport system, ATPase component	0.00114814	0.0012371	0.00154457	0.00100158	0.000867247
COG0445:tRNA U34 5-carboxymethylaminomethyl modifying enzyme MnmG/GidA	0.00076544	0.000792975	0.000751166	0.000506719	0.000567157
COG0446:NADPH-dependent 2,4-dienoyl-CoA reductase, sulfur reductase, or a related oxidoreductase	0.00125804	0.00115867	0.00101279	0.000544423	0.000758173
COG0447:1,4-Dihydroxy-2-naphthoyl-CoA synthase	3.76589e-05	5.23759e-05	2.78563e-05	0.000231081	0.000109065
COG0448:ADP-glucose pyrophosphorylase	0.000165138	0.000185846	0.000160951	0.000457544	0.000209157
COG0449:Glucosamine 6-phosphate synthetase, contains amidotransferase and phosphosugar isomerase domains	0.000883823	0.000822825	0.000822822	0.000573396	0.00058903
COG0450:Alkyl hydroperoxide reductase subunit AhpC (peroxiredoxin)	0.000290809	0.000265403	0.00021001	0.000652548	0.000567852
COG0451:Nucleoside-diphosphate-sugar epimerase	0.000723812	0.000742022	0.000562215	0.00167372	0.00171676
COG0452:Phosphopantothenoylcysteine synthetase/decarboxylase	0.000755222	0.00078048	0.000779057	0.00040131	0.000545647
COG0455:MinD-like ATPase involved in chromosome partitioning or flagellar assembly	5.22573e-05	2.44083e-05	2.46293e-05	7.52781e-05	6.57372e-05
COG0456:Ribosomal protein S18 acetylase RimI and related acetyltransferases	0.0023966	0.00243789	0.00306676	0.0016996	0.00176389
COG0457:Tetratricopeptide (TPR) repeat	8.69197e-06	4.55762e-05	2.45661e-05	2.06127e-05	1.75981e-05
COG0458:Carbamoylphosphate synthase large subunit	0.00151368	0.00144789	0.00143329	0.000634188	0.000840362
COG0459:Chaperonin GroEL (HSP60 family)	0.000935817	0.000884542	0.000878881	0.000744598	0.000734089
COG0460:Homoserine dehydrogenase	0.000316715	0.00025566	0.00014703	0.000404859	0.00026564
COG0461:Orotate phosphoribosyltransferase	0.000894902	0.000845908	0.000830518	0.000662757	0.000622238
COG0462:Phosphoribosylpyrophosphate synthetase	0.00168383	0.00159395	0.00152996	0.000909321	0.00105093
COG0463:Glycosyltransferase involved in cell wall bisynthesis	0.00194216	0.00220895	0.00226466	0.0024527	0.00193735
COG0464:AAA+-type ATPase, SpoVK/Ycf46/Vps4 family	4.23069e-05	4.22184e-05	1.72223e-05	5.1737e-05	0.000130267
COG0465:ATP-dependent Zn proteases	0.000959761	0.000950494	0.000896476	0.000825307	0.000829744
COG0466:ATP-dependent Lon protease, bacterial type	0.000110296	0.000158575	0.000105003	0.000414392	0.000324606
COG0467:RecA-superfamily ATPase, KaiC/GvpD/RAD55 family	1.07257e-05	5.23452e-06	3.93075e-05	3.38608e-05	4.90155e-05
COG0468:RecA/RadA recombinase	0.000891833	0.000857881	0.000830691	0.000664856	0.0006255
COG0469:Pyruvate kinase	0.00091299	0.000900401	0.000844189	0.000758266	0.000793193
COG0470:DNA polymerase III, delta prime subunit	0	0	0	2.66919e-09	1.7339e-09
COG0471:Di- and tricarboxylate transporter	0.000368516	0.000469689	0.000555857	0.000549506	0.000432769
COG0472:UDP-N-acetylmuramyl pentapeptide phosphotransferase/UDP-N-acetylglucosamine-1-phosphate transferase	0.00172639	0.00160272	0.00160116	0.0011678	0.00114986
COG0473:Isocitrate/isopropylmalate dehydrogenase	0.000168441	0.000220081	0.000119087	0.000409164	0.00041891
COG0474:Magnesium-transporting ATPase (P-type)	0.00294695	0.00299404	0.00317203	0.00105551	0.00133841
COG0475:Kef-type K+ transport system, membrane component KefB	0.00109271	0.00118801	0.00126949	0.000578902	0.000831726
COG0476:Molybdopterin or thiamine biosynthesis adenylyltransferase	0.000197042	0.000146421	0.00011964	0.00040206	0.000363341
COG0478:RIO-like serine/threonine protein kinase fused to N-terminal HTH domain	4.37465e-07	2.35612e-08	0	0	0
COG0479:Succinate dehydrogenase/fumarate reductase, Fe-S protein subunit	0.000219803	0.000172779	0.000124083	0.000522154	0.000414699
COG0480:Translation elongation factor EF-G, a GTPase	0.00126468	0.00144495	0.00142274	0.00117559	0.000996196
COG0481:Translation elongation factor EF-4, membrane-bound GTPase	0.00088848	0.00086073	0.0008296	0.000662796	0.00062502
COG0482:tRNA U34 2-thiouridine synthase MnmA/TrmU, contains the PP-loop ATPase domain	0.000800426	0.0008139	0.000801726	0.000573558	0.000607587
COG0483:Archaeal fructose-1,6-bisphosphatase or related enzyme of inositol monophosphatase family	0.000242091	0.000163071	0.000268077	0.000518365	0.000359478
COG0484:DnaJ-class molecular chaperone with C-terminal Zn finger domain	0.00103999	0.000959777	0.000930566	0.000924108	0.000757592
COG0486:tRNA U34 5-carboxymethylaminomethyl modifying GTPase MnmE/TrmE	0.000762618	0.000774728	0.000748594	0.000496239	0.00055379
COG0488:ATPase components of ABC transporters with duplicated ATPase domains	0.00317665	0.00302214	0.00311726	0.00246387	0.00218898
COG0489:Chromosome partitioning ATPase, Mrp family, contains Fe-S cluster	0.000606519	0.000663858	0.000710221	0.000876738	0.000545134
COG0490:K+/H+ antiporter YhaU, regulatory subunit KhtT	1.34468e-06	7.3032e-07	2.4057e-06	2.42039e-06	1.35079e-06
COG0491:Glyoxylase or a related metal-dependent hydrolase, beta-lactamase superfamily II	0.00062062	0.000571138	0.000504966	0.00126619	0.00147036
COG0492:Thioredoxin reductase	0.0017116	0.0016941	0.00165589	0.00111319	0.00114764
COG0493:NADPH-dependent glutamate synthase beta chain or related oxidoreductase	0.000285537	0.000343642	0.00021602	0.000828631	0.000553195
COG0494:8-oxo-dGTP pyrophosphatase MutT and related house-cleaning NTP pyrophosphohydrolases, NUDIX family	0.00099886	0.000931457	0.000967483	0.000860217	0.00098512
COG0495:Leucyl-tRNA synthetase	0.000886749	0.000852964	0.000827588	0.000639385	0.000622651
COG0496:Broad specificity polyphosphatase and 5'/3'-nucleotidase SurE	8.18337e-05	0.000103164	7.85794e-05	0.000304774	0.000263212
COG0497:DNA repair ATPase RecN	0.000888175	0.000854551	0.000827677	0.000660064	0.000624551
COG0498:Threonine synthase	0.000336062	0.000261881	0.000151852	0.000461704	0.000312252
COG0499:S-adenosylhomocysteine hydrolase	0.000124929	8.71433e-05	0.000105471	0.000191117	0.000205344
COG0500:SAM-dependent methyltransferase	2.013e-08	3.00799e-08	1.10581e-07	9.326e-08	1.88917e-06
COG0501:Zn-dependent protease with chaperone function	0.000890627	0.000842156	0.000813392	0.000639709	0.000861658
COG0502:Biotin synthase or related enzyme	0.000105348	0.000113699	7.29766e-05	0.00032296	0.000250946
COG0503:Adenine/guanine phosphoribosyltransferase or related PRPP-binding protein	0.00239806	0.00232853	0.0023091	0.00130984	0.0013711
COG0504:CTP synthase (UTP-ammonia lyase)	0.000877614	0.000846828	0.000825363	0.000602263	0.000614711
COG0505:Carbamoylphosphate synthase small subunit	0.0015014	0.00143099	0.00142698	0.000593538	0.000823155
COG0506:Proline dehydrogenase	1.38575e-05	5.35602e-06	6.26084e-06	2.37668e-05	8.68339e-06
COG0507:ATP-dependent exoDNAse (exonuclease V), alpha subunit, helicase superfamily I	0.000711553	0.000681335	0.000733268	0.000309166	0.000409898
COG0508:Pyruvate/2-oxoglutarate dehydrogenase complex, dihydrolipoamide acyltransferase (E2) component	0.000231425	0.000161823	0.000175209	0.000442202	0.000478413
COG0509:Glycine cleavage system H protein (lipoate-binding)	0.000113166	0.000161346	9.95794e-05	0.000385404	0.000315101
COG0510:Thiamine kinase and related kinases	4.51433e-05	1.59016e-05	3.90643e-05	0.000155703	5.72717e-05
COG0511:Biotin carboxyl carrier protein	0.000185604	0.000182591	0.000104661	0.000305622	0.0002348
COG0512:Anthranilate/para-aminobenzoate synthase component II	0.000130492	0.00018142	0.000112843	0.000371581	0.000277692
COG0513:Superfamily II DNA and RNA helicase	0.00241113	0.00231496	0.00230955	0.00153019	0.00179122
COG0514:Superfamily II DNA helicase RecQ	0.000367948	0.000506778	0.0005555	0.000374122	0.000341734
COG0515:Serine/threonine protein kinase	0.00135856	0.00113681	0.000996412	0.00113976	0.000909534
COG0516:IMP dehydrogenase/GMP reductase	0.00168087	0.00151939	0.00153231	0.000969934	0.000970986
COG0517:CBS domain	0.000135433	0.000133624	3.64675e-05	0.000155204	0.000147363
COG0518:GMP synthase - Glutamine amidotransferase domain	0.000343411	0.000435784	0.000525898	0.000164318	0.000281234
COG0519:GMP synthase, PP-ATPase domain/subunit	0.000892832	0.000858719	0.000830595	0.000664324	0.000628865
COG0520:Selenocysteine lyase/Cysteine desulfurase	0.000732303	0.000625812	0.000394508	0.00080751	0.000646738
COG0521:Molybdopterin biosynthesis enzyme MoaB	9.66203e-05	8.07938e-05	6.43828e-05	0.000305277	0.00023775
COG0522:Ribosomal protein S4 or related protein	0.000893618	0.000858502	0.000830631	0.000671733	0.000629874
COG0523:GTPase, G3E family	0.000128783	0.000177762	0.000235977	0.000501175	0.000549427
COG0524:Sugar or nucleoside kinase, ribokinase family	0.00143256	0.00135807	0.00139235	0.00204011	0.00161249
COG0525:Valyl-tRNA synthetase	0.000888461	0.00085435	0.000829003	0.000660173	0.000623299
COG0526:Thiol-disulfide isomerase or thioredoxin	0.000580176	0.000659715	0.000654097	0.000813875	0.000803103
COG0527:Aspartokinase	0.000513514	0.000629685	0.000599921	0.000733173	0.000504319
COG0528:Uridylate kinase	0.000889727	0.000855156	0.000829695	0.000661141	0.000625179
COG0529:Adenylylsulfate kinase or related kinase	1.91232e-05	3.03516e-05	1.63896e-05	7.40008e-05	0.000102005
COG0530:Ca2+/Na+ antiporter	5.11872e-05	7.99646e-05	4.18894e-05	0.000266815	0.000140681
COG0531:Amino acid transporter	0.00396327	0.00428075	0.00503673	0.00144029	0.00219536
COG0532:Translation initiation factor IF-2, a GTPase	0.000889639	0.00085518	0.000829759	0.000661259	0.000625131
COG0533:tRNA A37 threonylcarbamoyltransferase TsaD	0.000899643	0.000877812	0.000835158	0.000696184	0.000645879
COG0534:Na+-driven multidrug efflux pump	0.000847751	0.00133976	0.00098037	0.0023468	0.00134707
COG0535:Radical SAM superfamily enzyme, MoaA/NifB/PqqE/SkfB family	0.000131396	0.000167407	7.39548e-05	0.000405413	0.000310949
COG0536:GTPase involved in cell partioning and DNA repair	0.000887893	0.000854952	0.000829614	0.000661113	0.000624748
COG0537:Diadenosine tetraphosphate (Ap4A) hydrolase or other HIT family hydrolase	0.00133776	0.00120635	0.0010784	0.000865624	0.00106705
COG0538:Isocitrate dehydrogenase	0.000106919	0.000149123	6.30244e-05	0.000246793	0.000211212
COG0539:Ribosomal protein S1	0.000228542	0.000193463	0.000124043	0.000513421	0.000293936
COG0540:Aspartate carbamoyltransferase, catalytic chain	0.000887783	0.000834086	0.000827833	0.000653416	0.000612976
COG0541:Signal recognition particle GTPase	0.000889333	0.000855321	0.000829715	0.000661024	0.000625075
COG0542:ATP-dependent Clp protease ATP-binding subunit ClpA	0.00199764	0.00201479	0.0021229	0.00133689	0.00140341
COG0543:NAD(P)H-flavin reductase	0.000271759	0.00029114	0.000235041	0.000779825	0.000508967
COG0544:FKBP-type peptidyl-prolyl cis-trans isomerase (trigger factor)	0.000893235	0.000866238	0.000832896	0.000676091	0.000634752
COG0545:FKBP-type peptidyl-prolyl cis-trans isomerase	0.000114093	0.000149663	0.000132491	0.000652243	0.000393201
COG0546:Phosphoglycolate phosphatase, HAD superfamily	0.000523315	0.000520972	0.000428946	0.00123424	0.000948326
COG0547:Anthranilate phosphoribosyltransferase	0.000140713	0.000166065	0.00012942	0.000365174	0.000411785
COG0548:Acetylglutamate kinase	0.000130231	0.000160548	9.2273e-05	0.000339812	0.000379024
COG0549:Carbamate kinase	7.73933e-05	8.98186e-05	8.2163e-05	0.000359748	0.000210874
COG0550:DNA topoisomerase IA	0.000962228	0.00109208	0.000927598	0.00130954	0.000900226
COG0551:ssDNA-binding Zn-finger and Zn-ribbon domains of topoisomerase 1	8.53109e-07	1.56855e-06	2.68268e-06	4.86389e-05	3.73762e-05
COG0552:Signal recognition particle GTPase	0.000887754	0.0008532	0.000829728	0.000661153	0.000625115
COG0553:Superfamily II DNA or RNA helicase, SNF2 family	0.000234426	0.00028853	0.000478879	0.000192465	0.00020575
COG0554:Glycerol kinase	0.000685913	0.000683222	0.000742788	0.000384269	0.000496835
COG0555:ABC-type sulfate transport system, permease component	6.30668e-05	6.38489e-05	5.98395e-05	0.000173331	0.000236754
COG0556:Excinuclease UvrABC helicase subunit UvrB	0.000889292	0.00085507	0.000829766	0.000660248	0.000624886
COG0557:Exoribonuclease R	0.000784843	0.000800099	0.000753124	0.000525325	0.000625399
COG0558:Phosphatidylglycerophosphate synthase	0.00113717	0.000947617	0.00096835	0.000997794	0.000814849
COG0559:Branched-chain amino acid ABC-type transport system, permease component	0.000287186	0.000369949	0.0003635	0.0005942	0.000868931
COG0560:Phosphoserine phosphatase	0.000333621	0.000306231	0.000230395	0.000767444	0.000676895
COG0561:Hydroxymethylpyrimidine pyrophosphatase and other HAD family phosphatases	0.00407351	0.00450999	0.00552431	0.00224312	0.00186259
COG0562:UDP-galactopyranose mutase	0.000432216	0.000435805	0.000573199	0.000251789	0.000144985
COG0563:Adenylate kinase or related kinase	0.000931842	0.000874262	0.000897361	0.000779216	0.000690492
COG0564:Pseudouridylate synthase, 23S rRNA- or tRNA-specific	0.00243431	0.00249179	0.00234134	0.00193187	0.0018182
COG0565:tRNA C32,U32 (ribose-2'-O)-methylase TrmJ or a related methyltransferase	5.39722e-05	4.69462e-05	5.15056e-05	0.000153107	0.00021208
COG0566:tRNA G18 (ribose-2'-O)-methylase SpoU	0.00179933	0.00173757	0.00165679	0.00129661	0.00118907
COG0567:2-oxoglutarate dehydrogenase complex, dehydrogenase (E1) component, and related enzymes	8.13937e-05	6.98421e-05	5.84934e-05	0.0001656	0.000191139
COG0568:DNA-directed RNA polymerase, sigma subunit (sigma70/sigma32)	0.00101206	0.00103206	0.000955341	0.00114095	0.00106049
COG0569:Trk K+ transport system, NAD-binding component	0.000397551	0.000508022	0.000542487	0.000741321	0.000400847
COG0571:dsRNA-specific ribonuclease	0.000889333	0.000855944	0.00082977	0.000661518	0.000636507
COG0572:Uridine kinase	0.000757618	0.000783717	0.000720999	0.000639695	0.000486162
COG0573:ABC-type phosphate transport system, permease component	0.000822535	0.000795956	0.000809903	0.000541452	0.000545266
COG0574:Phosphoenolpyruvate synthase/pyruvate phosphate dikinase	0.000153497	0.000176742	0.000142766	0.000461642	0.000370999
COG0575:CDP-diglyceride synthetase	0.000888546	0.000854207	0.000826561	0.000654533	0.000624229
COG0576:Molecular chaperone GrpE (heat shock protein)	0.000890222	0.000855583	0.000829839	0.000661242	0.00062552
COG0577:ABC-type antimicrobial peptide transport system, permease component	0.00037415	0.000284484	0.000218918	0.000722383	0.000409033
COG0578:Glycerol-3-phosphate dehydrogenase	8.64829e-05	8.93936e-05	0.000131642	0.000289217	0.000297074
COG0579:L-2-hydroxyglutarate oxidase LhgO	6.55407e-05	6.37556e-05	7.4653e-05	0.000309224	0.000245896
COG0580:Glycerol uptake facilitator and related aquaporins (Major Intrinsic Protein Family)	0.00138297	0.0012015	0.00111013	0.000789524	0.000916003
COG0581:ABC-type phosphate transport system, permease component	0.000876771	0.000807226	0.000813164	0.00054662	0.000553156
COG0582:Integrase	8.25575e-05	0.000114468	4.76328e-05	0.000319715	0.000433957
COG0583:DNA-binding transcriptional regulator, LysR family	0.00265492	0.00307034	0.0039746	0.00261948	0.00267111
COG0584:Glycerophosphoryl diester phosphodiesterase	0.00106316	0.0011573	0.00125812	0.000518349	0.000756464
COG0585:tRNA(Glu) U13 pseudouridine synthase TruD	1.51594e-05	1.00692e-05	1.64821e-05	7.46431e-05	7.48497e-05
COG0586:Uncharacterized membrane protein DedA, SNARE-associated domain	0.00120851	0.0011979	0.0013266	0.000877785	0.000951671
COG0587:DNA polymerase III, alpha subunit	0.000950094	0.000897565	0.000894171	0.000753815	0.000747877
COG0588:Phosphoglycerate mutase (BPG-dependent)	0.00145552	0.00138381	0.00142998	0.000452719	0.000723201
COG0589:Nucleotide-binding universal stress protein, UspA family	0.00174796	0.00172869	0.00162044	0.00121403	0.00167745
COG0590:tRNA(Arg) A34 adenosine deaminase TadA	0.000923308	0.000920584	0.000895683	0.000797939	0.00072284
COG0591:Na+/proline symporter	0.000190869	0.000223971	0.000148356	0.000586739	0.000589982
COG0592:DNA polymerase III sliding clamp (beta) subunit, PCNA homolog	0.00089032	0.000856276	0.000831244	0.000660697	0.000627305
COG0593:Chromosomal replication initiation ATPase DnaA	0.000888265	0.000855016	0.000828873	0.000662631	0.00062482
COG0594:RNase P protein component	0.000816132	0.000755588	0.000771993	0.000382253	0.000535006
COG0595:mRNA degradation ribonuclease J1/J2	0.0021205	0.00200484	0.00208879	0.000567449	0.000927768
COG0596:Pimeloyl-ACP methyl ester carboxylesterase	0.00222496	0.00234623	0.00261589	0.00163286	0.00232781
COG0597:Lipoprotein signal peptidase	0.000910545	0.000882978	0.000841203	0.000702336	0.000701177
COG0598:Mg2+ and Co2+ transporter CorA	0.000496807	0.000577594	0.000667431	0.000676901	0.000548263
COG0599:Uncharacterized conserved protein YurZ, alkylhydroperoxidase/carboxymuconolactone decarboxylase family	0.000475339	0.000552488	0.000602378	0.000399367	0.000544798
COG0600:ABC-type nitrate/sulfonate/bicarbonate transport system, permease component	0.000490901	0.000468325	0.000498491	0.000922168	0.00110263
COG0601:ABC-type dipeptide/oligopeptide/nickel transport system, permease component	0.00157728	0.00148258	0.00171275	0.00153547	0.00120699
COG0602:Organic radical activating enzyme	0.000877343	0.000863149	0.0008319	0.000799347	0.000709286
COG0603:7-cyano-7-deazaguanine synthase (queuosine biosynthesis)	8.38693e-05	0.000100775	8.07623e-05	0.000303586	0.000255879
COG0604:NADPH:quinone reductase or related Zn-dependent oxidoreductase	0.000386134	0.000442798	0.000404485	0.000744281	0.00102096
COG0605:Superoxide dismutase	0.000157082	0.000123953	9.7768e-05	0.000380802	0.000323277
COG0606:Predicted ATPase with chaperone activity	0.000220659	0.000212123	0.000159976	0.000523907	0.000339652
COG0607:Rhodanese-related sulfurtransferase	0.00101624	0.000917075	0.000867648	0.000974481	0.00110088
COG0608:Single-stranded DNA-specific exonuclease, DHH superfamily, may be involved in archaeal DNA replication intiation	0.000778216	0.000786466	0.000792321	0.000512842	0.000580469
COG0609:ABC-type Fe3+-siderophore transport system, permease component	0.000215844	0.000239445	0.000318992	0.00104584	0.00053456
COG0610:Type I site-specific restriction-modification system, R (restriction) subunit and related helicases ...	0.000562278	0.000524576	0.000255448	0.00037356	0.000438383
COG0611:Thiamine monophosphate kinase	9.90345e-05	9.7683e-05	5.44744e-05	0.000301766	0.000250146
COG0612:Predicted Zn-dependent peptidase	0.00122242	0.00127748	0.00133212	0.0011225	0.000994324
COG0613:Predicted metal-dependent phosphoesterase TrpH, contains PHP domain	0.000178387	0.000152949	7.53171e-05	0.000308996	0.000262165
COG0614:ABC-type Fe3+-hydroxamate transport system, periplasmic component	0.000225799	0.000259061	0.000253552	0.000952029	0.00055264
COG0615:Glycerol-3-phosphate cytidylyltransferase, cytidylyltransferase family	0.000634926	0.000618531	0.00064962	6.23914e-05	0.00025371
COG0616:Periplasmic serine protease, ClpP class	0.00010248	0.000143899	0.000123107	0.000462867	0.000440388
COG0617:tRNA nucleotidyltransferase/poly(A) polymerase	0.000920752	0.00087464	0.000849556	0.00074874	0.000777341
COG0618:nanoRNase/pAp phosphatase, hydrolyzes c-di-AMP and oligoRNAs	0.000737161	0.000749653	0.000742807	0.000436077	0.000420586
COG0619:Energy-coupling factor transporter transmembrane protein EcfT	0.00242475	0.002238	0.00240034	0.00138316	0.00125894
COG0620:Methionine synthase II (cobalamin-independent)	0.00050981	0.000497914	0.00057015	0.000491818	0.000316501
COG0621:tRNA A37 methylthiotransferase MiaB	0.000315658	0.000459326	0.000349378	0.00113555	0.000752175
COG0622:Predicted phosphodiesterase	0.000177219	0.000176386	0.000184985	0.000553687	0.000271817
COG0623:Enoyl-[acyl-carrier-protein] reductase (NADH)	0.000145785	0.000167785	9.3149e-05	0.000263575	0.00023957
COG0624:Acetylornithine deacetylase/Succinyl-diaminopimelate desuccinylase or related deacylase	0.0016701	0.00157941	0.00134265	0.00149812	0.0016477
COG0625:Glutathione S-transferase	0.000442605	0.000408541	0.000464517	0.000976758	0.00161378
COG0626:Cystathionine beta-lyase/cystathionine gamma-synthase	0.000295518	0.000359031	0.0001898	0.000523358	0.000513498
COG0627:S-formylglutathione hydrolase FrmB	0.000155076	0.000140189	9.59479e-05	0.000450624	0.000276607
COG0628:Predicted PurR-regulated permease PerM	0.00139581	0.00141965	0.00146945	0.00126121	0.00126328
COG0629:Single-stranded DNA-binding protein	0.00108951	0.00106933	0.000903365	0.00105641	0.000879348
COG0630:Type IV secretory pathway ATPase VirB11/Archaellum biosynthesis ATPase	9.53413e-06	7.50033e-06	4.8236e-06	7.5996e-06	7.70121e-06
COG0631:Serine/threonine protein phosphatase PrpC	0.000882108	0.000831934	0.000813222	0.000535624	0.000631122
COG0632:Holliday junction resolvasome RuvABC DNA-binding subunit	0.000888404	0.000854445	0.000829629	0.000660498	0.000624709
COG0633:Ferredoxin	9.40253e-05	5.88296e-05	6.89413e-05	0.000204621	0.000358952
COG0634:Hypoxanthine-guanine phosphoribosyltransferase	0.00119262	0.00125248	0.00128763	0.000706834	0.000677357
COG0635:Coproporphyrinogen III oxidase or related Fe-S oxidoreductase	0.000350754	0.000393226	0.000266192	0.00098836	0.000654997
COG0636:FoF1-type ATP synthase, membrane subunit c/Archaeal/vacuolar-type H+-ATPase, subunit K	0.000792023	0.000779651	0.000733228	0.000468939	0.000520319
COG0637:Beta-phosphoglucomutase or related phosphatase, HAD superfamily	0.00168183	0.00172574	0.00162892	0.00125999	0.00132463
COG0638:20S proteasome, alpha and beta subunits	1.6501e-05	5.07148e-06	2.48997e-06	5.20493e-06	6.32063e-06
COG0639:Diadenosine tetraphosphatase ApaH/serine/threonine protein phosphatase, PP2A family	2.98848e-05	3.39706e-06	6.75037e-06	9.1792e-05	6.42165e-05
COG0640:DNA-binding transcriptional regulator, ArsR family	0.000611363	0.000561561	0.000488442	0.000985666	0.000846866
COG0641:Sulfatase maturation enzyme AslB, radical SAM superfamily	5.64236e-05	0.000143504	5.73122e-05	0.000455544	0.000234328
COG0642:Signal transduction histidine kinase	0.00334928	0.00315554	0.00300826	0.00355384	0.003455
COG0643:Chemotaxis protein histidine kinase CheA	9.30821e-05	0.000101574	0.000103538	0.000200519	0.000325937
COG0644:Dehydrogenase (flavoprotein)	0.000147368	0.00011211	7.72741e-05	0.000320259	0.000452723
COG0645:Predicted kinase	3.22982e-06	2.77237e-06	9.28373e-06	1.54598e-05	1.36008e-05
COG0646:Methionine synthase I (cobalamin-dependent), methyltransferase domain	4.64208e-05	4.57617e-05	1.29604e-05	6.43901e-05	8.09847e-05
COG0647:Ribonucleotide monophosphatase NagD, HAD superfamily	0.000817461	0.000710618	0.000752784	0.000351732	0.000372446
COG0648:Endonuclease IV	4.82343e-05	0.000100545	2.25949e-05	0.000158078	8.15708e-05
COG0649:NADH:ubiquinone oxidoreductase 49 kD subunit (chain D)	8.83676e-05	8.91975e-05	7.28503e-05	0.00024583	0.000233859
COG0650:Formate hydrogenlyase subunit 4	2.7694e-06	4.42229e-06	2.48524e-06	8.0253e-05	6.42158e-05
COG0651:Formate hydrogenlyase subunit 3/Multisubunit Na+/H+ antiporter, MnhD subunit	6.68791e-05	3.13367e-05	7.86695e-05	0.00026221	0.000213461
COG0652:Peptidyl-prolyl cis-trans isomerase (rotamase) - cyclophilin family	0.0010217	0.000949104	0.00088863	0.000843375	0.000835989
COG0653:Preprotein translocase subunit SecA (ATPase, RNA helicase)	0.000539687	0.00055465	0.000639151	0.000599135	0.000397268
COG0654:2-polyprenyl-6-methoxyphenol hydroxylase and related FAD-dependent oxidoreductases	0.000289448	0.000273181	0.000340611	0.000593408	0.000963787
COG0655:Multimeric flavodoxin WrbA	0.000131219	0.000169801	0.000126175	0.00028259	0.000432537
COG0656:Aldo/keto reductase, related to diketogulonate reductase	0.00127098	0.00170772	0.00208882	0.000735773	0.000685317
COG0657:Acetyl esterase/lipase	0.00208401	0.00234947	0.00252963	0.00108965	0.00158173
COG0658:Predicted membrane metal-binding protein	2.88154e-05	2.74804e-05	3.7212e-05	0.000106659	7.86737e-05
COG0659:Sulfate permease or related transporter, MFS superfamily	0.000129189	0.000112595	0.000122825	0.000299606	0.000368037
COG0661:Predicted unusual protein kinase regulating ubiquinone biosynthesis, AarF/ABC1/UbiB family	0.000142931	0.000134579	6.96165e-05	0.000245585	0.000319255
COG0662:Mannose-6-phosphate isomerase, cupin superfamily	7.49389e-05	5.324e-05	5.01286e-05	0.000100868	0.000182688
COG0663:Carbonic anhydrase or acetyltransferase, isoleucine patch superfamily	0.000109033	0.000115666	0.000100785	0.000395916	0.000408137
COG0664:cAMP-binding domain of CRP or a regulatory subunit of cAMP-dependent protein kinases	0.00118806	0.0013389	0.00139462	0.00150995	0.0015266
COG0665:Glycine/D-amino acid oxidase (deaminating)	0.000498456	0.000412574	0.000483335	0.000894064	0.00130573
COG0666:Ankyrin repeat	6.01733e-05	6.53669e-05	6.27135e-05	0.000123102	0.000226737
COG0667:Predicted oxidoreductase (related to aryl-alcohol dehydrogenase)	0.000380851	0.000444581	0.000369029	0.000742989	0.000720568
COG0668:Small-conductance mechanosensitive channel	0.000853374	0.000848376	0.000891011	0.000766257	0.000920875
COG0669:Phosphopantetheine adenylyltransferase	0.000888621	0.000854834	0.000829553	0.000662181	0.000625304
COG0670:Integral membrane protein, interacts with FtsH	0.000838599	0.000791631	0.000811047	0.000567857	0.000589049
COG0671:Membrane-associated phospholipid phosphatase	0.000533396	0.000490184	0.000639758	0.000420057	0.000249533
COG0672:High-affinity Fe2+/Pb2+ permease	4.07524e-05	7.96994e-05	3.38059e-05	0.000184429	0.000203775
COG0673:Predicted dehydrogenase	0.000977703	0.00115117	0.00136533	0.00123561	0.000970312
COG0674:Pyruvate:ferredoxin oxidoreductase or related 2-oxoacid:ferredoxin oxidoreductase, alpha subunit	0.000125104	0.00024945	0.000134424	0.000754366	0.000322962
COG0675:Transposase	0.000556443	0.000755335	0.000886164	0.000170931	0.000229146
COG0676:D-hexose-6-phosphate mutarotase	1.35028e-05	5.24777e-05	2.65931e-05	9.12082e-05	0.000126275
COG0677:UDP-N-acetyl-D-mannosaminuronate dehydrogenase	8.3597e-05	6.00843e-05	4.80019e-05	0.000171771	0.000113265
COG0678:Peroxiredoxin	4.04512e-05	4.21095e-05	3.52411e-05	4.50947e-05	9.66651e-05
COG0679:Predicted permease	0.000429641	0.000597107	0.000643288	0.000474088	0.000432146
COG0680:Ni,Fe-hydrogenase maturation factor	1.44828e-05	1.0142e-05	8.49755e-06	0.000140338	0.000108161
COG0681:Signal peptidase I	0.000879674	0.000798215	0.000816849	0.000533673	0.000500439
COG0682:Prolipoprotein diacylglyceryltransferase	0.000892334	0.000858241	0.00083125	0.000667413	0.000630369
COG0683:ABC-type branched-chain amino acid transport system, periplasmic component	0.000355028	0.000438394	0.000449489	0.000735655	0.00107554
COG0684:Regulator of RNase E activity RraA	0.000253974	0.000311024	0.00057701	0.000180645	0.000294363
COG0685:5,10-methylenetetrahydrofolate reductase	0.000241723	0.000178316	0.000125834	0.00038398	0.000282879
COG0686:Alanine dehydrogenase	9.02662e-05	3.20496e-05	3.78779e-05	0.000162251	5.9633e-05
COG0687:Spermidine/putrescine-binding periplasmic protein	0.000776697	0.000786096	0.000980886	0.000601258	0.000935951
COG0688:Phosphatidylserine decarboxylase	0.000143512	0.000194076	7.9161e-05	0.000283394	0.000260375
COG0689:Ribonuclease PH	0.0001975	0.000160072	0.000137504	0.000327527	0.000275951
COG0690:Preprotein translocase subunit SecE	0.000843554	0.000811417	0.000810714	0.00058727	0.000588554
COG0691:tmRNA-binding protein	0.000888604	0.000855033	0.000829641	0.000661293	0.000624942
COG0692:Uracil DNA glycosylase	0.000861658	0.000829475	0.000819137	0.000625696	0.000582517
COG0693:Putative intracellular protease/amidase	0.000879654	0.000880462	0.000911312	0.000735595	0.000844224
COG0694:Fe-S cluster biogenesis protein NfuA, 4Fe-4S-binding domain	5.73262e-05	4.4533e-05	9.61832e-05	0.000148675	0.000162051
COG0695:Glutaredoxin	0.000347908	0.000233445	0.000195865	0.000791661	0.000461146
COG0696:Phosphoglycerate mutase (BPG-independent, AlkP superfamily)	6.12179e-05	9.13812e-05	5.3833e-05	0.000299516	0.00020212
COG0697:Permease of the drug/metabolite transporter (DMT) superfamily	0.000585294	0.000646985	0.000560859	0.00143895	0.00131977
COG0698:Ribose 5-phosphate isomerase RpiB	0.000983176	0.000719915	0.000564927	0.000712543	0.000589632
COG0699:Replication fork clamp-binding protein CrfC (dynamin-like GTPase family)	1.61281e-05	2.27562e-05	7.37839e-06	2.9276e-05	7.99038e-05
COG0700:Spore maturation protein SpmB (function unknown)	1.4332e-05	2.6872e-05	9.15516e-06	7.5706e-05	4.99e-05
COG0701:Uncharacterized membrane protein YraQ, UPF0718 family	0.000152909	9.67515e-05	6.23864e-05	0.000254431	0.000133193
COG0702:Uncharacterized conserved protein YbjT, contains NAD(P)-binding and DUF2867 domains	0.000488708	0.000560382	0.000736553	0.000441147	0.000593419
COG0703:Shikimate kinase	0.000166918	0.000169312	0.000105709	0.000520716	0.000345703
COG0704:Phosphate uptake regulator	0.00051252	0.000515927	0.000587153	0.000505528	0.000352889
COG0705:Membrane associated serine protease, rhomboid family	0.000921253	0.000852406	0.000803072	0.000650595	0.000679151
COG0706:Membrane protein insertase Oxa1/YidC/SpoIIIJ, required for the localization of integral membrane proteins	0.0015156	0.0014065	0.00146118	0.000637594	0.000799244
COG0707:UDP-N-acetylglucosamine:LPS N-acetylglucosamine transferase	0.000906049	0.000897644	0.000839283	0.000761585	0.00066648
COG0708:Exonuclease III	0.000969814	0.000902081	0.000925086	0.000735409	0.000752069
COG0709:Selenophosphate synthase	3.98718e-05	4.19924e-05	3.01319e-05	0.000159746	0.000102727
COG0710:3-dehydroquinate dehydratase	5.25605e-05	4.30514e-05	1.90953e-05	0.000158655	6.76231e-05
COG0711:FoF1-type ATP synthase, membrane subunit b or b'	0.000903479	0.000862363	0.000852468	0.000622642	0.000638614
COG0712:FoF1-type ATP synthase, delta subunit	0.000871006	0.000832292	0.000778774	0.000578798	0.000580794
COG0713:NADH:ubiquinone oxidoreductase subunit 11 or 4L (chain K)	8.76912e-05	8.83277e-05	7.22555e-05	0.000245308	0.00023372
COG0714:MoxR-like ATPase	0.000704851	0.000627458	0.000430881	0.000667855	0.000907842
COG0715:ABC-type nitrate/sulfonate/bicarbonate transport system, periplasmic component	0.00060103	0.000558565	0.000562467	0.00115634	0.00135835
COG0716:Flavodoxin	0.000861644	0.000967675	0.00078394	0.000671259	0.000671235
COG0717:Deoxycytidine triphosphate deaminase	0.000176294	0.000124808	9.26444e-05	0.000281839	0.000239543
COG0718:Conserved DNA-binding protein YbaB (function unknown)	0.000775391	0.00074733	0.00077544	0.000408642	0.000536173
COG0719:Fe-S cluster assembly scaffold protein SufB	0.00123877	0.00104185	0.000624025	0.000996446	0.000804528
COG0720:6-pyruvoyl-tetrahydropterin synthase	9.3351e-05	0.000117352	0.000114885	0.000298401	0.000267102
COG0721:Asp-tRNAAsn/Glu-tRNAGln amidotransferase C subunit	0.000855759	0.000783002	0.000762771	0.000439042	0.000507243
COG0722:3-deoxy-D-arabino-heptulosonate 7-phosphate (DAHP) synthase	0.000236446	0.000203979	0.000152668	0.000547296	0.000436392
COG0723:Rieske Fe-S protein	7.01065e-05	4.76395e-05	5.2025e-05	0.000101422	0.000146619
COG0725:ABC-type molybdate transport system, periplasmic component	0.000117172	0.000126053	9.57911e-05	0.000268614	0.000294048
COG0726:Peptidoglycan/xylan/chitin deacetylase, PgdA/CDA1 family	0.000303531	0.000418984	0.000274173	0.000790478	0.000723932
COG0727:Fe-S-cluster containining protein	1.64754e-05	1.63893e-05	3.75081e-05	7.23799e-05	0.000112377
COG0728:Peptidoglycan biosynthesis protein MviN/MurJ, putative lipid II flippase	0.000158426	0.000162609	0.000123707	0.00036666	0.000273277
COG0729:Outer membrane translocation and assembly module TamA	5.16914e-05	4.30762e-05	4.6807e-05	0.000108785	0.00015229
COG0730:Uncharacterized membrane protein YfcA	0.000780167	0.000805898	0.000898846	0.000941352	0.00111077
COG0731:Wyosine [tRNA(Phe)-imidazoG37] synthetase, radical SAM superfamily	1.01946e-05	8.58587e-06	6.03068e-06	1.13582e-05	6.63628e-06
COG0732:Restriction endonuclease S subunit	0.000722505	0.000694295	0.000703144	0.000448824	0.000506535
COG0733:Na+-dependent transporter, SNF family	6.92936e-05	0.000113948	5.26984e-05	0.000348239	0.000134512
COG0735:Fe2+ or Zn2+ uptake regulation protein	0.000610185	0.000726044	0.000758553	0.00123141	0.000868477
COG0736:Phosphopantetheinyl transferase (holo-ACP synthase)	0.000841888	0.000782129	0.00078902	0.000426815	0.000496413
COG0737:2',3'-cyclic-nucleotide 2'-phosphodiesterase/5'- or 3'-nucleotidase, 5'-nucleotidase family	0.000752898	0.000906195	0.00106764	0.000557136	0.000467583
COG0738:Fucose permease	0.000310271	0.000280608	0.000234391	0.000906641	0.000474861
COG0739:Murein DD-endopeptidase MepM and murein hydrolase activator NlpD, contain LysM domain	0.000194681	0.000159914	0.000201379	0.000559814	0.000505611
COG0740:ATP-dependent protease ClpP, protease subunit	0.00106852	0.000987344	0.000970385	0.000977541	0.000835312
COG0741:Soluble lytic murein transglycosylase and related regulatory proteins (some contain LysM/invasin domains)	0.000106373	0.000111827	8.55366e-05	0.000264261	0.000370488
COG0742:16S rRNA G966 N2-methylase RsmD	0.000888263	0.000854258	0.000829562	0.000661009	0.000624437
COG0743:1-deoxy-D-xylulose 5-phosphate reductoisomerase	0.000125406	0.000185666	0.000131413	0.000370379	0.000305373
COG0744:Membrane carboxypeptidase (penicillin-binding protein)	0.00171137	0.00151091	0.00156914	0.000803105	0.000929817
COG0745:DNA-binding response regulator, OmpR family, contains REC and winged-helix (wHTH) domain	0.00510049	0.00483029	0.00460832	0.00421428	0.00421824
COG0746:Molybdopterin-guanine dinucleotide biosynthesis protein A	8.33775e-05	5.81345e-05	5.6882e-05	0.000172683	0.000197477
COG0747:ABC-type transport system, periplasmic component	0.00178068	0.00165743	0.00177416	0.00156988	0.00141184
COG0748:Putative heme iron utilization protein	7.25887e-06	4.71751e-06	3.38597e-05	2.78515e-05	4.31063e-05
COG0749:DNA polymerase I - 3'-5' exonuclease and polymerase domains	0.000911389	0.000856102	0.000855742	0.000664833	0.000629374
COG0750:Membrane-associated protease RseP, regulator of RpoE activity	0.000748663	0.000701415	0.00076204	0.000359677	0.000414702
COG0751:Glycyl-tRNA synthetase, beta subunit	0.000737281	0.000711403	0.000762761	0.000319889	0.00049937
COG0752:Glycyl-tRNA synthetase, alpha subunit	0.000737567	0.000711482	0.000763535	0.000317111	0.000499555
COG0753:Catalase	5.5553e-05	3.35752e-05	7.53003e-05	0.000189724	0.000168985
COG0754:Glutathionylspermidine synthase	1.31225e-05	1.46104e-05	1.1195e-05	0.000140801	0.000154468
COG0755:ABC-type transport system involved in cytochrome c biogenesis, permease component	9.88661e-05	8.49904e-05	7.42414e-05	0.000287462	0.00027122
COG0756:dUTPase	0.000880172	0.000849568	0.000827246	0.000669728	0.000613851
COG0757:3-dehydroquinate dehydratase	0.000225184	0.000213228	0.000192203	0.00047942	0.000381264
COG0758:Predicted Rossmann fold nucleotide-binding protein DprA/Smf involved in DNA uptake	0.000887059	0.0008096	0.00082885	0.000631422	0.000621139
COG0759:Membrane-anchored protein YidD, putatitve component of membrane protein insertase Oxa1/YidC/SpoIIIJ	0.00086158	0.000791638	0.000807794	0.000486681	0.000561026
COG0760:Parvulin-like peptidyl-prolyl isomerase	0.000826408	0.000835935	0.000792986	0.000542251	0.000600984
COG0761:4-Hydroxy-3-methylbut-2-enyl diphosphate reductase IspH	0.000115281	0.000162551	0.000126546	0.000349939	0.000283648
COG0762:Uncharacterized conserved protein YggT, Ycf19 family	5.77865e-05	5.15919e-05	9.26947e-05	0.000172335	0.000201794
COG0763:Lipid A disaccharide synthetase	7.28238e-05	9.70633e-05	7.44181e-05	0.000273456	0.000241076
COG0764:3-hydroxymyristoyl/3-hydroxydecanoyl-(acyl carrier protein) dehydratase	0.000259405	0.00027229	0.00014252	0.000398012	0.000353586
COG0765:ABC-type amino acid transport system, permease component	0.00417647	0.00425758	0.00472408	0.0021488	0.00272686
COG0766:UDP-N-acetylglucosamine enolpyruvyl transferase	0.000944611	0.000898318	0.000854101	0.000780771	0.000663459
COG0767:ABC-type transporter Mla maintaining outer membrane lipid asymmetry, permease component MlaE	0.000118192	0.000131147	9.80277e-05	0.000334411	0.000355084
COG0768:Cell division protein FtsI/penicillin-binding protein 2	0.00182614	0.00175231	0.00172604	0.0014186	0.00132368
COG0769:UDP-N-acetylmuramyl tripeptide synthase	0.00172047	0.00162064	0.00158118	0.00103339	0.00109831
COG0770:UDP-N-acetylmuramyl pentapeptide synthase	0.000889102	0.000856735	0.000830548	0.000661881	0.000625408
COG0771:UDP-N-acetylmuramoylalanine-D-glutamate ligase	0.000888537	0.000854693	0.000826964	0.000660574	0.000623212
COG0772:Bacterial cell division protein FtsW, lipid II flippase	0.00179657	0.00171218	0.00163903	0.0012469	0.00123016
COG0773:UDP-N-acetylmuramate-alanine ligase	0.0009354	0.000895296	0.000856604	0.000768136	0.000785939
COG0774:UDP-3-O-acyl-N-acetylglucosamine deacetylase	8.25157e-05	0.000102019	7.74419e-05	0.000295927	0.000286387
COG0775:Nucleoside phosphorylase	0.000931906	0.000877783	0.000884162	0.000773464	0.000724884
COG0776:Bacterial nucleoid DNA-binding protein	0.00125962	0.00141193	0.00146831	0.0014733	0.00139169
COG0777:Acetyl-CoA carboxylase beta subunit	0.00019366	0.000186622	8.59377e-05	0.000298875	0.000309455
COG0778:Nitroreductase	0.00142222	0.0015448	0.00187443	0.00174578	0.00125798
COG0779:Ribosome maturation factor RimP	0.0007899	0.00078728	0.000792415	0.0005324	0.000583881
COG0780:NADPH-dependent 7-cyano-7-deazaguanine reductase QueF, C-terminal domain, T-fold superfamily	4.6804e-05	6.44275e-05	5.4316e-05	0.000213883	0.000104021
COG0781:Transcription termination factor NusB	0.000876214	0.0008153	0.000813128	0.000528375	0.000577317
COG0782:Transcription elongation factor, GreA/GreB family	0.00159832	0.00153822	0.001554	0.000971399	0.00120102
COG0783:DNA-binding ferritin-like protein (oxidative damage protectant)	0.000845487	0.000793404	0.000807626	0.000528589	0.000595329
COG0784:CheY chemotaxis protein or a CheY-like REC (receiver) domain	5.03014e-05	3.71302e-05	0.000123826	5.48767e-05	7.26964e-05
COG0785:Cytochrome c biogenesis protein CcdA	0.00012639	0.000115343	7.24782e-05	0.000234113	0.000184562
COG0786:Na+/glutamate symporter	2.78266e-05	5.35494e-05	2.48135e-05	0.000259526	0.000131373
COG0787:Alanine racemase	0.000901609	0.000884852	0.000838834	0.000758135	0.000724842
COG0788:Formyltetrahydrofolate hydrolase	6.52e-05	6.58827e-05	8.529e-05	0.000146748	0.000229009
COG0789:DNA-binding transcriptional regulator, MerR family	0.00120797	0.00135689	0.00113896	0.00180059	0.00177714
COG0790:TPR repeat	5.27842e-05	7.76176e-05	0.000106458	0.000221967	0.00028238
COG0791:Cell wall-associated hydrolase, NlpC family	0.00129749	0.00144025	0.00161002	0.000558305	0.000676945
COG0792:Predicted endonuclease distantly related to archaeal Holliday junction resolvase	0.00022193	0.000213453	0.000164665	0.000530853	0.000323343
COG0793:C-terminal processing protease CtpA/Prc, contains a PDZ domain	0.000549201	0.000544732	0.000384607	0.00084478	0.000724051
COG0794:D-arabinose 5-phosphate isomerase GutQ	0.000121437	0.000113787	0.000111547	0.00038053	0.00030237
COG0795:Lipopolysaccharide export LptBFGC system, permease protein LptF	0.000136181	0.000147619	0.000128411	0.000465926	0.000489117
COG0796:Glutamate racemase	0.000886786	0.000868019	0.000827653	0.000665518	0.000631215
COG0797:"Rare lipoprotein A, peptidoglycan hydrolase digesting ""naked"" glycans, contains C-terminal SPOR domain"	3.53955e-05	3.43404e-05	4.68737e-05	0.000107465	0.000141351
COG0798:Arsenite efflux pump ArsB, ACR3 family	7.38398e-05	5.82414e-05	2.58705e-05	0.000153246	0.000132625
COG0799:Ribosomal silencing factor RsfS, regulates association of 30S and 50S subunits	0.000833892	0.000840013	0.000825323	0.000644507	0.000616102
COG0800:2-keto-3-deoxy-6-phosphogluconate aldolase	0.000107005	0.000135108	0.000116426	0.000383863	0.000373989
COG0801:7,8-dihydro-6-hydroxymethylpterin-pyrophosphokinase	0.000484531	0.000458052	0.00029299	0.000534818	0.00055888
COG0802:tRNA A37 threonylcarbamoyladenosine biosynthesis protein TsaE	0.000885304	0.000851474	0.000805814	0.000654406	0.000620535
COG0803:ABC-type Zn uptake system ZnuABC, Zn-binding component ZnuA	0.00142053	0.00124357	0.00108251	0.00084202	0.000795154
COG0804:Urease alpha subunit	3.23902e-05	3.46708e-05	4.2346e-05	9.367e-05	0.000116967
COG0805:Sec-independent protein secretion pathway component TatC	0.000107574	7.78403e-05	0.000107153	0.00020445	0.000238337
COG0806:Ribosomal 30S subunit maturation factor RimM, required for 16S rRNA processing	0.000887281	0.000854447	0.000829205	0.000658827	0.000624072
COG0807:GTP cyclohydrolase II	4.64187e-05	2.36472e-05	3.28331e-05	0.000121519	0.000131333
COG0809:S-adenosylmethionine:tRNA-ribosyltransferase-isomerase (queuine synthetase)	0.00016642	0.000217933	0.000163242	0.000624641	0.000385076
COG0810:Periplasmic protein TonB, links inner and outer membranes	0.000164743	0.000180509	0.000126337	0.000473822	0.000486504
COG0811:Biopolymer transport protein ExbB/TolQ	0.000218857	0.000260399	0.000177545	0.000727226	0.000743088
COG0812:UDP-N-acetylenolpyruvoylglucosamine reductase	0.000889718	0.000858165	0.000831263	0.00067004	0.000628037
COG0813:Purine-nucleoside phosphorylase	7.05952e-05	7.50324e-05	3.06815e-05	0.000279915	0.000100358
COG0814:Amino acid permease	2.68499e-05	2.30154e-05	3.49242e-05	0.000495128	0.000351462
COG0815:Apolipoprotein N-acyltransferase	8.47372e-05	4.89076e-05	5.73208e-05	0.000177922	0.00023626
COG0816:RNase H-fold protein, predicted Holliday junction resolvase in Firmicutes and mycoplasms, involved in anti-termination at Rho-dependent terminators	0.00088798	0.000857178	0.000828427	0.000659036	0.000636523
COG0817:Holliday junction resolvasome RuvABC endonuclease subunit	0.000217811	0.000220163	0.00016589	0.000530393	0.000349973
COG0818:Diacylglycerol kinase	0.000116645	0.000124133	0.00012113	0.000310815	0.000254261
COG0819:Thiaminase	7.56842e-05	4.14423e-05	7.35791e-05	0.000195026	7.82219e-05
COG0820:Adenine C2-methylase RlmN of 23S rRNA A2503 and tRNA A37	0.00017132	0.000220027	0.000151134	0.000552703	0.000367734
COG0821:4-hydroxy-3-methylbut-2-en-1-yl diphosphate synthase IspG/GcpE	0.000113993	0.000155578	0.000123468	0.000376813	0.00030151
COG0822:NifU homolog involved in Fe-S cluster formation	0.000676109	0.00059186	0.000361079	0.000550479	0.000555885
COG0823:Periplasmic component of the Tol biopolymer transport system	7.51188e-05	6.78854e-05	5.5299e-05	0.000145281	0.000225108
COG0824:Acyl-CoA thioesterase FadM	0.000329124	0.000326279	0.000216827	0.000731757	0.00101094
COG0825:Acetyl-CoA carboxylase alpha subunit	0.000175497	0.000164653	7.24462e-05	0.000253773	0.000220565
COG0826:Collagenase-like protease, PrtC family	0.000231135	0.000349701	0.000197165	0.00106494	0.000707848
COG0827:Adenine-specific DNA methylase	0.000663701	0.000620915	0.000659947	0.000109357	0.000265036
COG0828:Ribosomal protein S21	0.000685595	0.000682327	0.000729145	0.000338383	0.000491971
COG0829:Urease accessory protein UreH	3.24359e-05	4.01932e-05	4.20086e-05	9.43258e-05	0.000128158
COG0830:Urease accessory protein UreF	3.25628e-05	4.00558e-05	4.18447e-05	9.23482e-05	0.000128418
COG0831:Urease gamma subunit	3.37651e-05	4.05588e-05	4.22763e-05	9.40488e-05	0.000125581
COG0832:Urease beta subunit	3.12703e-05	3.84778e-05	4.17711e-05	9.08016e-05	0.000126205
COG0833:Amino acid permease	0.000178717	0.000132016	0.000108248	0.000350616	0.000335753
COG0834:ABC-type amino acid transport/signal transduction system, periplasmic component/domain	0.00219463	0.00235723	0.00274998	0.00193878	0.0020974
COG0835:Chemotaxis signal transduction protein	0.000174208	0.000193527	0.00024978	0.000399939	0.000678813
COG0836:Mannose-1-phosphate guanylyltransferase	8.24884e-05	0.000107565	9.61997e-05	0.000419548	0.000294469
COG0837:Glucokinase	5.0399e-05	5.31531e-05	4.66222e-05	9.96954e-05	0.000155015
COG0838:NADH:ubiquinone oxidoreductase subunit 3 (chain A)	8.75463e-05	8.83454e-05	7.21411e-05	0.000245219	0.000233751
COG0839:NADH:ubiquinone oxidoreductase subunit 6 (chain J)	8.65774e-05	8.81549e-05	7.17725e-05	0.00024468	0.00023341
COG0840:Methyl-accepting chemotaxis protein	0.000418193	0.000478465	0.000471698	0.000932671	0.00140386
COG0841:Multidrug efflux pump subunit AcrB	0.000485963	0.000486885	0.000483157	0.00120401	0.00153162
COG0842:ABC-type multidrug transport system, permease component	0.000247277	0.000269689	0.000208839	0.000919939	0.000714415
COG0843:Heme/copper-type cytochrome/quinol oxidase, subunit 1	0.000157621	0.000141533	0.000142912	0.000264091	0.000390871
COG0845:Multidrug efflux pump subunit AcrA (membrane-fusion protein)	0.000618408	0.00060063	0.000580413	0.00167483	0.00182336
COG0846:NAD-dependent protein deacetylase, SIR2 family	0.000573576	0.000628603	0.000584245	0.000642737	0.000444778
COG0847:DNA polymerase III, epsilon subunit or related 3'-5' exonuclease	0.000340094	0.000375094	0.00057834	0.000419131	0.000460557
COG0848:Biopolymer transport protein ExbD	0.000272537	0.000288254	0.00017749	0.000698475	0.00078014
COG0849:Cell division ATPase FtsA	0.00074903	0.00072128	0.000737482	0.000375679	0.000494676
COG0850:Septum formation inhibitor MinC	5.06753e-05	6.84998e-05	5.38741e-05	0.0001332	0.000187728
COG0851:Septum formation topological specificity factor MinE	4.74841e-05	5.72389e-05	5.02069e-05	0.00013016	0.000183635
COG0852:NADH:ubiquinone oxidoreductase 27 kD subunit (chain C)	6.95076e-05	4.75036e-05	4.00651e-05	5.88752e-05	0.000100352
COG0853:Aspartate 1-decarboxylase	7.97336e-05	9.88752e-05	3.86426e-05	0.0001913	0.000198298
COG0854:Pyridoxine 5'-phosphate synthase PdxJ	6.70768e-05	5.54097e-05	5.57e-05	0.000132655	0.000188292
COG0855:Polyphosphate kinase	0.000374228	0.000420236	0.000538011	0.000374636	0.000335094
COG0856:Orotate phosphoribosyltransferase homolog	2.62978e-07	1.96344e-07	0	0	0
COG0857:BioD-like N-terminal domain of phosphotransacetylase	2.49741e-06	1.70426e-06	9.95225e-07	2.34566e-06	1.21097e-05
COG0858:Ribosome-binding factor A	0.000888714	0.000854559	0.000829616	0.000660568	0.000624614
COG0859:ADP-heptose:LPS heptosyltransferase	0.000154218	0.000195627	0.000101457	0.000548841	0.000551221
COG0860:N-acetylmuramoyl-L-alanine amidase	0.000186878	0.000268622	0.000139115	0.000699617	0.000492284
COG0861:Membrane protein TerC, possibly involved in tellurium resistance	0.000433369	0.000522346	0.000631344	0.00047782	0.000661692
COG0863:DNA modification methylase	0.00011097	0.000120182	9.05594e-05	0.000379362	0.000324707
COG0864:Metal-responsive transcriptional regulator, contains CopG/Arc/MetJ DNA-binding domain	8.28019e-06	6.42704e-06	3.01282e-06	4.84391e-05	5.44677e-05
COG1001:Adenine deaminase	2.33664e-05	4.5403e-05	5.36297e-05	9.45019e-05	6.39808e-05
COG1002:Type II restriction/modification system, DNA methylase subunit YeeA	0.000358513	0.000278693	0.000180777	4.801e-05	0.000217884
COG1003:Glycine cleavage system protein P (pyridoxal-binding), C-terminal domain	9.0594e-05	9.03093e-05	7.29813e-05	0.000310362	0.000228103
COG1004:UDP-glucose 6-dehydrogenase	0.000120436	0.000131176	0.00010024	0.00041177	0.000339286
COG1005:NADH:ubiquinone oxidoreductase subunit 1 (chain H)	8.7039e-05	8.81648e-05	7.2418e-05	0.000244933	0.000233531
COG1006:Multisubunit Na+/H+ antiporter, MnhC subunit	4.97456e-05	2.30453e-05	5.09661e-05	0.000133124	0.000101222
COG1007:NADH:ubiquinone oxidoreductase subunit 2 (chain N)	8.64995e-05	8.82099e-05	7.23222e-05	0.000244863	0.000233464
COG1008:NADH:ubiquinone oxidoreductase subunit 4 (chain M)	9.09575e-05	9.05268e-05	7.28794e-05	0.000247292	0.000257801
COG1009:NADH:ubiquinone oxidoreductase subunit 5 (chain L)/Multisubunit Na+/H+ antiporter, MnhA subunit	0.000135332	0.000113381	0.000124292	0.000432449	0.000372249
COG1010:Precorrin-3B methylase	3.43454e-05	4.90129e-05	4.73964e-05	0.000111097	9.3952e-05
COG1011:FMN phosphatase YigB, HAD superfamily	0.00139043	0.00142265	0.00144954	0.00128393	0.001112
COG1012:Acyl-CoA reductase or other NAD-dependent aldehyde dehydrogenase	0.000928021	0.000951346	0.00106555	0.00164348	0.00189831
COG1013:Pyruvate:ferredoxin oxidoreductase or related 2-oxoacid:ferredoxin oxidoreductase, beta subunit	6.38622e-05	8.37983e-05	3.56196e-05	0.000246358	9.72107e-05
COG1014:Pyruvate:ferredoxin oxidoreductase or related 2-oxoacid:ferredoxin oxidoreductase, gamma subunit	4.51769e-05	9.63869e-05	3.54084e-05	0.000241938	0.000108086
COG1015:Phosphopentomutase	3.87644e-05	5.83323e-05	4.5994e-05	0.000148096	8.50044e-05
COG1017:Hemoglobin-like flavoprotein	3.38243e-05	3.23102e-05	2.47898e-05	7.37951e-05	0.000127634
COG1018:Ferredoxin-NADP reductase	0.000197862	0.000170987	0.000191982	0.000528876	0.000865152
COG1019:Phosphopantetheine adenylyltransferase	1.02929e-06	3.61272e-07	7.62625e-09	8.08847e-09	8.66952e-08
COG1020:Non-ribosomal peptide synthetase component F	3.00521e-05	3.00043e-05	7.28157e-05	0.000293243	0.00029289
COG1021:Non-ribosomal peptide synthetase component E (peptide arylation enzyme)	7.05693e-06	1.22913e-05	7.03475e-06	7.82931e-05	3.70493e-05
COG1022:Long-chain acyl-CoA synthetase (AMP-forming)	0.000388614	0.000409303	0.000187948	0.000788569	0.000421304
COG1023:6-phosphogluconate dehydrogenase (decarboxylating)	6.24441e-05	3.28427e-05	6.5143e-05	0.000114207	4.75336e-05
COG1024:Enoyl-CoA hydratase/carnithine racemase	0.000540941	0.000415179	0.00045664	0.00102254	0.00144362
COG1025:Secreted/periplasmic Zn-dependent peptidases, insulinase-like	6.71617e-07	1.95142e-06	6.80032e-06	5.57071e-05	6.24138e-05
COG1026:Zn-dependent peptidase, M16 (insulinase) family	2.9542e-05	3.85494e-05	5.89453e-05	0.000116655	8.40579e-05
COG1027:Aspartate ammonia-lyase	3.87563e-05	0.000103252	4.72279e-05	0.000304049	0.000169089
COG1028:NAD(P)-dependent dehydrogenase, short-chain alcohol dehydrogenase family	0.00163534	0.00164683	0.00165693	0.00249057	0.00242293
COG1029:Formylmethanofuran dehydrogenase subunit B	3.54948e-06	2.03019e-06	1.25947e-06	1.25776e-06	4.2494e-06
COG1030:Membrane-bound serine protease (ClpP class)	2.75257e-05	3.34573e-05	2.75268e-05	3.97493e-05	7.25087e-05
COG1031:Radical SAM superfamily enzyme with C-terminal helix-hairpin-helix motif	1.31489e-07	4.31956e-08	0	4.04423e-09	0
COG1032:Radical SAM superfamily enzyme YgiQ, UPF0313 family	0.000114248	0.000119073	7.98477e-05	0.000297775	0.000232042
COG1033:Predicted exporter protein, RND superfamily	4.97677e-05	8.99448e-05	4.45366e-05	0.00026371	0.000177239
COG1034:NADH dehydrogenase/NADH:ubiquinone oxidoreductase 75 kD subunit (chain G)	5.35807e-05	4.40372e-05	5.12504e-05	0.000115725	0.000166638
COG1035:Coenzyme F420-reducing hydrogenase, beta subunit	5.47648e-06	7.53921e-06	4.94943e-06	2.16941e-05	1.90606e-05
COG1036:Archaeal flavoprotein	2.39676e-06	5.85104e-07	2.76985e-07	1.42357e-06	3.39427e-06
COG1038:Pyruvate carboxylase	2.82488e-05	2.64165e-05	3.46737e-05	0.000108462	3.53903e-05
COG1039:Ribonuclease HIII	4.13728e-05	1.48572e-05	1.38865e-05	9.45187e-05	2.12175e-05
COG1040:Predicted amidophosphoribosyltransferases	0.000884528	0.000835292	0.000825462	0.000643674	0.00061061
COG1041:tRNA G10 N-methylase Trm11	8.94094e-07	1.45923e-06	2.66286e-06	1.76644e-06	9.59321e-07
COG1042:Acyl-CoA synthetase (NDP forming)	3.84029e-05	2.85174e-05	3.35797e-05	7.58901e-05	7.88039e-05
COG1043:Acyl-[acyl carrier protein]--UDP-N-acetylglucosamine O-acyltransferase	7.78157e-05	0.000132971	9.04683e-05	0.000394377	0.000286479
COG1044:UDP-3-O-[3-hydroxymyristoyl] glucosamine N-acyltransferase	8.20353e-05	0.000117778	7.36954e-05	0.000273869	0.000251344
COG1045:Serine acetyltransferase	0.000314528	0.000247797	0.000215101	0.000650683	0.000456222
COG1047:FKBP-type peptidyl-prolyl cis-trans isomerase 2	8.48159e-05	0.000114229	6.94537e-05	0.000357743	0.000364924
COG1048:Aconitase A	0.000162126	0.000211292	9.19021e-05	0.000408103	0.0003713
COG1049:Aconitase B	3.70044e-05	3.6918e-05	2.36303e-05	0.000107425	0.000168395
COG1051:ADP-ribose pyrophosphatase YjhB, NUDIX family	0.00225797	0.00218749	0.00216105	0.00161896	0.00154454
COG1052:Lactate dehydrogenase or related 2-hydroxyacid dehydrogenase	0.000766793	0.0010236	0.00123745	0.000882078	0.000920033
COG1053:Succinate dehydrogenase/fumarate reductase, flavoprotein subunit	0.00130848	0.00138295	0.0017226	0.000699244	0.000864092
COG1054:Predicted sulfurtransferase	6.75707e-05	4.91668e-05	6.12305e-05	0.000174722	0.000184833
COG1055:Na+/H+ antiporter NhaD or related arsenite permease	0.000820667	0.000774311	0.000759414	0.000575079	0.000641335
COG1056:Nicotinamide mononucleotide adenylyltransferase	4.96921e-06	2.8579e-06	3.03479e-06	8.65288e-06	2.33366e-05
COG1057:Nicotinic acid mononucleotide adenylyltransferase	0.000882896	0.000835095	0.000824595	0.000643672	0.000590772
COG1058:Predicted nucleotide-utilizing enzyme related to molybdopterin-biosynthesis enzyme MoeA	0.000118345	0.000101291	6.6203e-05	0.000272679	0.000191308
COG1059:Thermostable 8-oxoguanine DNA glycosylase	2.23354e-06	1.85454e-05	2.58682e-06	1.07831e-05	1.32771e-05
COG1060:2-iminoacetate synthase ThiH (tyrosine cleavage enzyme, thamine biosynthesis)	6.15577e-05	7.18385e-05	2.49747e-05	0.00024749	0.0001277
COG1061:Superfamily II DNA or RNA helicase	0.000774657	0.000795664	0.000679507	0.000269459	0.000377413
COG1062:Zn-dependent alcohol dehydrogenase	9.34339e-05	7.86959e-05	5.54631e-05	0.000154955	0.000208959
COG1063:Threonine dehydrogenase or related Zn-dependent dehydrogenase	0.000467424	0.000659901	0.000813241	0.000892715	0.000826543
COG1064:D-arabinose 1-dehydrogenase, Zn-dependent alcohol dehydrogenase family	0.000172037	0.00015756	0.000179445	0.000389823	0.00035648
COG1066:Predicted ATP-dependent serine protease	0.000876402	0.000843108	0.000785356	0.000640512	0.000598648
COG1067:Predicted ATP-dependent protease	1.86583e-05	1.99666e-05	2.34872e-05	0.000105514	0.000112399
COG1069:Ribulose kinase	1.19619e-05	8.4339e-06	4.85198e-05	7.42081e-05	4.43741e-05
COG1070:Sugar (pentulose or hexulose) kinase	0.000467035	0.000595961	0.000751306	0.000731754	0.00052216
COG1071:TPP-dependent pyruvate or acetoin dehydrogenase subunit alpha	0.000123091	0.000102296	9.65722e-05	0.00017834	0.000174828
COG1072:Panthothenate kinase	0.000681365	0.000627235	0.000686499	0.000220266	0.000338127
COG1073:Fermentation-respiration switch protein FrsA, has esterase activity, DUF1100 family	0.000669554	0.000736067	0.000716656	0.000364928	0.000512776
COG1074:ATP-dependent exoDNAse (exonuclease V) beta subunit (contains helicase and exonuclease domains)	0.000774328	0.000784985	0.000791296	0.000513158	0.00056855
COG1075:Triacylglycerol esterase/lipase EstA, alpha/beta hydrolase fold	3.5152e-05	2.85027e-05	2.33921e-05	0.000117745	0.000151856
COG1076:DnaJ-domain-containing proteins 1	3.96478e-05	3.74033e-05	6.31253e-05	0.000176125	0.000232215
COG1077:Actin-like ATPase involved in cell morphogenesis	0.0013964	0.00146938	0.00142555	0.000549593	0.00086965
COG1078:HD superfamily phosphohydrolase	0.000675773	0.000655553	0.000670418	0.000147693	0.00027398
COG1079:ABC-type uncharacterized transport system, permease component	0.00069085	0.000695813	0.000760967	0.000247697	0.00039213
COG1080:Phosphoenolpyruvate-protein kinase (PTS system EI component in bacteria)	0.000819065	0.000813375	0.000781366	0.000506162	0.000614631
COG1082:Sugar phosphate isomerase/epimerase	0.000184182	0.000181539	0.00029087	0.000419211	0.000352304
COG1083:CMP-N-acetylneuraminic acid synthetase	1.11333e-05	1.51696e-05	1.09517e-05	2.52326e-05	5.12407e-05
COG1084:GTP-binding protein, GTP1/Obg family	2.60321e-07	1.96344e-07	0	0	0
COG1085:Galactose-1-phosphate uridylyltransferase	0.000124494	8.70394e-05	7.95562e-05	0.000338276	0.00014051
COG1086:NDP-sugar epimerase, includes UDP-GlcNAc-inverting 4,6-dehydratase FlaA1 and capsular polysaccharide biosynthesis protein EpsC	6.82064e-05	0.000109341	6.82355e-05	0.00020935	0.000140342
COG1087:UDP-glucose 4-epimerase	0.000935593	0.000898603	0.00086695	0.000699994	0.000672728
COG1088:dTDP-D-glucose 4,6-dehydratase	0.000220065	0.000243743	0.000196117	0.000498656	0.000319637
COG1089:GDP-D-mannose dehydratase	5.19184e-05	5.79084e-05	5.33643e-05	0.000223328	0.000169245
COG1090:NAD dependent epimerase/dehydratase family enzyme	6.16922e-05	3.88534e-05	3.1307e-05	0.000156728	0.00017544
COG1091:dTDP-4-dehydrorhamnose reductase	0.000221303	0.000212154	0.000209227	0.000487388	0.00032505
COG1092:23S rRNA G2069 N7-methylase RlmK or C1962 C5-methylase RlmI	0.000137761	0.000142198	0.000197749	0.000439586	0.000365418
COG1093:Translation initiation factor 2, alpha subunit (eIF-2alpha)	1.04539e-06	3.7698e-07	7.62625e-09	8.08847e-09	8.66952e-08
COG1094:rRNA processing protein Krr1/Pno1, contains KH domain	1.04539e-06	3.7698e-07	7.62625e-09	8.08847e-09	8.66952e-08
COG1095:DNA-directed RNA polymerase, subunit E'/Rpb7	1.04539e-06	3.7698e-07	7.62625e-09	8.08847e-09	8.66952e-08
COG1096:Exosome complex RNA-binding protein Csl4, contains S1 and Zn-ribbon domains	9.72923e-07	3.69126e-07	7.62625e-09	8.08847e-09	8.66952e-08
COG1097:Exosome complex RNA-binding protein Rrp4, contains S1 and KH domains	1.01318e-06	3.69126e-07	7.62625e-09	8.08847e-09	8.66952e-08
COG1098:Predicted RNA-binding protein, contains ribosomal protein S1 (RPS1) domain	0.000331504	0.000384655	0.000496884	0.000189047	0.00012087
COG1099:Predicted metal-dependent hydrolase, TIM-barrel fold	1.43317e-06	4.92116e-07	9.09659e-07	1.67504e-06	9.62789e-07
COG1100:GTPase SAR1 family domain	3.54143e-06	2.45822e-06	3.6606e-07	2.11109e-06	2.39216e-05
COG1101:ABC-type uncharacterized transport system, ATPase component	0.000707541	0.000715945	0.000704528	0.000214993	0.00036713
COG1102:Cytidylate kinase	4.09364e-05	0.000116604	3.6679e-05	0.000247482	0.000108788
COG1103:Archaeal Cys-tRNA synthase (O-phospho-L-seryl-tRNA:Cys-tRNA synthase)	4.13309e-07	7.85375e-09	0	0	0
COG1104:Cysteine sulfinate desulfinase/cysteine desulfurase or related enzyme	0.00151242	0.00150162	0.00150897	0.000686204	0.000967478
COG1105:Fructose-1-phosphate kinase or kinase (PfkB)	0.00120123	0.0010449	0.00107393	0.000615106	0.000812306
COG1106:ATPase/GTPase, AAA15 family	5.59592e-05	4.5209e-05	5.35161e-05	0.000197365	9.52067e-05
COG1107:Archaea-specific RecJ-like exonuclease, contains DnaJ-type Zn finger domain	2.36165e-07	1.80636e-07	0	0	0
COG1108:ABC-type Mn2+/Zn2+ transport system, permease component	0.00148757	0.00116293	0.00117868	0.00115506	0.000942759
COG1109:Phosphomannomutase	0.00176222	0.00168777	0.00167809	0.00134144	0.00128587
COG1110:Reverse gyrase	2.4156e-08	0	0	0	0
COG1111:ERCC4-related helicase	8.52143e-07	3.7698e-07	7.62625e-09	2.34566e-07	3.23137e-07
COG1112:Superfamily I DNA and/or RNA helicase	8.68424e-06	6.79703e-06	6.78736e-06	3.55196e-05	1.7384e-05
COG1113:L-asparagine transporter and related permeases	0.00211156	0.00214844	0.0024185	0.000943254	0.00137093
COG1114:Branched-chain amino acid permeases	0.00138106	0.00131611	0.00143456	0.000563551	0.0007396
COG1115:Na+/alanine symporter	0.00014342	0.000193733	0.000145475	0.000574598	0.000368747
COG1116:ABC-type nitrate/sulfonate/bicarbonate transport system, ATPase component	0.000487123	0.000463977	0.000478268	0.00083181	0.00104631
COG1117:ABC-type phosphate transport system, ATPase component	0.00153569	0.00143092	0.00148172	0.000657766	0.00084314
COG1118:ABC-type sulfate/molybdate transport systems, ATPase component	3.48209e-05	4.38579e-05	4.75618e-05	0.000115582	0.000172692
COG1119:ABC-type molybdenum transport system, ATPase component/photorepair protein PhrA	3.76353e-05	6.86346e-05	1.28443e-05	0.000130113	5.61709e-05
COG1120:ABC-type cobalamin/Fe3+-siderophores transport system, ATPase component	0.00018826	0.00022327	0.000225139	0.000822104	0.000436316
COG1121:ABC-type Mn2+/Zn2+ transport system, ATPase component	0.00208147	0.00168147	0.00149907	0.001083	0.0012971
COG1122:Energy-coupling factor transporter ATP-binding protein EcfA2	0.00191659	0.00189756	0.00210543	0.00118272	0.00104843
COG1123:ABC-type glutathione transport system ATPase component, contains duplicated ATPase domain	0.00196726	0.00145472	0.00158171	0.00159425	0.00113023
COG1124:ABC-type dipeptide/oligopeptide/nickel transport system, ATPase component	1.1443e-05	9.50445e-06	8.68353e-05	0.000134625	7.96e-05
COG1125:ABC-type proline/glycine betaine transport system, ATPase component	0.000635021	0.000593166	0.000698239	0.000254681	0.000339879
COG1126:ABC-type polar amino acid transport system, ATPase component	0.00302811	0.00303941	0.00347587	0.00165028	0.00190958
COG1127:ABC-type transporter Mla maintaining outer membrane lipid asymmetry, ATPase component MlaF	0.000112517	0.000129921	9.63272e-05	0.000328598	0.000348077
COG1129:ABC-type sugar transport system, ATPase component	0.000314303	0.000351929	0.000420414	0.00106961	0.000864371
COG1131:ABC-type multidrug transport system, ATPase component	0.00450759	0.00393796	0.00328386	0.00356894	0.00292611
COG1132:ABC-type multidrug transport system, ATPase and permease component	0.0061195	0.00632902	0.00682498	0.00391383	0.00353226
COG1133:ABC-type long-chain fatty acid transport system, fused permease and ATPase components	4.76324e-06	4.0362e-06	2.41865e-05	4.9283e-05	5.20432e-05
COG1134:ABC-type polysaccharide/polyol phosphate transport system, ATPase component	0.000219924	0.000181077	0.000137141	0.00035588	0.000233134
COG1135:ABC-type methionine transport system, ATPase component	0.000848698	0.000817424	0.000824893	0.000561236	0.000603742
COG1136:ABC-type lipoprotein export system, ATPase component	0.00348901	0.00343691	0.00319059	0.0033714	0.00240513
COG1137:ABC-type lipopolysaccharide export system, ATPase component	7.96807e-05	9.79194e-05	7.47549e-05	0.000274835	0.00024499
COG1138:Cytochrome c biogenesis factor	5.32662e-05	4.52577e-05	4.93606e-05	9.98902e-05	0.000150674
COG1139:L-lactate utilization protein LutB, contains a ferredoxin-type domain	5.19363e-05	7.28039e-05	2.74457e-05	0.00016455	0.000129053
COG1140:Nitrate reductase beta subunit	2.23368e-05	1.4372e-05	1.12018e-05	0.000148546	0.000119908
COG1141:Ferredoxin	6.5529e-05	2.58916e-05	1.66225e-05	9.23571e-05	4.20692e-05
COG1142:Fe-S-cluster-containing hydrogenase component 2	3.70021e-06	5.89542e-06	3.33603e-06	0.000192884	0.00016416
COG1143:Formate hydrogenlyase subunit 6/NADH:ubiquinone oxidoreductase 23 kD subunit (chain I)	8.5448e-05	8.53989e-05	6.59627e-05	0.000241867	0.000255469
COG1144:Pyruvate:ferredoxin oxidoreductase or related 2-oxoacid:ferredoxin oxidoreductase, delta subunit	2.22968e-06	2.11423e-06	7.73149e-07	3.89136e-06	2.96285e-06
COG1145:Ferredoxin	3.34158e-07	1.04062e-07	1.28655e-06	2.34558e-06	1.10339e-06
COG1146:NAD-dependent dihydropyrimidine dehydrogenase, PreA subunit	0.000104558	0.00013682	6.06139e-05	0.000203046	0.00026596
COG1148:Heterodisulfide reductase, subunit A (polyferredoxin)	1.55242e-06	2.90589e-06	1.06005e-06	5.14022e-06	1.77457e-06
COG1149:MinD superfamily P-loop ATPase, contains an inserted ferredoxin domain	4.23889e-06	4.44129e-06	1.55575e-06	4.97845e-06	2.79001e-06
COG1150:Heterodisulfide reductase, subunit C	2.1064e-07	3.80907e-07	1.52525e-08	3.23539e-08	4.72883e-08
COG1151:Hydroxylamine reductase (hybrid-cluster protein)	3.51328e-05	9.33745e-05	2.86192e-05	0.000236378	0.000103985
COG1152:CO dehydrogenase/acetyl-CoA synthase alpha subunit	4.34727e-07	0	0	0	0
COG1153:Formylmethanofuran dehydrogenase subunit D	5.95767e-07	1.76709e-07	0	4.04423e-09	0
COG1154:Deoxyxylulose-5-phosphate synthase	0.000376538	0.000497198	0.000546341	0.000386417	0.000326484
COG1155:Archaeal/vacuolar-type H+-ATPase catalytic subunit A/Vma1	5.56237e-05	6.54941e-05	2.37722e-05	0.000204765	7.18035e-05
COG1156:Archaeal/vacuolar-type H+-ATPase subunit B/Vma2	5.54627e-05	6.64444e-05	2.39247e-05	0.0002061	7.25837e-05
COG1157:Flagellar biosynthesis/type III secretory pathway ATPase	7.86413e-05	0.00010251	6.34042e-05	0.000187163	0.000252486
COG1158:Transcription termination factor Rho	0.000223607	0.000216956	0.000170843	0.0005401	0.000344712
COG1159:GTPase Era, involved in 16S rRNA processing	0.000886136	0.000854561	0.000828559	0.000658988	0.000624202
COG1160:Predicted GTPases	0.000904638	0.000890121	0.000835803	0.000744394	0.000651655
COG1161:Ribosome biogenesis GTPase A	0.00136058	0.00133049	0.00134389	0.000373245	0.00061
COG1162:Putative ribosome biogenesis GTPase RsgA	0.000778103	0.000782465	0.000771772	0.000540784	0.000580639
COG1163:Ribosome-interacting GTPase 1	1.05344e-06	3.7698e-07	7.62625e-09	3.23539e-08	8.66952e-08
COG1164:Oligoendopeptidase F	0.000741711	0.000712583	0.000715433	0.000376903	0.00034901
COG1165:2-succinyl-5-enolpyruvyl-6-hydroxy-3-cyclohexene-1-carboxylate synthase	3.44778e-05	4.55885e-05	2.76252e-05	0.000231526	0.00010832
COG1166:Arginine decarboxylase (spermidine biosynthesis)	2.02258e-05	4.69467e-05	3.29179e-05	0.000199136	0.00013274
COG1167:DNA-binding transcriptional regulator, MocR family, contains an aminotransferase domain	0.000401453	0.000513213	0.000469171	0.00096438	0.00122596
COG1168:Bifunctional PLP-dependent enzyme with beta-cystathionase and maltose regulon repressor activities	0.000338935	0.000486603	0.000498398	0.000423557	0.000218313
COG1169:Isochorismate synthase EntC	3.24317e-05	2.40652e-05	2.05334e-05	0.000168122	0.000100052
COG1171:Threonine dehydratase	0.000207072	0.000251872	0.000221286	0.000580072	0.000549842
COG1172:Ribose/xylose/arabinose/galactoside ABC-type transport system, permease component	0.000256575	0.000297493	0.000381917	0.000981621	0.000792793
COG1173:ABC-type dipeptide/oligopeptide/nickel transport system, permease component	0.00151051	0.00145112	0.0016786	0.00149844	0.00116893
COG1174:ABC-type proline/glycine betaine transport system, permease component	4.49598e-05	4.38897e-05	8.35673e-05	0.000218351	0.000131423
COG1175:ABC-type sugar transport system, permease component	0.0022832	0.0021529	0.00242305	0.00192191	0.00147304
COG1176:ABC-type spermidine/putrescine transport system, permease component I	0.000759961	0.00078143	0.000931572	0.000506402	0.000733009
COG1177:ABC-type spermidine/putrescine transport system, permease component II	0.00078923	0.000825902	0.000977764	0.000596137	0.000880586
COG1178:ABC-type Fe3+ transport system, permease component	0.000103106	0.000140668	0.000190833	0.000368342	0.000380489
COG1179:tRNA A37 threonylcarbamoyladenosine dehydratase	7.79826e-05	0.000141513	6.18073e-05	0.000367505	0.000264587
COG1180:Pyruvate-formate lyase-activating enzyme	0.00026646	0.000231005	0.000184527	0.000709368	0.000361228
COG1181:D-alanine-D-alanine ligase and related ATP-grasp enzymes	0.000914758	0.000879321	0.000874811	0.000757103	0.000733517
COG1182:FMN-dependent NADH-azoreductase	8.71329e-05	0.000121105	9.87577e-05	0.00022429	0.000379924
COG1183:Phosphatidylserine synthase	9.33372e-05	0.000113701	0.000110219	0.000264298	0.00024722
COG1184:Translation initiation factor 2B subunit, eIF-2B alpha/beta/delta family	9.66239e-07	6.98984e-07	2.66919e-08	5.2575e-07	2.56145e-07
COG1185:Polyribonucleotide nucleotidyltransferase (polynucleotide phosphorylase)	0.000264296	0.000242147	0.000184789	0.000634092	0.000381029
COG1186:Protein chain release factor B	0.000890381	0.000856289	0.000833241	0.000674521	0.000653234
COG1187:16S rRNA U516 pseudouridylate synthase RsuA and related 23S rRNA U2605, pseudouridylate synthases	0.00133001	0.00134706	0.00141246	0.00119127	0.00114101
COG1188:Ribosomal 50S subunit-recycling heat shock protein, contains S4 domain	0.000763443	0.000765127	0.000742277	0.000502595	0.000531805
COG1189:Predicted rRNA methylase YqxC, contains S4 and FtsJ domains	0.000831942	0.000771313	0.000782086	0.000365607	0.000415187
COG1190:Lysyl-tRNA synthetase (class II)	0.000877596	0.000850126	0.000824369	0.000691613	0.000643897
COG1191:DNA-directed RNA polymerase specialized sigma subunit	0.000168406	0.000222893	0.000129386	0.000420574	0.000328897
COG1192:Cellulose biosynthesis protein BcsQ	0.00141309	0.00156535	0.00157921	0.00158311	0.0015113
COG1193:dsDNA-specific endonuclease/ATPase MutS2	0.00071505	0.000738716	0.000698126	0.000394453	0.000388673
COG1194:Adenine-specific DNA glycosylase, acts on AG and A-oxoG pairs	0.000137888	0.000180198	9.19956e-05	0.000432674	0.000286235
COG1195:Recombinational DNA repair ATPase RecF	0.000864411	0.000825575	0.000820582	0.000624866	0.000560699
COG1196:Chromosome segregation ATPase	0.00122687	0.00108635	0.000983536	0.000467138	0.000719112
COG1197:Transcription-repair coupling factor (superfamily II helicase)	0.000887878	0.000854757	0.00082708	0.000658486	0.00062359
COG1198:Primosomal protein N' (replication factor Y) - superfamily II helicase	0.000861156	0.000846556	0.000828148	0.000634166	0.00060819
COG1199:Rad3-related DNA helicase	0.000768113	0.000748509	0.000762449	0.000444582	0.000555683
COG1200:RecG-like helicase	0.000886687	0.00084279	0.000826681	0.000669628	0.000616054
COG1201:Lhr-like helicase	0.000321168	0.000406434	0.000513392	0.000157911	0.000209431
COG1202:Superfamily II helicase, archaea-specific	2.28113e-07	1.80636e-07	0	0	0
COG1203:CRISPR/Cas system-associated endonuclease/helicase Cas3	1.28509e-05	1.42055e-05	5.02936e-05	8.76945e-05	6.9049e-05
COG1204:Replicative superfamily II helicase	1.71371e-06	2.80654e-05	4.42322e-06	1.92004e-05	2.66627e-06
COG1205:ATP-dependent helicase YprA, contains C-terminal metal-binding DUF1998 domain	2.42391e-05	1.16691e-05	4.63653e-06	7.29343e-05	4.0176e-05
COG1206:Folate-dependent tRNA-U54 methylase TrmFO/GidA	0.000696718	0.000653319	0.000728646	0.000168308	0.000313481
COG1207:Bifunctional protein GlmU, N-acetylglucosamine-1-phosphate-uridyltransferase/glucosamine-1-phosphate-acetyltransferase	0.000860714	0.000792272	0.000804488	0.000496713	0.000557515
COG1208:NDP-sugar pyrophosphorylase, includes eIF-2Bgamma, eIF-2Bepsilon, and LPS biosynthesis proteins	2.5907e-05	7.18194e-06	4.46685e-06	3.69301e-05	3.5072e-05
COG1209:dTDP-glucose pyrophosphorylase	0.000215821	0.000224607	0.000196305	0.000527981	0.00032259
COG1210:UTP-glucose-1-phosphate uridylyltransferase	0.0010716	0.00113123	0.00120465	0.000405067	0.000626352
COG1211:2-C-methyl-D-erythritol 4-phosphate cytidylyltransferase	0.000129809	0.000244039	0.000124207	0.00053203	0.000314723
COG1212:CMP-2-keto-3-deoxyoctulosonic acid synthetase	7.49368e-05	9.72479e-05	7.4473e-05	0.000264053	0.000232756
COG1213:Choline kinase	9.28306e-06	2.23494e-06	1.10832e-06	6.33788e-06	8.64619e-06
COG1214:tRNA A37 threonylcarbamoyladenosine modification protein TsaB	0.000877049	0.000843828	0.000782683	0.000636542	0.000598513
COG1215:Glycosyltransferase, catalytic subunit of cellulose synthase and poly-beta-1,6-N-acetylglucosamine synthase	0.000428387	0.00039889	0.000284226	0.000723469	0.000589406
COG1216:Glycosyltransferase, GT2 family	0.000504691	0.000461333	0.000339628	0.00095329	0.000689313
COG1217:Predicted membrane GTPase involved in stress response	0.000888476	0.000855026	0.000829637	0.000661126	0.000624783
COG1218:3'-Phosphoadenosine 5'-phosphosulfate (PAPS) 3'-phosphatase	4.43232e-05	2.4316e-05	4.56801e-05	0.00011982	0.000128728
COG1219:ATP-dependent protease Clp, ATPase subunit	0.000799233	0.000840625	0.000798237	0.000585449	0.000599722
COG1220:ATP-dependent protease HslVU (ClpYQ), ATPase subunit	0.000685638	0.000666946	0.000700472	0.000178245	0.000409973
COG1221:Transcriptional regulators containing an AAA-type ATPase domain and a DNA-binding domain	0.000373391	0.000303408	0.000187345	8.95734e-05	0.00028378
COG1222:ATP-dependent 26S proteasome regulatory subunit	1.58351e-06	3.09775e-05	2.4404e-07	4.12213e-06	2.42746e-06
COG1223:Predicted ATPase, AAA+ superfamily	1.63697e-07	1.57075e-07	0	0	0
COG1224:DNA helicase TIP49, TBP-interacting protein	2.17404e-07	0	0	0	0
COG1225:Peroxiredoxin	0.000305963	0.000337428	0.000179393	0.000876064	0.00057382
COG1226:Voltage-gated potassium channel Kch	2.13194e-05	3.42778e-05	1.29844e-05	5.13156e-05	5.1826e-05
COG1227:Inorganic pyrophosphatase/exopolyphosphatase	0.000694517	0.000690656	0.000720227	0.000256554	0.000345952
COG1228:Imidazolonepropionase or related amidohydrolase	0.000182424	0.000160354	0.000110807	0.000350179	0.000277198
COG1229:Formylmethanofuran dehydrogenase subunit A	3.39923e-06	2.03019e-06	1.25947e-06	1.25776e-06	4.36762e-06
COG1230:Co/Zn/Cd efflux system component	0.000847086	0.00075359	0.000748717	0.00037667	0.000535699
COG1231:Monoamine oxidase	3.89023e-05	3.28796e-05	4.66741e-05	8.96453e-05	0.000189728
COG1232:Protoporphyrinogen oxidase	0.000144062	0.00011366	6.19181e-05	0.000309951	0.000111533
COG1233:Phytoene dehydrogenase-related protein	9.43915e-05	4.47408e-05	2.33316e-05	0.000109862	8.41136e-05
COG1234:Ribonuclease BN, tRNA processing enzyme	0.000756521	0.000739303	0.000713266	0.000427588	0.000482967
COG1235:Phosphoribosyl 1,2-cyclic phosphodiesterase	0.000803798	0.000843387	0.000799078	0.000693028	0.00070372
COG1236:RNA processing exonuclease, beta-lactamase fold, Cft2 family	8.6805e-05	9.28836e-05	6.1009e-05	0.000122102	0.000212475
COG1237:Metal-dependent hydrolase, beta-lactamase superfamily II	1.00321e-05	1.28257e-05	3.29339e-06	1.73554e-05	1.02902e-05
COG1238:Uncharacterized membrane protein YqaA, SNARE-associated domain	5.40514e-05	8.09031e-05	6.8105e-05	0.000230947	0.000219139
COG1239:Mg-chelatase subunit ChlI	1.83288e-05	1.25685e-05	1.63119e-05	4.17482e-05	6.34083e-05
COG1240:Mg-chelatase subunit ChlD	1.77854e-05	1.84416e-05	1.77046e-05	4.7203e-05	5.42061e-05
COG1241:DNA replicative helicase MCM subunit Mcm2, Cdc46/Mcm family	1.04942e-06	3.7698e-07	7.62625e-09	8.08847e-09	8.66952e-08
COG1242:Radical SAM superfamily enzyme	6.79344e-05	8.69466e-05	4.54933e-05	0.000393614	0.000137435
COG1243:Histone acetyltransferase, component of the RNA polymerase elongator complex	1.96332e-06	1.62274e-06	1.88887e-06	1.62048e-05	1.69938e-06
COG1244:Uncharacterized Fe-S cluster-containing protein. MiaB family	2.44217e-07	1.96344e-07	0	0	0
COG1245:Translation initiation factor RLI1, contains Fe-S and AAA+ ATPase domains	1.04539e-06	3.7698e-07	7.62625e-09	8.08847e-09	8.66952e-08
COG1246:N-acetylglutamate synthase or related acetyltransferase, GNAT family	7.66137e-05	3.73264e-05	4.28341e-05	0.000221126	0.000187325
COG1247:L-amino acid N-acyltransferase YncA	0.000304457	0.000324923	0.000218064	0.000444878	0.000455571
COG1249:Pyruvate/2-oxoglutarate dehydrogenase complex, dihydrolipoamide dehydrogenase (E3) component or related enzyme	0.000795039	0.000841232	0.000844473	0.00112188	0.00104004
COG1250:3-hydroxyacyl-CoA dehydrogenase	0.000266138	0.000251036	0.000209628	0.000642529	0.000766577
COG1251:NAD(P)H-nitrite reductase, large subunit	4.24368e-05	3.12349e-05	4.59542e-05	0.00012411	0.000164362
COG1252:NADH dehydrogenase, FAD-containing subunit	0.000303808	0.000358869	0.000524151	0.000302816	0.000342441
COG1253:Hemolysin or related protein, contains CBS domains	0.00105759	0.00100978	0.000907364	0.00108994	0.000788058
COG1254:Acylphosphatase	0.000365009	0.000444895	0.000515297	0.00025963	0.000239858
COG1255:Uncharacterized protein, UPF0146 family	1.69092e-07	1.64929e-07	0	0	0
COG1256:Flagellar hook-associated protein FlgK	4.46766e-05	5.26646e-05	4.98011e-05	0.000111815	0.000157048
COG1257:Hydroxymethylglutaryl-CoA reductase	0.00076316	0.000664087	0.000694415	0.000218807	0.000314904
COG1258:tRNA U54 and U55 pseudouridine synthase Pus10	1.04539e-06	3.7698e-07	7.62625e-09	8.08847e-09	8.66952e-08
COG1259:Bifunctional DNase/RNase	4.23992e-05	2.16385e-05	5.40496e-05	0.000127871	7.29809e-05
COG1260:Myo-inositol-1-phosphate synthase	0.000121089	3.64178e-05	4.30261e-05	0.000152149	5.10627e-05
COG1261:Flagella basal body P-ring formation protein FlgA	3.19444e-05	3.24834e-05	2.23885e-05	9.93664e-05	0.000137603
COG1262:Formylglycine-generating enzyme, required for sulfatase activity, contains SUMF1/FGE domain	0.000132751	0.00011561	9.23993e-05	0.00016295	0.000303425
COG1263:Phosphotransferase system IIC components, glucose/maltose/N-acetylglucosamine-specific	0.0017177	0.00180822	0.00231495	0.0012256	0.000911122
COG1264:Phosphotransferase system IIB components	3.20378e-05	2.05693e-05	8.67295e-06	6.68542e-05	2.46988e-05
COG1266:Membrane protease YdiL, CAAX protease family	0.000454274	0.000490984	0.000572944	0.000467897	0.000230717
COG1267:Phosphatidylglycerophosphatase A	5.52912e-05	5.69919e-05	3.95794e-05	0.000203904	0.000195751
COG1268:Biotin transporter BioY	0.000241697	0.000215919	0.000116123	0.000352153	0.000135252
COG1269:Archaeal/vacuolar-type H+-ATPase subunit I/STV1	5.288e-05	6.11902e-05	2.25977e-05	0.000178054	6.72598e-05
COG1270:Cobalamin biosynthesis protein CobD/CbiB	7.87441e-05	0.000104424	6.22621e-05	0.000175658	0.000223696
COG1271:Cytochrome bd-type quinol oxidase, subunit 1	0.000282316	0.000347091	0.000513401	0.000219041	0.000276912
COG1272:Predicted membrane channel-forming protein YqfA, hemolysin III family	0.000737398	0.000817452	0.00072197	0.000364229	0.000464473
COG1273:Non-homologous end joining protein Ku, dsDNA break repair	4.54931e-05	3.87637e-05	0.000102009	6.11476e-05	0.000111286
COG1274:Phosphoenolpyruvate carboxykinase, GTP-dependent	4.43126e-05	3.46024e-05	1.19313e-05	7.02822e-05	9.37574e-05
COG1275:Tellurite resistance protein TehA and related permeases	2.59166e-05	2.29865e-05	5.16262e-05	0.000157452	0.000123288
COG1276:Putative copper export protein	5.18674e-05	6.25227e-05	4.04905e-05	0.000109946	0.000176456
COG1277:ABC-type transport system involved in multi-copper enzyme maturation, permease component	5.02682e-05	6.42653e-05	2.93726e-05	7.1192e-05	0.000116366
COG1278:Cold shock protein, CspA family	0.00110556	0.00106207	0.00110462	0.00102084	0.00118321
COG1279:Arginine exporter protein ArgO	5.29444e-05	9.73741e-05	5.16777e-05	0.000133165	0.000164653
COG1280:Threonine/homoserine/homoserine lactone efflux protein	0.000263343	0.000321314	0.000429738	0.00092937	0.00125272
COG1281:Redox-regulated molecular chaperone, HSP33 family	0.000382866	0.000450797	0.000543914	0.000303387	0.000309878
COG1282:NAD/NADP transhydrogenase beta subunit	6.14496e-05	9.72622e-05	5.10104e-05	0.000154135	0.000186682
COG1283:Na+/phosphate symporter	8.59778e-05	0.000151306	7.98017e-05	0.000442363	0.000203168
COG1284:Uncharacterized membrane-anchored protein YitT, contains DUF161 and DUF2179 domains	0.0016499	0.00183323	0.00200301	0.00109021	0.000911353
COG1285:Uncharacterized membrane protein YhiD, involved in acid resistance	0.00105156	0.00101608	0.000911816	0.00035691	0.000667198
COG1286:Uncharacterized membrane protein, required for colicin V production	0.000169016	0.000138784	9.33267e-05	0.000206274	0.000185878
COG1287:Asparagine N-glycosylation enzyme, membrane subunit Stt3	1.44388e-06	7.61814e-07	4.42322e-07	4.02806e-06	6.3051e-07
COG1288:Uncharacterized membrane protein YfcC, ion transporter superfamily	0.00013012	0.000144924	6.3127e-05	0.000224981	0.000106992
COG1289:Uncharacterized membrane protein YccC	5.96082e-05	9.48177e-05	9.31069e-05	0.000361011	0.000431631
COG1290:Cytochrome b subunit of the bc complex	6.60591e-05	4.42113e-05	4.93999e-05	9.77651e-05	0.000124143
COG1291:Flagellar motor component MotA	8.24932e-05	7.48852e-05	7.23484e-05	0.000164839	0.000217848
COG1292:Choline-glycine betaine transporter	9.00569e-05	6.01849e-05	4.90916e-05	0.000329797	0.00029127
COG1293:Predicted component of the ribosome quality control (RQC) complex, YloA/Tae2 family, contains fibronectin-binding (FbpA) and DUF814 domains	0.000691481	0.000688844	0.000677404	0.000242393	0.000335077
COG1294:Cytochrome bd-type quinol oxidase, subunit 2	0.000299393	0.000365987	0.000553822	0.000362361	0.000351043
COG1295:Uncharacterized membrane protein, BrkB/YihY/UPF0761 family (not an RNase)	0.000831919	0.000834624	0.00080181	0.000613398	0.000673056
COG1296:Predicted branched-chain amino acid permease (azaleucine resistance)	0.000139605	0.000173244	0.000105034	0.00036787	0.000307462
COG1297:Uncharacterized membrane protein, oligopeptide transporter (OPT) family	6.20459e-05	9.51743e-05	3.52874e-05	0.000229658	0.000167438
COG1298:Flagellar biosynthesis pathway, component FlhA	6.42879e-05	6.25257e-05	5.38582e-05	0.000161794	0.000198476
COG1299:Phosphotransferase system, fructose-specific IIC component	0.000764478	0.000713929	0.000775198	0.000550286	0.000570897
COG1300:Uncharacterized membrane protein SpoIIM, required for sporulation	1.92697e-05	1.4834e-05	1.81363e-05	3.06167e-05	4.8366e-05
COG1301:Na+/H+-dicarboxylate symporter	0.00021226	0.000297749	0.000140381	0.000606658	0.000547541
COG1302:Uncharacterized conserved protein YloU, alkaline shock protein (Asp23) family	0.00142875	0.00139614	0.00149971	0.000628411	0.000719833
COG1303:Predicted rRNA methylase, SpoU family	1.04539e-06	3.7698e-07	7.62625e-09	8.08847e-09	8.66952e-08
COG1304:FMN-dependent dehydrogenase, includes L-lactate dehydrogenase and type II isopentenyl diphosphate isomerase	0.00125044	0.00123575	0.0017021	0.000506822	0.000610832
COG1305:Transglutaminase-like enzyme, putative cysteine protease	0.000114454	0.000154649	0.000132881	0.000201548	0.000335375
COG1306:Uncharacterized protein	1.92892e-05	2.886e-05	8.45026e-06	5.46662e-05	6.05951e-05
COG1307:Fatty acid-binding protein DegV (function unknown)	0.00242589	0.0024172	0.00266395	0.000852674	0.0011362
COG1308:Transcription factor homologous to NACalpha-BTF3	1.04539e-06	3.7698e-07	7.62625e-09	8.08847e-09	8.66952e-08
COG1309:DNA-binding transcriptional regulator, AcrR family	0.00131145	0.00142106	0.000925438	0.00312299	0.00246692
COG1310:Proteasome lid subunit RPN8/RPN11, contains Jab1/MPN domain metalloenzyme (JAMM) motif	1.69561e-05	1.21189e-05	1.56964e-05	0.000111569	0.000117291
COG1311:Archaeal DNA polymerase II, small subunit/DNA polymerase delta, subunit B	1.02929e-06	3.7698e-07	7.62625e-09	8.08847e-09	8.66952e-08
COG1312:D-mannonate dehydratase	1.71496e-05	4.18242e-05	5.86034e-05	0.000119875	6.98728e-05
COG1313:Uncharacterized Fe-S protein PflX, radical SAM superfamily	2.42325e-05	4.17877e-05	5.10933e-05	5.94654e-05	5.36587e-05
COG1314:Preprotein translocase subunit SecG	0.000874009	0.000807655	0.000767344	0.000555409	0.000536785
COG1315:Uncharacterized conserved protein, DUF342 family	5.15642e-06	9.49416e-06	3.94231e-06	1.13913e-05	1.39612e-05
COG1316:Anionic cell wall polymer biosynthesis enzyme, LytR-Cps2A-Psr (LCP) family	0.00193199	0.0018165	0.00194505	0.000899283	0.00082332
COG1317:Flagellar biosynthesis/type III secretory pathway protein FliH	6.27812e-05	9.32024e-05	3.88521e-05	0.000138676	0.000219544
COG1318:Predicted transcriptional regulator	2.4156e-08	0	0	0	0
COG1319:CO or xanthine dehydrogenase, FAD-binding subunit	9.56579e-05	0.000111188	6.13005e-05	0.000278661	0.000331788
COG1320:Multisubunit Na+/H+ antiporter, MnhG subunit	4.89754e-05	2.22403e-05	7.03329e-05	0.000132663	8.99832e-05
COG1321:Mn-dependent transcriptional regulator, DtxR family	0.000143147	0.000125956	8.48384e-05	0.000374827	0.000148564
COG1322:DNA anti-recombination protein (rearrangement mutator) RmuC	0.000217979	0.000192502	0.000159582	0.000454188	0.000283839
COG1323:Predicted nucleotidyltransferase	0.000687302	0.000686249	0.000676691	0.000239554	0.000321083
COG1324:Uncharacterized protein involved in tolerance to divalent cations	3.92067e-05	3.93878e-05	1.29691e-05	8.36128e-05	0.000112886
COG1325:Exosome subunit, RNA binding protein with dsRBD fold	1.01318e-06	3.69126e-07	7.62625e-09	8.08847e-09	8.66952e-08
COG1326:Uncharacterized archaeal Zn-finger protein	2.7103e-07	1.96344e-07	0	0	0
COG1327:Transcriptional regulator NrdR, contains Zn-ribbon and ATP-cone domains	0.000869661	0.000811008	0.000807255	0.000510898	0.00056974
COG1328:Anaerobic ribonucleoside-triphosphate reductase	0.000826322	0.000836021	0.000784808	0.000616683	0.000533329
COG1329:RNA polymerase-interacting regulator, CarD/CdnL/TRCF family	0.000146743	0.000115851	7.55106e-05	0.000258114	9.12931e-05
COG1330:Exonuclease V gamma subunit	1.78601e-05	1.3747e-05	1.92673e-05	7.60862e-05	9.71765e-05
COG1331:Uncharacterized conserved protein YyaL, SSP411 family, contains thoiredoxin and six-hairpin glycosidase-like domains	2.41225e-05	8.77232e-06	4.64919e-06	1.87127e-05	2.96505e-05
COG1332:CRISPR/Cas system CSM-associated protein Csm5, group 7 of RAMP superfamily	4.57595e-07	1.69641e-07	4.33552e-07	9.70616e-08	3.48357e-07
COG1333:Cytochrome c biogenesis protein ResB	3.79705e-05	3.04529e-05	1.15791e-05	5.8427e-05	7.55279e-05
COG1334:Uncharacterized conserved protein, FlaG/YvyC family	5.70025e-06	7.2549e-06	1.38276e-05	2.8347e-05	4.65455e-05
COG1335:Nicotinamidase-related amidase	0.000923854	0.000780595	0.000706714	0.00108832	0.00117768
COG1336:CRISPR/Cas system CMR subunit Cmr4, Cas7 group, RAMP superfamily	3.79732e-07	9.81718e-08	1.52525e-08	1.15261e-07	4.8037e-07
COG1337:CRISPR/Cas system CSM-associated protein Csm3, group 7 of RAMP superfamily	1.38551e-06	1.04863e-06	1.66824e-06	1.09289e-05	2.08723e-06
COG1338:Flagellar biosynthetic protein FliP	6.56652e-05	6.19563e-05	5.38175e-05	0.000127398	0.000169528
COG1339:Archaeal CTP-dependent riboflavin kinase	9.08507e-07	2.19905e-07	7.62625e-09	8.08847e-09	8.66952e-08
COG1340:Uncharacterized coiled-coil protein, contains DUF342 domain	4.76356e-07	3.92687e-08	0	0	0
COG1341:Polynucleotide 5'-kinase, involved in rRNA processing	2.4156e-07	5.49762e-08	0	8.08847e-09	2.67967e-07
COG1342:Predicted DNA-binding protein, UPF0251 family	1.36778e-05	3.22758e-05	7.26232e-06	4.28413e-05	2.94507e-05
COG1343:CRISPR/Cas system-associated endoribonuclease Cas2	1.89886e-05	2.91017e-05	1.18551e-05	5.39144e-05	3.77206e-05
COG1344:Flagellin and related hook-associated protein FlgL	0.000125731	0.000136279	0.000208978	0.000275889	0.000335749
COG1345:Flagellar capping protein FliD	6.24071e-05	6.76895e-05	3.17485e-05	0.000139616	0.000204923
COG1346:Putative effector of murein hydrolase	9.67583e-05	0.000134198	7.43095e-05	0.000346063	0.000278083
COG1347:Na+-transporting NADH:ubiquinone oxidoreductase, subunit NqrD	1.80361e-05	4.19339e-05	2.61417e-05	0.000156119	8.24014e-05
COG1348:Nitrogenase subunit NifH, an ATPase	1.03225e-05	2.24532e-05	7.299e-06	3.76278e-05	5.35289e-05
COG1349:DNA-binding transcriptional regulator of sugar metabolism, DeoR/GlpR family	0.00201064	0.00180637	0.00208925	0.00130383	0.00150587
COG1350:Predicted alternative tryptophan synthase beta-subunit (paralog of TrpB)	1.42784e-05	1.97274e-05	1.27608e-05	0.000102103	5.22115e-05
COG1351:Thymidylate synthase ThyX	2.7772e-05	2.28607e-05	1.24042e-05	0.000110919	2.45413e-05
COG1352:Methylase of chemotaxis methyl-accepting proteins	0.000102363	0.000101793	0.000125097	0.000215327	0.000346117
COG1353:CRISPR/Cas system-associated protein Cas10, large subunit of type III CRISPR-Cas systems, contains HD superfamily nuclease domain	5.33445e-07	7.01732e-07	6.87125e-07	2.75008e-07	8.97689e-07
COG1354:Chromatin segregation and condensation protein Rec8/ScpA/Scc1, kleisin family	0.000776626	0.000785232	0.000769799	0.000380431	0.000504853
COG1355:Predicted class III extradiol dioxygenase, MEMO1 family	6.76005e-06	2.28937e-06	1.33886e-06	4.69536e-06	2.08053e-06
COG1356:Transcriptional regulator	1.28832e-07	2.35612e-08	0	0	0
COG1357:Uncharacterized protein YjbI, contains pentapeptide repeats	4.46994e-05	4.62905e-05	7.05592e-05	0.000205449	0.00027995
COG1358:Ribosomal protein L7Ae or related RNA K-turn-binding protein	0.000687444	0.000659083	0.00067189	0.000184067	0.000301534
COG1359:Quinol monooxygenase YgiN	0.000548117	0.000634362	0.00103517	0.000291528	0.000438341
COG1360:Flagellar motor protein MotB	0.000115413	0.000144041	0.000114194	0.000345966	0.000361267
COG1361:Uncharacterized conserved protein	5.25795e-07	4.47664e-07	2.51666e-07	5.09574e-07	1.10339e-07
COG1362:Aspartyl aminopeptidase	5.56654e-05	0.000102965	4.53367e-05	0.000279036	0.000147819
COG1363:Putative aminopeptidase FrvX	0.000708888	0.000669728	0.000702243	0.000350668	0.000398343
COG1364:N-acetylglutamate synthase (N-acetylornithine aminotransferase)	8.15165e-05	0.000113914	5.84535e-05	0.000167537	0.000179513
COG1365:Predicted ATPase, PP-loop superfamily	3.2208e-08	1.57075e-07	0	0	0
COG1366:Anti-anti-sigma regulatory factor (antagonist of anti-sigma factor)	0.000120876	0.000102077	0.00019865	0.000280735	0.000323607
COG1367:CRISPR/Cas system CMR-associated protein Cmr1, group 7 of RAMP superfamily	2.14747e-07	7.85375e-09	0	1.21327e-08	2.52204e-08
COG1368:Phosphoglycerol transferase MdoB or a related enzyme of AlkP superfamily	0.00153187	0.00154432	0.00148661	0.000698391	0.000809377
COG1369:RNase P/RNase MRP subunit POP5	4.69673e-07	1.80636e-07	0	0	0
COG1370:tRNA-guanine transglycosylase, archaeosine-15-forming	9.48767e-07	2.04197e-07	7.62625e-09	8.08847e-09	8.66952e-08
COG1371:SHS2 domain protein implicated in nucleic acid metabolism	3.99379e-06	8.19382e-07	2.30694e-07	1.31235e-06	6.40993e-07
COG1373:Predicted ATPase, AAA+ superfamily	0.000733427	0.000944853	0.00122601	0.000981937	0.000470946
COG1374:Rbosome biogenesis protein Nip4, contains PUA domain	4.8312e-08	0	0	0	0
COG1376:Lipoprotein-anchoring transpeptidase ErfK/SrfK	0.000236508	0.000200412	0.000310531	0.00044011	0.000303834
COG1377:Flagellar biosynthesis protein FlhB	7.92553e-05	0.000103381	6.24146e-05	0.000145726	0.000195394
COG1378:Sugar-specific transcriptional regulator TrmB	4.11739e-06	4.30755e-06	1.12426e-06	1.09384e-05	1.83904e-06
COG1379:PHP family phosphoesterase with a Zn ribbon	3.26774e-06	4.27283e-06	1.85402e-06	4.90444e-06	1.98721e-06
COG1380:Putative effector of murein hydrolase LrgA, UPF0299 family	9.76247e-05	0.000136346	7.51383e-05	0.000343389	0.000260994
COG1381:Recombinational DNA repair protein (RecF pathway)	0.000821975	0.000748478	0.000805585	0.000480814	0.00054101
COG1382:Prefoldin, chaperonin cofactor	1.04539e-06	3.7698e-07	7.62625e-09	8.08847e-09	8.66952e-08
COG1383:Ribosomal protein S17E	1.04539e-06	3.7698e-07	7.62625e-09	8.08847e-09	8.66952e-08
COG1384:Lysyl-tRNA synthetase, class I	1.44848e-05	7.1312e-06	6.28845e-06	4.79986e-06	1.22492e-05
COG1385:16S rRNA U1498 N3-methylase RsmE	0.000259409	0.000236864	0.00014944	0.000600296	0.000399088
COG1386:Chromosome segregation and condensation protein ScpB	0.000776139	0.000785303	0.000769364	0.00038069	0.000505055
COG1387:Histidinol phosphatase or related hydrolase of the PHP family	0.000106881	0.000121089	8.11889e-05	0.000270838	0.000138378
COG1388:LysM repeat	1.91969e-05	1.71352e-05	1.78873e-05	6.08998e-05	4.76358e-05
COG1389:DNA topoisomerase VI, subunit B	1.44396e-06	3.33784e-07	3.96565e-07	4.85308e-08	7.88138e-08
COG1390:Archaeal/vacuolar-type H+-ATPase subunit E/Vma4	1.93737e-05	5.29592e-05	1.50856e-05	9.61897e-05	4.99556e-05
COG1391:Glutamine synthetase adenylyltransferase	0.000161351	0.000112828	8.51586e-05	0.00025564	0.000211365
COG1392:Uncharacterized conserved protein YkaA, distantly related to PhoU, UPF0111/DUF47 family	0.000431772	0.000412976	0.000272916	0.000154193	0.000316787
COG1393:Arsenate reductase and related proteins, glutaredoxin family	0.00119025	0.00114092	0.00132338	0.000738402	0.000824265
COG1394:Archaeal/vacuolar-type H+-ATPase subunit D/Vma8	5.57043e-05	6.65622e-05	2.39018e-05	0.000206407	7.25995e-05
COG1395:Predicted transcriptional regulator	2.60321e-07	1.96344e-07	0	0	0
COG1396:Transcriptional regulator, contains XRE-family HTH domain	0.00144589	0.00138753	0.00115051	0.000718377	0.000878791
COG1397:ADP-ribosylglycohydrolase	7.88134e-05	6.57733e-05	3.96928e-05	0.000283235	0.000153819
COG1398:Fatty-acid desaturase	4.91892e-05	4.34237e-05	2.27461e-05	6.52464e-05	0.000158349
COG1399:Uncharacterized metal-binding protein YceD, DUF177 family	0.000859026	0.000805987	0.00076923	0.000562584	0.000564194
COG1400:Signal recognition particle subunit SEC65	1.04539e-06	3.7698e-07	7.62625e-09	8.08847e-09	8.66952e-08
COG1401:5-methylcytosine-specific restriction endonuclease McrBC, GTP-binding regulatory subunit McrB	2.37534e-06	1.729e-06	1.25055e-06	2.10333e-05	1.74675e-06
COG1402:Creatinine amidohydrolase/Fe(II)-dependent formamide hydrolase involved in riboflavin and F420 biosynthesis	2.26533e-05	1.73464e-05	7.29434e-05	5.40027e-05	4.62447e-05
COG1403:5-methylcytosine-specific restriction endonuclease McrA	3.30459e-05	1.83196e-05	2.65174e-05	6.73682e-05	7.42071e-05
COG1404:Serine protease, subtilisin family	8.47317e-05	0.000100824	1.14047e-05	2.68291e-05	4.36018e-05
COG1405:Transcription initiation factor TFIIIB, Brf1 subunit/Transcription initiation factor TFIIB	4.00047e-06	1.30372e-06	3.0505e-08	4.85308e-08	5.20171e-07
COG1406:Chemotaxis protein CheX, a CheY~P-specific phosphatase	4.00925e-06	3.25436e-06	2.8407e-06	7.25916e-06	7.48227e-06
COG1407:Metallophosphoesterase superfamily enzyme	3.70492e-05	3.58353e-05	3.91257e-05	4.80627e-05	0.000103187
COG1408:Predicted phosphohydrolase, MPP superfamily	0.000117237	0.00015032	8.3956e-05	0.000377377	0.000235846
COG1409:3',5'-cyclic AMP phosphodiesterase CpdA	9.95262e-05	9.48532e-05	0.000108944	0.00023502	0.000293855
COG1410:Methionine synthase I, cobalamin-binding domain	7.08297e-05	5.1858e-05	5.15084e-05	0.000122984	0.000190721
COG1411:Uncharacterized protein related to proFAR isomerase (HisA)	3.12281e-06	2.02234e-06	1.25696e-06	1.25776e-06	4.35974e-06
COG1412:rRNA-processing protein FCF1	1.04539e-06	3.69126e-07	7.62625e-09	8.08847e-09	8.66952e-08
COG1413:HEAT repeat	2.8673e-05	3.09386e-05	6.971e-06	4.47735e-05	9.78042e-05
COG1414:DNA-binding transcriptional regulator, IclR family	0.0003089	0.000409177	0.000325567	0.000780792	0.00108201
COG1415:Uncharacterized protein	2.07741e-06	9.2148e-07	1.96757e-05	1.87782e-06	1.24132e-06
COG1416:Intracellular sulfur oxidation protein, DsrE/DsrF family	2.1743e-05	3.38219e-05	6.82336e-06	4.92259e-05	6.26198e-05
COG1418:HD superfamily phosphodieaserase, includes HD domain of RNase Y	0.001748	0.00164966	0.00161079	0.000553232	0.000878313
COG1419:Flagellar biosynthesis GTPase FlhF	4.04882e-05	4.17142e-05	2.57654e-05	6.31592e-05	0.000111998
COG1420:Transcriptional regulator of heat shock response	0.000851192	0.000797428	0.00074623	0.000435692	0.000458616
COG1421:CRISPR/Cas system CSM-associated protein Csm2, small subunit	5.90211e-08	2.35612e-08	4.05335e-07	2.50743e-08	7.88138e-08
COG1422:Uncharacterized archaeal membrane protein, DUF106 family, distantly related to YidC/Oxa1	1.04942e-06	3.7698e-07	7.62625e-09	8.08847e-09	8.66952e-08
COG1423:ATP-dependent RNA circularization protein, DNA/RNA ligase (PAB1020) family	1.63697e-07	1.57075e-08	0	0	0
COG1424:Pimeloyl-CoA synthetase	3.9549e-06	3.2619e-06	1.41078e-06	4.35834e-05	4.45889e-06
COG1426:Cytoskeletal protein RodZ, contains Xre-like HTH and DUF4115 domains	0.000352051	0.000385066	0.000501971	0.000185677	0.000237193
COG1427:Predicted periplasmic solute-binding protein	6.48645e-06	3.61956e-06	1.69707e-06	8.16846e-06	4.52037e-06
COG1428:Deoxyadenosine/deoxycytidine kinase	0.00133288	0.00134382	0.00133202	0.000285352	0.000593435
COG1429:Cobalamin biosynthesis protein CobN, Mg-chelatase	1.4075e-05	9.8863e-06	3.79711e-05	4.13138e-05	7.46809e-05
COG1430:Uncharacterized conserved membrane protein, UPF0127 family	4.36089e-05	4.05332e-05	3.41848e-05	4.06488e-05	9.01024e-05
COG1432:Uncharacterized conserved protein, LabA/DUF88 family	4.40107e-05	2.94045e-05	8.3553e-05	8.74076e-05	9.83758e-05
COG1433:Predicted Fe-Mo cluster-binding protein, NifX family	1.89499e-05	3.35901e-05	9.21395e-06	4.60752e-05	3.38125e-05
COG1434:Uncharacterized SAM-binding protein YcdF, DUF218 family	0.000410074	0.000452211	0.000575631	0.00031283	0.00036889
COG1435:Thymidine kinase	0.000714622	0.000712995	0.000714531	0.000388606	0.00038923
COG1436:Archaeal/vacuolar-type H+-ATPase subunit F/Vma7	5.19129e-05	5.68378e-05	2.00782e-05	0.000157046	6.32567e-05
COG1437:Adenylate cyclase class IV, CYTH domain (includes archaeal enzymes of unknown function)	1.9467e-05	3.00561e-05	8.17686e-06	8.54363e-05	6.46307e-05
COG1438:Arginine repressor	0.000270242	0.000206379	0.000147969	0.000662748	0.000224864
COG1439:rRNA maturation endonuclease Nob1	1.04539e-06	3.69126e-07	7.62625e-09	8.08847e-09	8.66952e-08
COG1440:Phosphotransferase system cellobiose-specific component IIB	0.000725575	0.000636747	0.000762578	0.000377528	0.000372115
COG1441:O-succinylbenzoate synthase	8.16875e-07	1.44344e-06	2.10118e-06	4.57612e-05	3.54366e-05
COG1442:Lipopolysaccharide biosynthesis protein, LPS:glycosyltransferase	0.000627242	0.00074864	0.000958497	0.000165086	0.000186748
COG1443:Isopentenyldiphosphate isomerase	2.74247e-05	2.45825e-05	2.3884e-05	0.00016852	0.000116035
COG1444:tRNA(Met) C34 N-acetyltransferase TmcA	1.70662e-06	2.36429e-06	2.7151e-06	4.76008e-05	3.60017e-05
COG1445:Phosphotransferase system fructose-specific component IIB	5.55515e-06	7.31977e-06	6.68318e-06	0.000142811	9.73495e-05
COG1446:Isoaspartyl peptidase or L-asparaginase, Ntn-hydrolase superfamily	6.89221e-05	9.26716e-05	5.68258e-05	9.98901e-05	0.000123482
COG1447:Phosphotransferase system cellobiose-specific component IIA	0.000809602	0.000655487	0.000824242	0.000499675	0.000391303
COG1448:Aspartate/tyrosine/aromatic aminotransferase	5.29533e-05	8.37455e-05	4.83314e-05	0.000230091	0.000264647
COG1449:Alpha-amylase/alpha-mannosidase, GH57 family	9.93914e-06	3.48307e-05	1.50788e-05	0.000119437	4.21173e-05
COG1450:Type II secretory pathway component GspD/PulD (secretin)	5.89206e-05	8.24073e-05	4.8079e-05	0.000187935	0.000302333
COG1451:Predicted metal-dependent hydrolase	0.000443805	0.000433839	0.000248617	0.000236379	0.00041912
COG1452:LPS assembly outer membrane protein LptD (organic solvent tolerance protein OstA)	5.58662e-05	4.77705e-05	5.11117e-05	0.000117304	0.000169958
COG1453:Predicted oxidoreductase of the aldo/keto reductase family	2.76417e-05	5.56114e-05	1.3428e-05	7.07219e-05	7.03612e-05
COG1454:Alcohol dehydrogenase, class IV	0.00109073	0.00104242	0.00100916	0.00106058	0.000947355
COG1455:Phosphotransferase system cellobiose-specific component IIC	0.00191619	0.00192859	0.00272967	0.00073958	0.000697118
COG1456:CO dehydrogenase/acetyl-CoA synthase gamma subunit (corrinoid Fe-S protein)	2.85798e-06	4.94472e-06	7.85503e-07	1.21731e-05	1.87246e-06
COG1457:Purine-cytosine permease or related protein	0.000432671	0.000322014	0.000236722	0.000213417	0.000395574
COG1458:Predicted DNA-binding protein containing PIN domain, UPF0278 family	3.16685e-07	2.35612e-08	3.81312e-08	4.04423e-08	7.88138e-09
COG1459:Type II secretory pathway, component PulF	0.000811514	0.000799395	0.000738395	0.000503549	0.000769456
COG1460:DNA-directed RNA polymerase, subunit F	1.04539e-06	3.7698e-07	7.62625e-09	8.08847e-09	8.66952e-08
COG1461:Predicted kinase related to dihydroxyacetone kinase	0.000709522	0.000690519	0.000718749	0.000274192	0.000339322
COG1462:Curli biogenesis system outer membrane secretion channel CsgG	2.61671e-05	2.79203e-05	1.97458e-05	9.0355e-05	0.000128465
COG1463:ABC-type transporter Mla maintaining outer membrane lipid asymmetry, periplasmic component MlaD	7.86346e-05	8.96013e-05	6.42749e-05	0.00022215	0.000178791
COG1464:ABC-type metal ion transport system, periplasmic component/surface antigen	0.000887119	0.000880304	0.000858986	0.000730788	0.000773381
COG1465:3-dehydroquinate synthase, class II	1.00513e-06	9.77792e-07	2.62572e-07	8.68944e-07	5.35382e-07
COG1466:DNA polymerase III, delta subunit	0.000887985	0.000853892	0.000829027	0.000659471	0.000624255
COG1467:Eukaryotic-type DNA primase, catalytic (small) subunit	1.04539e-06	3.7698e-07	7.62625e-09	8.08847e-09	8.66952e-08
COG1468:CRISPR/Cas system-associated exonuclease Cas4, RecB family	1.02383e-05	1.40753e-05	6.25085e-06	3.8865e-05	1.37014e-05
COG1469:GTP cyclohydrolase FolE2	2.94928e-05	3.33047e-05	2.26864e-05	6.80864e-05	0.00010325
COG1470:Uncharacterized membrane protein	1.02582e-07	4.44129e-07	2.49378e-07	1.46458e-06	4.79818e-07
COG1471:Ribosomal protein S4E	1.04539e-06	3.7698e-07	7.62625e-09	8.08847e-09	8.66952e-08
COG1472:Periplasmic beta-glucosidase and related glycosidases	0.000480269	0.000531475	0.000614354	0.000752171	0.000563418
COG1473:Metal-dependent amidase/aminoacylase/carboxypeptidase	0.00107203	0.00119011	0.00102265	0.00114472	0.00094846
COG1474:Cdc6-related protein, AAA superfamily ATPase	2.14312e-06	7.61814e-07	3.30216e-08	7.21249e-07	6.34451e-07
COG1475:Chromosome segregation protein Spo0J, contains ParB-like nuclease domain	0.00164977	0.00164864	0.00160032	0.00100061	0.00125297
COG1476:DNA-binding transcriptional regulator, XRE-family HTH domain	0.00170743	0.00161785	0.00162111	0.00197355	0.00111908
COG1477:Thiamine biosynthesis lipoprotein ApbE	0.000513539	0.000551962	0.000587191	0.000628962	0.000462298
COG1478:F420-0:Gamma-glutamyl ligase (F420 biosynthesis)	1.47277e-05	2.0331e-06	2.65584e-06	4.63e-06	7.24102e-06
COG1479:Uncharacterized conserved protein, contains ParB-like and HNH nuclease domains	3.53358e-05	1.31218e-05	3.52609e-05	3.6517e-05	1.44106e-05
COG1480:Membrane-associated HD superfamily phosphohydrolase	2.56691e-05	3.87524e-05	1.95265e-05	0.000137722	7.49175e-05
COG1481:DNA-binding transcriptional regulator WhiA, involved in cell division	0.000809239	0.000765365	0.000757512	0.0004037	0.000390242
COG1482:Mannose-6-phosphate isomerase, class I	0.000703725	0.000701282	0.000727224	0.000376114	0.000395463
COG1483:Predicted ATPase, AAA+ superfamily	3.46236e-07	1.57075e-08	7.62625e-08	3.4376e-08	2.12797e-07
COG1484:DNA replication protein DnaC	0.000834678	0.000924839	0.000745151	0.00063606	0.00059743
COG1485:Predicted ATPase	5.33805e-05	4.37348e-05	6.98696e-05	0.000147144	0.000238684
COG1486:Alpha-galactosidase/6-phospho-beta-glucosidase, family 4 of glycosyl hydrolase	0.000618161	0.000622222	0.000693558	0.000181446	0.00032619
COG1487:Predicted nucleic acid-binding protein, contains PIN domain	4.75267e-05	3.79827e-05	9.8705e-05	6.39373e-05	9.8209e-05
COG1488:Nicotinic acid phosphoribosyltransferase	0.000926084	0.000922308	0.000827848	0.000654294	0.000630853
COG1489:DNA-binding protein, stimulates sugar fermentation	2.20973e-05	4.42335e-05	2.65703e-05	0.000134596	0.000115952
COG1490:D-Tyr-tRNAtyr deacylase	0.000776131	0.000823786	0.000767348	0.000557722	0.000571669
COG1491:Predicted nucleic acid-binding OB-fold protein	1.04539e-06	3.7698e-07	7.62625e-09	8.08847e-09	8.66952e-08
COG1492:Cobyric acid synthase	6.2535e-05	8.15626e-05	5.68714e-05	0.000141217	0.000163311
COG1493:Serine kinase of the HPr protein, regulates carbohydrate metabolism	0.000708624	0.000691234	0.000680543	0.000239211	0.00036057
COG1494:Fructose-1,6-bisphosphatase/sedoheptulose 1,7-bisphosphatase or related protein	3.83927e-05	2.61609e-05	1.8858e-05	0.000172235	0.000114426
COG1495:Disulfide bond formation protein DsbB	5.24025e-05	4.76826e-05	6.30522e-05	0.000128963	0.00017802
COG1496:Copper oxidase (laccase) domain	0.000214289	0.000217023	0.000166373	0.000500097	0.000357702
COG1497:Predicted transcriptional regulator	2.36165e-07	1.80636e-07	0	0	0
COG1498:RNA processing factor Prp31, contains Nop domain	1.01318e-06	3.61272e-07	7.62625e-09	8.08847e-09	8.66952e-08
COG1499:NMD protein affecting ribosome stability and mRNA decay	2.60321e-07	1.96344e-07	0	0	0
COG1500:Ribosome maturation protein Sdo1	1.04539e-06	3.7698e-07	7.62625e-09	8.08847e-09	8.66952e-08
COG1501:Alpha-glucosidase, glycosyl hydrolase family GH31	0.00074966	0.000767081	0.000699409	0.000292765	0.000448553
COG1502:Phosphatidylserine/phosphatidylglycerophosphate/cardiolipin synthase or related enzyme	0.00112168	0.00121662	0.0013352	0.000974942	0.00102355
COG1503:Peptide chain release factor 1 (eRF1)	1.29629e-06	3.80907e-07	4.57575e-08	1.01106e-07	2.2856e-07
COG1504:Uncharacterized protein	9.79123e-08	4.31956e-08	0	1.0515e-07	0
COG1505:Prolyl oligopeptidase PreP, S9A serine peptidase family	3.36321e-05	4.64784e-05	1.58722e-05	4.96252e-05	3.96548e-05
COG1506:Dipeptidyl aminopeptidase/acylaminoacyl peptidase	0.000158296	0.000216928	9.51016e-05	0.000621288	0.000286583
COG1507:Uncharacterized protein	1.79331e-05	4.54156e-05	3.2905e-06	5.87355e-05	1.09555e-05
COG1508:DNA-directed RNA polymerase specialized sigma subunit, sigma54 homolog	0.000463249	0.000415316	0.000261299	0.000319727	0.000489697
COG1509:L-lysine 2,3-aminomutase (EF-P beta-lysylation pathway)	3.30046e-05	2.50699e-05	3.36845e-05	9.8289e-05	7.25901e-05
COG1510:DNA-binding transcriptional regulator GbsR, MarR family	2.91107e-05	3.25281e-05	3.52592e-05	5.02326e-05	6.84234e-05
COG1511:Uncharacterized membrane protein YhgE, phage infection protein (PIP) family	0.000517491	0.000450699	0.000237121	0.000320615	0.000260026
COG1512:Uncharacterized membrane protein YgcG, contains a TPM-fold domain	0.000119919	0.00014432	5.14675e-05	0.000353069	0.000281489
COG1513:Cyanate lyase	2.06275e-05	2.70997e-05	5.92979e-06	6.4406e-05	0.000105659
COG1514:2'-5' RNA ligase	9.6106e-05	7.59426e-05	7.21125e-05	0.000158486	0.000220575
COG1515:Deoxyinosine 3'endonuclease (endonuclease V)	7.49198e-06	9.21559e-06	4.26086e-06	4.87896e-05	4.50696e-05
COG1516:Flagellin-specific chaperone FliS	5.93487e-05	6.00304e-05	3.57621e-05	0.000130239	0.000190942
COG1518:CRISPR/Cas system-associated endonuclease Cas1	0.00031945	0.000376096	0.000556882	0.000421003	0.000223074
COG1519:3-deoxy-D-manno-octulosonic-acid transferase	7.22816e-05	9.7077e-05	7.47327e-05	0.000261303	0.000229975
COG1520:Outer membrane protein assembly factor BamB, contains PQQ-like beta-propeller repeat	6.25581e-05	4.56096e-05	2.68989e-05	0.000117862	0.000170548
COG1521:Pantothenate kinase type III	0.000199707	0.000180291	0.000127959	0.000355188	0.000256208
COG1522:DNA-binding transcriptional regulator, Lrp family	0.000497021	0.000555136	0.000526859	0.00113998	0.00146642
COG1523:Pullulanase/glycogen debranching enzyme	0.00151387	0.0011167	0.000755593	0.000849612	0.000930094
COG1524:Predicted pyrophosphatase or phosphodiesterase, AlkP superfamily	3.50859e-05	4.86867e-05	1.31302e-05	6.25575e-05	2.72083e-05
COG1525:Endonuclease YncB, thermonuclease family	4.07906e-05	2.23453e-05	5.92882e-05	0.000105179	6.96102e-05
COG1526:Formate dehydrogenase assembly factor FdhD	7.66225e-05	7.14637e-05	5.36581e-05	0.000183099	0.000215127
COG1527:Archaeal/vacuolar-type H+-ATPase subunit C/Vma6	4.93242e-05	5.49019e-05	2.00351e-05	0.0001682	6.33565e-05
COG1528:Ferritin	4.19945e-05	6.30123e-05	3.29309e-05	0.000350222	0.000143258
COG1529:CO or xanthine dehydrogenase, Mo-binding subunit	0.000194244	0.000232668	0.000138615	0.000408213	0.00057055
COG1530:Ribonuclease G or E	0.00024441	0.000227823	0.000148617	0.000588015	0.000470562
COG1531:Uncharacterized protein, UPF0248 family	2.013e-07	7.85375e-09	1.52525e-08	3.23539e-08	0
COG1532:Predicted RNA-binding protein	2.83921e-06	5.30992e-06	8.16008e-07	1.2889e-05	1.93811e-06
COG1533:DNA repair photolyase	7.22246e-05	8.078e-05	5.58258e-05	0.000113451	0.000146487
COG1534:RNA-binding protein YhbY	0.000198282	0.000187885	9.32911e-05	0.000435853	0.000272787
COG1535:Isochorismate hydrolase	8.08356e-06	8.92052e-06	4.68694e-06	4.12821e-05	3.30659e-05
COG1536:Flagellar motor switch protein FliG	6.57726e-05	6.18934e-05	5.43693e-05	0.000127317	0.000169166
COG1537:Stalled ribosome rescue protein Dom34, pelota family	1.03734e-06	3.7698e-07	7.62625e-09	8.08847e-09	8.66952e-08
COG1538:Outer membrane protein TolC	0.000541437	0.000559617	0.000398336	0.00155394	0.00173976
COG1539:Dihydroneopterin aldolase	0.000505053	0.000405935	0.000314692	0.000484422	0.000544166
COG1540:Lactam utilization protein B (function unknown)	4.49978e-05	4.91297e-05	5.65238e-05	0.000180031	0.00019526
COG1541:Phenylacetate-coenzyme A ligase PaaK, adenylate-forming domain family	6.67076e-05	7.97836e-05	2.94382e-05	0.000111962	0.000143866
COG1543:Predicted glycosyl hydrolase, contains GH57 and DUF1957 domains	3.77228e-06	1.90907e-05	1.88513e-06	1.13953e-05	2.63454e-05
COG1544:Ribosome-associated translation inhibitor RaiA	0.000890386	0.000857683	0.000828937	0.00070903	0.000658929
COG1545:Uncharacterized OB-fold protein, contains Zn-ribbon domain	1.9548e-05	4.3853e-06	5.76224e-06	1.93338e-05	4.21335e-05
COG1546:Nicotinamide mononucleotide (NMN) deamidase PncC	0.000189076	0.000171783	0.000158261	0.000481584	0.000348101
COG1547:Predicted metal-dependent hydrolase	2.8893e-06	1.76576e-06	1.64704e-06	1.79215e-05	3.48704e-06
COG1548:Uncharacterized protein, hydantoinase/oxoprolinase family	3.12281e-06	2.01449e-06	1.25947e-06	1.25776e-06	4.35974e-06
COG1549:Predicted RNA-binding protein, contains uracil-DNA-glycosylase-like and PUA domains	2.03957e-07	3.92687e-08	0	0	0
COG1550:Uncharacterized conserved protein YlxP, DUF503 family	1.37562e-05	1.12901e-05	7.02179e-06	4.13382e-05	1.06359e-05
COG1551:sRNA-binding carbon storage regulator CsrA	3.65115e-05	2.98218e-05	4.24175e-05	0.000123513	0.000155439
COG1552:Ribosomal protein L40E	5.34089e-07	2.19905e-07	0	0	0
COG1553:Sulfur relay (sulfurtransferase) complex TusBCD TusD component, DsrE family	1.02053e-05	5.08852e-06	1.84242e-05	0.000113307	0.000122871
COG1554:Trehalose and maltose hydrolase (possible phosphorylase)	0.000683338	0.000647837	0.000684661	0.000184439	0.000317789
COG1555:DNA uptake protein ComE and related DNA-binding proteins	0.000718714	0.000703428	0.000731679	0.000403002	0.00043041
COG1556:L-lactate utilization protein LutC, contains LUD domain	4.1731e-05	4.37733e-05	2.11998e-05	0.000139586	0.000120311
COG1558:Flagellar basal body rod protein FlgC	6.52706e-05	6.38843e-05	7.39712e-05	0.000128318	0.000169943
COG1559:Cell division protein YceG, involved in septum cleavage	0.00063306	0.000514877	0.000382709	0.000572436	0.000553947
COG1560:Lauroyl/myristoyl acyltransferase	0.000135557	0.000165471	0.000108755	0.000471898	0.000460991
COG1561:Uncharacterized conserved protein YicC, UPF0701 family	8.95945e-05	0.000130643	8.16185e-05	0.000334169	0.000237606
COG1562:Phytoene/squalene synthetase	7.68598e-05	5.72402e-05	4.33647e-05	9.93772e-05	0.000127065
COG1563:Uncharacterized MnhB-related membrane protein	2.13909e-06	3.75016e-06	2.94945e-06	4.12649e-06	1.48932e-05
COG1564:Thiamine pyrophosphokinase	0.000800663	0.000794488	0.000790889	0.0004836	0.000418844
COG1565:SAM-dependent methyltransferase, MidA family	4.63271e-05	4.14772e-05	3.60907e-05	4.65901e-05	9.03102e-05
COG1566:Multidrug resistance efflux pump	0.000279114	0.000254378	0.000398918	0.000948525	0.00118505
COG1567:CRISPR/Cas system CSM-associated protein Csm4, group 5 of RAMP superfamily	6.58895e-07	1.89275e-07	1.07797e-06	1.13239e-07	7.81833e-07
COG1568:Predicted methyltransferase	2.013e-08	3.1415e-08	0	3.63981e-07	0
COG1569:Predicted nucleic acid-binding protein, contains PIN domain	2.07003e-05	2.74449e-05	7.78319e-06	3.03242e-05	7.57637e-05
COG1570:Exonuclease VII, large subunit	0.000886512	0.000853936	0.000826651	0.000661454	0.000622145
COG1571:tRNA(Ile2) C34 agmatinyltransferase TiaS	1.2413e-06	5.41909e-07	7.62625e-09	8.08847e-09	8.66952e-08
COG1572:Serine protease, subtilase family	1.28751e-07	0	0	0	0
COG1573:Uracil-DNA glycosylase	0.000425021	0.00048783	0.000572679	0.000235198	0.000279248
COG1574:Predicted amidohydrolase YtcJ	7.57168e-05	7.64567e-05	7.48239e-05	9.83406e-05	0.000164237
COG1575:1,4-dihydroxy-2-naphthoate octaprenyltransferase	0.000541502	0.000636365	0.000969437	0.000393221	0.0002659
COG1576:23S rRNA pseudoU1915 N3-methylase RlmH	0.000759653	0.000815573	0.000744928	0.00051849	0.00054464
COG1577:Mevalonate kinase	0.00143134	0.00130227	0.00135345	0.000378417	0.000587975
COG1578:Uncharacterized conserved protein, contains ATP-grasp and redox domains	1.14467e-06	5.9767e-07	3.80016e-07	1.78286e-06	1.10339e-06
COG1579:Predicted nucleic acid-binding protein, contains Zn-ribbon domain	5.30864e-05	5.71004e-05	6.74498e-05	0.000196921	8.56419e-05
COG1580:Flagellar basal body-associated protein FliL	0.000104277	6.0258e-05	6.37006e-05	0.00013234	0.000193887
COG1581:Archaeal DNA-binding protein	2.16599e-06	7.06837e-07	1.52525e-08	1.61769e-08	3.46781e-07
COG1582:Uncharacterized protein YlzI, FlbEa/FlbD family	1.05703e-05	1.47052e-05	5.77574e-06	7.31165e-06	1.28883e-05
COG1583:CRISPR/Cas system endoribonuclease Cas6, RAMP superfamily	3.05903e-06	4.17961e-06	3.12989e-06	8.15091e-06	4.94257e-06
COG1584:Succinate-acetate transporter protein	3.69474e-06	4.9393e-06	5.25631e-06	5.75486e-05	3.847e-05
COG1585:Membrane protein implicated in regulation of membrane protease activity	7.80214e-05	0.000127068	7.19951e-05	0.000296773	0.000260587
COG1586:S-adenosylmethionine decarboxylase or arginine decarboxylase	4.63449e-05	6.86366e-05	2.55712e-05	0.000133745	0.000161863
COG1587:Uroporphyrinogen-III synthase	8.03122e-05	7.58458e-05	7.86952e-05	0.000358383	0.000211078
COG1588:RNase P/RNase MRP subunit p29	1.04539e-06	3.7698e-07	7.62625e-09	8.08847e-09	8.66952e-08
COG1589:Cell division septal protein FtsQ	0.00086842	0.000807895	0.00080778	0.000497516	0.000569039
COG1591:Holliday junction resolvase, archaeal type	3.26106e-07	1.72782e-07	0	0	0
COG1592:Rubrerythrin	7.13971e-05	0.000158738	5.26629e-05	0.000377685	0.000158467
COG1593:TRAP-type C4-dicarboxylate transport system, large permease component	5.80489e-05	8.68079e-05	0.000111228	0.000210399	0.000223984
COG1594:DNA-directed RNA polymerase, subunit M/Transcription elongation factor TFIIS	1.08565e-06	5.73324e-07	1.79217e-07	1.01106e-07	4.68942e-07
COG1595:DNA-directed RNA polymerase specialized sigma subunit, sigma24 family	0.00127397	0.00135136	0.000893578	0.00256006	0.00215556
COG1596:Periplasmic protein involved in polysaccharide export, contains SLBB domain of the beta-grasp fold	8.87816e-05	7.43323e-05	9.0679e-05	0.000283408	0.000268784
COG1597:Diacylglycerol kinase family enzyme	0.00111703	0.00116385	0.00132129	0.000873416	0.000686494
COG1598:Predicted nuclease of the RNAse H fold, HicB family	0.000135613	0.000123229	3.11985e-05	0.000129892	0.000162173
COG1599:ssDNA-binding replication factor A, large subunit	6.36027e-07	2.19905e-07	0	0	0
COG1600:Epoxyqueuosine reductase QueG (queuosine biosynthesis)	9.09801e-05	0.000101151	7.89207e-05	0.000304422	0.000251865
COG1601:Translation initiation factor 2, beta subunit (eIF-2beta)/eIF-5 N-terminal domain	1.04539e-06	3.69126e-07	7.62625e-09	8.08847e-09	8.66952e-08
COG1602:Uncharacterized protein	1.04539e-06	3.7698e-07	7.62625e-09	8.08847e-09	8.66952e-08
COG1603:RNase P/RNase MRP subunit p30	4.69673e-07	1.80636e-07	0	0	0
COG1604:CRISPR/Cas system CMR subunit Cmr6, Cas7 group, RAMP superfamily	0	3.92687e-09	0	0	2.52204e-08
COG1605:Chorismate mutase	0.000179468	0.000125832	9.08751e-05	0.000275567	0.000152178
COG1606:ATP-utilizing enzyme, PP-loop superfamily	1.93418e-05	2.98676e-05	8.09053e-06	5.77967e-05	3.41825e-05
COG1607:Acyl-CoA hydrolase	0.000126838	0.000110137	0.00010032	0.000286498	0.000388569
COG1608:Isopentenyl phosphate kinase	1.41844e-06	4.71225e-07	1.90656e-08	1.02481e-07	1.53687e-07
COG1609:DNA-binding transcriptional regulator, LacI/PurR family	0.00355542	0.00380471	0.00380333	0.00316623	0.00265975
COG1610:Uncharacterized conserved protein YqeY	0.000727303	0.000703197	0.000707985	0.000288379	0.00043392
COG1611:Predicted Rossmann fold nucleotide-binding protein	0.000277865	0.000223362	0.000220623	0.000544561	0.000467773
COG1612:Heme A synthase	6.7746e-05	4.65845e-05	5.28613e-05	0.000112237	0.000140225
COG1613:ABC-type sulfate transport system, periplasmic component	4.75651e-05	4.04503e-05	6.00594e-05	0.000127926	0.000231183
COG1614:CO dehydrogenase/acetyl-CoA synthase beta subunit	2.97739e-06	4.92509e-06	7.58812e-07	1.20356e-05	1.78182e-06
COG1615:Uncharacterized membrane protein, UPF0182 family	0.000116656	7.35066e-05	3.8239e-05	0.000128643	5.89528e-05
COG1617:tRNA threonylcarbamoyladenosine modification (KEOPS) complex, Cgi121 subunit	4.61621e-07	1.41367e-07	0	0	0
COG1618:Nucleoside-triphosphatase THEP1	1.55065e-06	4.08921e-06	1.49467e-06	4.6664e-06	8.51189e-07
COG1619:Muramoyltetrapeptide carboxypeptidase LdcA (peptidoglycan recycling)	9.20046e-05	8.2514e-05	4.45483e-05	0.000208016	0.000161048
COG1620:L-lactate permease	8.50396e-05	7.28344e-05	6.99193e-05	0.000225407	0.000228954
COG1621:Sucrose-6-phosphate hydrolase SacC, GH32 family	0.000432893	0.00046877	0.000592476	0.000404214	0.000203517
COG1622:Heme/copper-type cytochrome/quinol oxidase, subunit 2	0.000152844	0.00013921	0.00014156	0.000256972	0.000386922
COG1623:Diadenylate cyclase (c-di-AMP synthetase), DNA integrity scanning protein DisA	2.24081e-05	3.46203e-05	4.91427e-05	4.46623e-05	4.44791e-05
COG1624:Diadenylate cyclase (c-di-AMP synthetase), DisA_N domain	0.000710372	0.000711691	0.000694555	0.000369462	0.000372495
COG1625:Fe-S oxidoreductase, related to NifB/MoaA family	1.40711e-05	2.66412e-05	6.00552e-06	3.50232e-05	3.32861e-05
COG1626:Neutral trehalase	9.10536e-06	2.17612e-05	4.57865e-06	7.80007e-05	7.18731e-05
COG1627:Uncharacterized protein	3.2208e-08	1.57075e-07	0	0	0
COG1628:Endonuclease V homolog, UPF0215 family	1.28558e-06	1.49221e-07	8.36599e-08	4.84499e-08	3.92493e-08
COG1629:Outer membrane receptor proteins, mostly Fe transport	0.000468111	0.000655643	0.000421002	0.00188034	0.00144309
COG1630:NurA 5'-3' nuclease	3.2208e-08	1.57075e-07	0	0	0
COG1631:Ribosomal protein L44E	1.04539e-06	3.7698e-07	7.62625e-09	8.08847e-09	8.66952e-08
COG1632:Ribosomal protein L15E	1.02929e-06	2.67027e-07	7.62625e-09	8.08847e-09	0
COG1633:Rubrerythrin	9.96362e-06	9.37847e-06	2.72423e-05	2.27162e-05	1.48678e-05
COG1634:Uncharacterized Rossmann fold enzyme	1.04539e-06	3.7698e-07	7.62625e-09	2.42654e-08	8.66952e-08
COG1635:Archaeal ribulose 1,5-bisphosphate synthetase/yeast thiazole synthase	1.92306e-06	2.85562e-05	6.64818e-06	2.76343e-05	5.87557e-06
COG1636:Predicted ATPase, Adenine nucleotide alpha hydrolases (AANH) superfamily	5.88041e-05	6.99441e-05	2.72252e-05	0.000165239	5.8283e-05
COG1637:Endonuclease NucS, RecB family	0.000111846	6.94756e-05	3.7063e-05	0.00014714	4.57964e-05
COG1638:TRAP-type C4-dicarboxylate transport system, periplasmic component	7.39974e-05	0.000111858	0.00012963	0.000242055	0.000316361
COG1639:HD-like signal output (HDOD) domain, no enzymatic activity	2.62226e-05	1.81199e-05	6.67705e-05	0.000123274	0.000266518
COG1640:4-alpha-glucanotransferase	0.000308197	0.000234496	0.000225302	0.000532016	0.000341693
COG1641:Uncharacterized conserved protein, DUF111 family	1.14518e-05	1.98679e-05	4.70715e-06	2.35423e-05	2.54245e-05
COG1643:HrpA-like RNA helicase	7.68948e-05	9.11981e-05	6.53921e-05	0.00026143	0.000249117
COG1644:DNA-directed RNA polymerase, subunit N (RpoN/RPB10)	1.04539e-06	3.7698e-07	7.62625e-09	8.08847e-09	8.66952e-08
COG1645:Uncharacterized Zn-finger containing protein, UPF0148 family	8.27987e-07	1.80636e-07	1.52525e-08	8.08847e-09	8.66952e-08
COG1646:Heptaprenylglyceryl phosphate synthase	9.01687e-06	4.1716e-06	4.13571e-06	1.86764e-05	5.28005e-06
COG1647:Esterase/lipase	4.60438e-05	6.05335e-05	2.64201e-05	9.99575e-05	0.000115716
COG1648:Siroheme synthase (precorrin-2 oxidase/ferrochelatase domain)	3.14765e-05	2.71208e-05	1.28643e-05	8.2515e-05	3.45319e-05
COG1649:Uncharacterized lipoprotein YddW, UPF0748 family	3.2793e-05	0.000112746	4.01793e-05	0.000342514	0.000169761
COG1650:D-tyrosyl-tRNA(Tyr) deacylase	1.14604e-06	2.5132e-07	7.62625e-09	8.08847e-09	8.66952e-08
COG1651:Protein-disulfide isomerase	0.000218146	0.000139807	0.000153548	0.000404199	0.000401882
COG1652:Nucleoid-associated protein YgaU, contains BON and LysM domains	3.64759e-05	5.37623e-05	1.30962e-05	8.98542e-05	0.000168963
COG1653:ABC-type glycerol-3-phosphate transport system, periplasmic component	0.00224032	0.00210646	0.00201349	0.00194792	0.00150135
COG1655:Uncharacterized protein, DUF2225 family	2.2271e-06	5.27285e-06	2.37123e-06	5.02367e-06	5.62384e-06
COG1656:Uncharacterized conserved protein, contains PIN domain	1.75399e-05	2.32566e-05	3.44096e-06	2.37029e-05	5.4363e-05
COG1657:Squalene cyclase	4.43125e-06	4.31461e-06	3.75677e-06	2.25903e-06	1.45031e-05
COG1658:5S rRNA maturation endonuclease (Ribonuclease M5), contains TOPRIM domain	0.000685358	0.000674406	0.000676422	0.000237054	0.000310844
COG1659:Uncharacterized protein, linocin/CFP29 family	7.43441e-07	3.1737e-07	2.98949e-07	1.45997e-06	1.55507e-06
COG1660:RNase adaptor protein for sRNA GlmZ degradation, contains a P-loop ATPase domain	0.000863536	0.000790936	0.000788913	0.000573534	0.000577164
COG1661:Predicted DNA-binding protein with PD1-like DNA-binding motif	6.89154e-06	1.10685e-05	6.56994e-06	8.86004e-05	4.77069e-05
COG1662:Transposase and inactivated derivatives, IS1 family	5.65411e-07	1.3638e-06	5.11645e-07	6.96513e-05	7.75499e-05
COG1663:Tetraacyldisaccharide-1-P 4'-kinase	7.10738e-05	9.48682e-05	7.40178e-05	0.000271106	0.000228742
COG1664:Cytoskeletal protein CcmA, bactofilin family	4.33956e-05	4.29584e-05	1.63139e-05	5.80903e-05	0.000106903
COG1665:Predicted nucleotidyltransferase	7.23311e-07	1.96344e-07	1.90656e-08	4.04423e-09	7.88138e-09
COG1666:Uncharacterized conserved protein YajQ, UPF0234 family	6.27692e-05	5.46995e-05	7.39741e-05	0.000141622	0.000201068
COG1668:ABC-type Na+ efflux pump, permease component	0.000471494	0.000342385	0.00024406	0.000206882	0.000265715
COG1669:Predicted nucleotidyltransferase	2.15945e-05	2.9314e-05	3.14237e-05	3.80358e-05	5.95809e-05
COG1670:Protein N-acetyltransferase, RimJ/RimL family	0.00176466	0.00168736	0.00165433	0.00191661	0.00149719
COG1671:Uncharacterized conserved protein YaiI, UPF0178 family	4.40318e-05	4.10292e-05	4.93022e-05	0.000142825	0.000121141
COG1672:Predicted ATPase, archaeal AAA+ ATPase superfamily	0.000531911	0.000655591	0.000921898	0.000229975	0.000183033
COG1674:DNA segregation ATPase FtsK/SpoIIIE and related proteins	0.000469408	0.000482666	0.000592701	0.00045789	0.000326284
COG1675:Transcription initiation factor IIE, alpha subunit	1.19033e-06	3.61272e-07	7.62625e-09	8.08847e-09	8.66952e-08
COG1676:tRNA splicing endonuclease	1.82241e-06	5.57616e-07	1.52525e-08	1.61769e-08	1.7339e-07
COG1677:Flagellar hook-basal body complex protein FliE	7.26869e-05	7.88654e-05	5.59402e-05	0.000146016	0.000216758
COG1678:Putative transcriptional regulator, AlgH/UPF0301 family	7.3723e-05	5.03342e-05	5.30085e-05	0.000146589	0.000178326
COG1679:Predicted aconitase	2.09215e-06	7.51604e-07	2.1376e-05	1.84126e-06	2.45663e-06
COG1680:CubicO group peptidase, beta-lactamase class C family	0.0015909	0.0016276	0.0018658	0.000726094	0.00104359
COG1681:Archaellin (archaeal flagellin)	3.13947e-07	2.98442e-07	0	0	2.60086e-07
COG1682:ABC-type polysaccharide/polyol phosphate export permease	0.000635612	0.000488348	0.000369761	0.000456117	0.000537453
COG1683:Uncharacterized conserved protein YbbK, DUF523 family	6.15686e-05	5.24651e-05	4.68013e-05	0.000142619	0.000120801
COG1684:Flagellar biosynthesis protein FliR	6.40498e-05	5.66913e-05	5.40114e-05	0.000118761	0.000167263
COG1685:Archaeal shikimate kinase	1.01318e-06	3.69126e-07	7.62625e-09	8.08847e-09	8.66952e-08
COG1686:D-alanyl-D-alanine carboxypeptidase	0.000794737	0.000821407	0.000811807	0.000644445	0.000704404
COG1687:Branched-chain amino acid transport protein AzlD	2.2938e-05	6.88303e-05	1.13202e-05	9.48763e-05	2.65454e-05
COG1688:CRISPR/Cas system-associated protein Cas5, RAMP superfamily	0	1.02099e-07	2.28787e-07	2.43463e-06	2.61662e-07
COG1689:Uncharacterized protein	0	0	0	0	1.10339e-09
COG1690:RNA-splicing ligase RtcB, repairs tRNA damage	3.09404e-05	3.83813e-05	1.34818e-05	9.84995e-05	0.000133572
COG1691:NCAIR mutase (PurE)-related protein	1.8395e-05	3.03404e-05	8.00161e-06	6.03227e-05	3.46233e-05
COG1692:Calcineurin-like phosphoesterase	3.06153e-05	5.04475e-05	3.24033e-05	5.49507e-05	3.69095e-05
COG1693:Repressor of nif and glnA expression	4.88434e-07	1.92417e-07	0	3.63981e-08	0
COG1694:NTP pyrophosphatase, house-cleaning of non-canonical NTPs	4.02351e-05	8.09637e-05	7.01986e-05	0.00020887	0.000106442
COG1695:DNA-binding transcriptional regulator, PadR family	0.000273496	0.00033353	0.000156197	0.000557505	0.000402992
COG1696:D-alanyl-lipoteichoic acid acyltransferase DltB, MBOAT superfamily	0.000733461	0.000776967	0.000755448	0.00038667	0.000428017
COG1697:DNA topoisomerase VI, subunit A	1.4802e-06	4.43737e-07	4.65201e-07	4.85308e-08	1.65509e-07
COG1698:Uncharacterized protein, UPF0147 family	1.04539e-06	3.7698e-07	7.62625e-09	8.08847e-09	8.66952e-08
COG1699:Flagellar assembly factor FliW	1.71503e-05	2.12775e-05	8.35524e-06	2.10459e-05	1.83704e-05
COG1700:Predicted component of virus defense system, contains PD-(D/E)xK nuclease domain, DUF524	3.61535e-06	2.26031e-06	1.08598e-06	3.05922e-06	1.28797e-06
COG1701:Archaeal phosphopantothenate synthetase	7.55519e-07	3.7698e-07	0	8.08847e-09	8.66952e-08
COG1702:Phosphate starvation-inducible protein PhoH, predicted ATPase	0.000788864	0.000810894	0.000788701	0.000594077	0.000604948
COG1703:Putative periplasmic protein kinase ArgK or related GTPase of G3E family	3.32289e-05	2.43977e-05	1.43112e-05	8.94411e-05	6.1379e-05
COG1704:Uncharacterized conserved protein	0.000871853	0.000839833	0.000820671	0.000625653	0.000671952
COG1705:Flagellum-specific peptidoglycan hydrolase FlgJ	0.00134541	0.00132912	0.0013589	0.000381496	0.000691419
COG1706:Flagellar basal body P-ring protein FlgI	4.93032e-05	4.12403e-05	4.72742e-05	0.000107399	0.00015149
COG1707:Uncharacterized protein, contains ACT and thioredoxin-like domains	6.72342e-07	2.5132e-07	0	1.41548e-07	2.8767e-07
COG1708:Predicted nucleotidyltransferase	8.96984e-06	5.69397e-07	2.85428e-06	4.65289e-06	8.21066e-06
COG1709:Predicted transcriptional regulator	4.45517e-07	3.92687e-08	0	0	0
COG1710:Uncharacterized protein	3.2208e-08	1.57075e-07	0	0	0
COG1711:DNA replication initiation complex subunit, GINS family	3.08633e-07	2.04197e-07	0	0	8.66952e-08
COG1712:Predicted dinucleotide-utilizing enzyme	1.87384e-05	2.67003e-05	5.76354e-06	3.67664e-05	5.72029e-05
COG1713:HD superfamily phosphohydrolase YqeK (fused to NMNAT in mycoplasms)	0.000697549	0.000695082	0.00071931	0.000255595	0.000345169
COG1714:Uncharacterized membrane protein YckC, RDD family	8.64161e-05	6.94659e-05	7.46754e-05	0.000149098	0.000221899
COG1715:Restriction endonuclease Mrr	4.66211e-06	4.52242e-06	2.88928e-06	2.16941e-06	3.52944e-06
COG1716:Forkhead associated (FHA) domain, binds pSer, pThr, pTyr	5.95108e-05	7.94361e-05	3.63802e-05	0.000134262	4.92235e-05
COG1717:Ribosomal protein L32E	1.04539e-06	3.7698e-07	7.62625e-09	8.08847e-09	8.66952e-08
COG1718:Serine/threonine-protein kinase RIO1	4.06175e-06	1.39671e-06	1.32248e-05	2.33191e-05	4.07661e-05
COG1719:Predicted hydrocarbon binding protein, contains 4VR domain	2.3726e-06	3.04725e-06	1.46805e-06	4.6486e-06	2.43684e-05
COG1720:tRNA (Thr-GGU) A37 N-methylase	2.50126e-05	5.1329e-05	3.80019e-05	0.000203707	0.000151378
COG1721:Uncharacterized conserved protein, DUF58 family, contains vWF domain	3.89659e-05	2.28618e-05	4.79311e-05	5.23923e-05	9.2422e-05
COG1722:Exonuclease VII small subunit	0.000866512	0.000796213	0.000814044	0.000584777	0.000567142
COG1723:Uncharacterized protein, Rmd1/YagE family	3.98574e-07	1.51813e-07	3.20302e-07	2.53169e-06	1.1428e-07
COG1724:Predicted RNA binding protein YcfA, dsRBD-like fold, HicA-like mRNA interferase family	0.000364503	0.000284771	0.000194961	4.34442e-05	0.000249603
COG1725:DNA-binding transcriptional regulator YhcF, GntR family	0.000788477	0.000870527	0.000741218	0.000612036	0.000446247
COG1726:Na+-transporting NADH:ubiquinone oxidoreductase, subunit NqrA	1.79774e-05	4.18292e-05	2.49484e-05	0.000153973	8.2065e-05
COG1727:Ribosomal protein L18E	1.04539e-06	3.7698e-07	7.62625e-09	8.08847e-09	8.66952e-08
COG1728:Uncharacterized protein YaaR, TM1646/DUF327 family	8.22004e-06	1.15584e-05	5.36194e-06	1.48611e-05	8.12988e-06
COG1729:Periplasmic TolA-binding protein (function unknown)	5.29568e-05	4.35088e-05	4.95047e-05	0.000118272	0.000166146
COG1730:Prefoldin subunit 5	1.04539e-06	3.7698e-07	7.62625e-09	8.08847e-09	8.66952e-08
COG1731:Archaeal riboflavin synthase	2.44217e-07	1.80636e-07	0	0	0
COG1732:Periplasmic glycine betaine/choline-binding (lipo)protein of an ABC-type transport system (osmoprotectant binding protein)	0.000472588	0.000373993	0.000270943	0.000279989	0.00035188
COG1733:DNA-binding transcriptional regulator, HxlR family	0.000913933	0.000886209	0.000976393	0.000540587	0.000791957
COG1734:RNA polymerase-binding transcription factor DksA	0.000105338	0.000103351	0.000127749	0.000354999	0.000346202
COG1735:Predicted metal-dependent hydrolase, phosphotriesterase family	4.12826e-06	1.90431e-05	2.31013e-05	1.74654e-05	1.64486e-05
COG1736:Diphthamide synthase subunit DPH2	1.04539e-06	3.7698e-07	7.62625e-09	8.08847e-09	8.66952e-08
COG1737:DNA-binding transcriptional regulator, MurR/RpiR family, contains HTH and SIS domains	0.00147088	0.00163773	0.00201751	0.000940454	0.00114131
COG1738:Uncharacterized PurR-regulated membrane protein YhhQ, DUF165 family	7.06053e-05	0.000104723	5.75136e-05	0.000276852	0.000203296
COG1739:Putative translation regulator, IMPACT (imprinted ancient) protein family	0.0008611	0.000844419	0.000800861	0.000644135	0.000593785
COG1740:Ni,Fe-hydrogenase I small subunit	6.34586e-06	6.92834e-06	7.28276e-06	9.37492e-05	7.53629e-05
COG1741:Redox-sensitive bicupin YhaK, pirin superfamily	0.000164451	0.000139929	0.000143173	0.000312529	0.000501185
COG1742:Uncharacterized inner membrane protein YnfA, drug/metabolite transporter superfamily	4.55711e-05	4.15774e-05	4.09766e-05	0.000111547	0.000163031
COG1743:Adenine-specific DNA methylase, contains a Zn-ribbon domain	3.0195e-07	7.85375e-09	9.1515e-08	6.16746e-07	7.7474e-08
COG1744:Basic membrane lipoprotein Med, periplasmic binding protein (PBP1-ABC) superfamily	0.00108876	0.00103493	0.000986415	0.000324963	0.000626603
COG1745:Uncharacterized protein	1.39541e-07	1.80636e-07	0	0	0
COG1746:tRNA nucleotidyltransferase (CCA-adding enzyme)	1.04539e-06	3.7698e-07	7.62625e-09	8.08847e-09	8.66952e-08
COG1747:Uncharacterized N-terminal domain of the transcription elongation factor GreA	8.052e-09	1.57075e-08	2.13535e-07	1.83608e-06	7.09324e-08
COG1748:Saccharopine dehydrogenase, NADP-dependent	4.24707e-05	7.26928e-05	6.16414e-05	0.000209287	9.47878e-05
COG1749:Flagellar hook protein FlgE	4.28038e-05	4.42468e-05	4.94634e-05	0.000110072	0.000153462
COG1751:Uncharacterized protein	4.73699e-07	1.80636e-07	7.62625e-09	3.23539e-08	7.88138e-09
COG1752:Predicted acylesterase/phospholipase RssA, containd patatin domain	0.000173352	0.000206944	0.000158894	0.000397199	0.000582639
COG1753:Predicted antitoxin, CopG family	4.8312e-08	0	0	0	0
COG1755:Uncharacterized protein YpbQ, isoprenylcysteine carboxyl methyltransferase (ICMT) family	4.67861e-05	6.22651e-05	4.07586e-05	0.000124206	1.74603e-05
COG1756:rRNA pseudouridine-1189 N-methylase Emg1, Nep1/Mra1 family	8.01174e-07	1.80636e-07	7.62625e-09	8.08847e-09	8.66952e-08
COG1757:Na+/H+ antiporter NhaC	0.00070364	0.000779056	0.000714783	0.00043506	0.00041998
COG1758:DNA-directed RNA polymerase, subunit K/omega	0.000856766	0.000779263	0.000762307	0.000485498	0.000532996
COG1759:5-formaminoimidazole-4-carboxamide-1-beta-D-ribofuranosyl 5'-monophosphate synthetase (purine biosynthesis)	1.7526e-06	5.81177e-07	1.52525e-08	1.61769e-08	1.7339e-07
COG1760:L-serine deaminase	0.000710962	0.00062688	0.000401539	0.000955434	0.000691854
COG1761:DNA-directed RNA polymerase, subunit L	1.04136e-06	3.7698e-07	7.62625e-09	8.08847e-09	8.66952e-08
COG1762:Phosphotransferase system mannitol/fructose-specific IIA domain (Ntr-type)	0.000959158	0.000930981	0.00109228	0.000814329	0.000882714
COG1763:Molybdopterin-guanine dinucleotide biosynthesis protein	2.73315e-05	3.7843e-05	3.4016e-05	0.00010504	0.000105189
COG1764:Organic hydroperoxide reductase OsmC/OhrA	0.000137051	0.000126887	0.000164853	0.000262444	0.000352648
COG1765:Uncharacterized OsmC-related protein	0.000482069	0.000524309	0.000586025	0.00035842	0.000432574
COG1766:Flagellar biosynthesis/type III secretory pathway M-ring protein FliF/YscJ	6.41206e-05	6.17756e-05	5.42884e-05	0.000127402	0.000169276
COG1767:Triphosphoribosyl-dephospho-CoA synthetase	0.00026911	0.00035346	0.000459105	0.000109588	0.000177831
COG1768:Predicted phosphohydrolase	1.3e-05	3.42193e-05	1.1097e-05	0.000102067	3.2914e-05
COG1769:CRISPR/Cas system CMR-associated protein Cmr3, group 5 of RAMP superfamily	2.14747e-07	7.85375e-09	7.62625e-09	4.44866e-08	3.01069e-07
COG1770:Protease II	3.58543e-05	4.72723e-05	3.83769e-05	0.000124065	8.9252e-05
COG1771:Uncharacterized protein, contains N-terminal Zn-finger domain	3.2208e-08	1.57075e-07	0	0	0
COG1772:Uncharacterized protein	4.29171e-08	1.57075e-08	0	0	0
COG1773:Rubredoxin	7.02613e-05	0.000122029	6.05477e-05	0.000321554	0.000286167
COG1774:Cell fate regulator YaaT, PSP1 superfamily (controls sporulation, competence, biofilm development)	5.10582e-05	9.42921e-05	4.55536e-05	0.000282052	0.000105388
COG1775:Benzoyl-CoA reductase/2-hydroxyglutaryl-CoA dehydratase subunit, BcrC/BadD/HgdB	1.73769e-05	4.52169e-05	1.77407e-05	0.000185363	8.50488e-05
COG1776:Chemotaxis protein CheY-P-specific phosphatase CheC	2.64967e-05	5.1621e-05	1.68211e-05	3.57846e-05	6.24342e-05
COG1777:Predicted transcriptional regulator	2.60321e-07	1.80636e-07	0	0	0
COG1778:3-deoxy-D-manno-octulosonate 8-phosphate phosphatase KdsC and related HAD superfamily phosphatases	6.29268e-05	8.97434e-05	4.98959e-05	0.000259071	0.000220148
COG1779:C4-type Zn-finger protein	2.52269e-07	1.96344e-07	0	0	0
COG1780:Protein involved in ribonucleotide reduction	0.000782517	0.000709506	0.000755475	0.000352693	0.000368102
COG1781:Aspartate carbamoyltransferase, regulatory subunit	2.29025e-05	0.000103861	2.85639e-05	0.000283143	0.000106703
COG1782:Predicted metal-dependent RNase, contains metallo-beta-lactamase and KH domains	1.71773e-06	5.0264e-07	1.52525e-08	2.42654e-08	1.41865e-07
COG1783:Phage terminase large subunit	7.41339e-06	1.60197e-05	9.38326e-06	1.38059e-05	8.26032e-06
COG1784:TctA family transporter	2.36165e-07	1.96344e-07	0	0	0
COG1785:Alkaline phosphatase	5.5103e-05	0.000101027	3.8921e-05	0.000159824	0.000160798
COG1786:Swiveling domain associated with predicted aconitase	1.0937e-06	5.15991e-07	3.73305e-07	7.26668e-07	1.3422e-06
COG1787:Endonuclease, HJR/Mrr/RecB family	0	3.1415e-08	1.39179e-07	1.0515e-07	3.54662e-08
COG1788:Acyl CoA:acetate/3-ketoacid CoA transferase, alpha subunit	0.000132189	0.000104261	7.98707e-05	0.000227551	0.000342137
COG1791:Acireductone dioxygenase (methionine salvage), cupin superfamily	6.91731e-06	8.35819e-06	1.43449e-05	2.33245e-05	4.01822e-05
COG1792:Cell shape-determining protein MreC	0.000774872	0.000779998	0.00076745	0.000489238	0.000573636
COG1793:ATP-dependent DNA ligase	5.23626e-05	3.99172e-05	8.13381e-05	5.86431e-05	0.000114647
COG1794:Aspartate/glutamate racemase	0.000709865	0.000687638	0.000689829	0.000158284	0.000347515
COG1795:Formaldehyde-activating enzyme nesessary for methanogenesis	9.52414e-06	5.72538e-06	2.95746e-06	3.74901e-06	1.21964e-05
COG1796:DNA polymerase/3'-5' exonuclease PolX	2.29186e-05	2.56712e-05	6.9347e-06	4.08209e-05	5.89111e-05
COG1797:Cobyrinic acid a,c-diamide synthase	4.17511e-05	5.37694e-05	5.15588e-05	0.000121405	0.000103694
COG1798:Diphthamide biosynthesis methyltransferase	1.03734e-06	3.7698e-07	7.62625e-09	8.08847e-09	8.66952e-08
COG1799:FtsZ-interacting cell division protein YlmF	0.000800225	0.00074128	0.000711469	0.000384816	0.000361136
COG1801:Uncharacterized conserved protein YecE, DUF72 family	6.26536e-05	5.77753e-05	8.236e-05	0.000150571	0.00020134
COG1802:DNA-binding transcriptional regulator, GntR family	0.000275791	0.000314437	0.000459453	0.000797615	0.00099629
COG1803:Methylglyoxal synthase	5.28481e-05	7.8131e-05	4.3012e-05	0.000148784	0.000132225
COG1804:Crotonobetainyl-CoA:carnitine CoA-transferase CaiB and related acyl-CoA transferases	0.000270401	0.000226334	0.000246646	0.000458222	0.000751601
COG1805:Na+-transporting NADH:ubiquinone oxidoreductase, subunit NqrB	1.90792e-05	4.27088e-05	2.51124e-05	0.000155827	9.46358e-05
COG1806:Regulator of PEP synthase PpsR, kinase-PPPase family (combines ADP:protein kinase and phosphorylase activities)	0.000716654	0.000679394	0.000720203	0.000314241	0.000458761
COG1807:4-amino-4-deoxy-L-arabinose transferase or related glycosyltransferase of PMT family	0.0001331	0.000169024	8.72418e-05	0.000296943	0.000447302
COG1808:Uncharacterized membrane protein	7.34229e-06	6.64616e-06	4.32866e-06	3.24217e-05	8.37917e-06
COG1809:Phosphosulfolactate synthase, CoM biosynthesis protein A	3.28119e-06	6.35235e-06	5.28728e-07	7.95339e-07	2.15162e-06
COG1810:Uncharacterized protein	3.5155e-07	0	0	0	0
COG1811:Uncharacterized membrane protein YqgA, affects biofilm formation	0.000277167	0.00037244	0.000503122	0.000116414	0.000130012
COG1812:Archaeal S-adenosylmethionine synthetase	1.00515e-05	3.09438e-06	2.9056e-06	2.25574e-05	4.52915e-05
COG1813:Archaeal ribosome-binding protein aMBF1, putative translation factor, contains Zn-ribbon and HTH domains	1.02929e-06	2.67027e-07	7.62625e-09	8.08847e-09	0
COG1814:Predicted Fe2+/Mn2+ transporter, VIT1/CCC1 family	7.05849e-05	4.4951e-05	1.40514e-05	0.00011658	5.23422e-05
COG1815:Flagellar basal body rod protein FlgB	6.58141e-05	6.23293e-05	5.44798e-05	0.000127199	0.000169368
COG1816:Adenosine deaminase	0.000331226	0.000383021	0.00056395	0.000189324	0.000274678
COG1817:Predicted glycosyltransferase	1.47907e-06	5.63899e-07	1.03717e-07	2.88758e-07	1.23974e-06
COG1818:tRNA(Ser,Leu) C12 N-acetylase TAN1, contains THUMP domain	8.73641e-07	1.72782e-07	7.62625e-09	8.08847e-09	8.66952e-08
COG1819:UDP:flavonoid glycosyltransferase YjiC, YdhE family	2.55338e-05	1.61487e-05	1.00565e-05	4.48561e-05	3.88736e-05
COG1820:N-acetylglucosamine-6-phosphate deacetylase	0.000814308	0.000771676	0.000782655	0.000472128	0.00046278
COG1821:Predicted ATP-dependent carboligase, ATP-grasp superfamily	2.15657e-06	2.47393e-07	8.45141e-07	1.06363e-06	3.38639e-06
COG1822:Uncharacterized membrane protein	0	3.1415e-07	0	0	0
COG1823:L-cystine uptake protein TcyP, sodium:dicarboxylate symporter family	0.000107613	0.000122486	4.80007e-05	0.00014058	0.000139656
COG1824:Permease, similar to cation transporters	3.27394e-07	2.5132e-07	0	1.61769e-08	3.38899e-07
COG1825:Ribosomal protein L25 (general stress protein Ctc)	0.000205253	0.00017798	0.000119473	0.000500819	0.000298526
COG1826:Sec-independent protein translocase protein TatA	0.000162168	0.000120602	0.00017066	0.000284856	0.000398136
COG1827:Transcriptional regulator of NAD metabolism, contains HTH and 3H domains	5.37899e-05	4.42316e-05	2.09806e-05	0.00014517	3.99182e-05
COG1828:Phosphoribosylformylglycinamidine (FGAM) synthase, PurS component	0.000111708	0.000103571	7.84353e-05	6.67786e-05	7.40686e-05
COG1829:Archaeal pantoate kinase	1.04539e-06	3.7698e-07	7.62625e-09	8.08847e-09	8.66952e-08
COG1830:Fructose-bisphosphate aldolase class Ia, DhnA family	1.38183e-05	9.57152e-06	1.02281e-05	0.000101304	7.22423e-05
COG1831:Predicted metal-dependent hydrolase, urease superfamily	1.63697e-07	3.92687e-08	0	0	0
COG1832:Predicted CoA-binding protein	8.31048e-05	4.35814e-05	4.27434e-05	0.000147326	0.000116713
COG1833:Uri superfamily endonuclease	7.35389e-07	2.31686e-07	4.95706e-08	5.17662e-09	1.02458e-07
COG1834:N-Dimethylarginine dimethylaminohydrolase	2.12114e-05	2.95126e-05	5.31916e-05	4.42788e-05	3.61546e-05
COG1835:Peptidoglycan/LPS O-acetylase OafA/YrhL, contains acyltransferase and SGNH-hydrolase domains	0.000945187	0.000971494	0.00106168	0.000843129	0.000796605
COG1836:Uncharacterized membrane protein	3.32539e-06	1.80935e-06	8.10746e-07	1.96315e-06	1.33203e-05
COG1837:Predicted RNA-binding protein YlqC, contains KH domain, UPF0109 family	0.00018817	0.000168267	0.000116039	0.000350889	0.000162206
COG1838:Tartrate dehydratase beta subunit/Fumarate hydratase class I, C-terminal domain	1.87852e-05	4.21572e-05	1.18948e-05	0.000113028	6.05162e-05
COG1839:Adenosine/AMP kinase	1.0783e-05	3.13757e-06	3.06308e-06	2.30403e-05	4.57447e-05
COG1840:ABC-type Fe3+ transport system, periplasmic component	0.000179189	0.000240658	0.000362648	0.000502834	0.000610169
COG1841:Ribosomal protein L30/L7E	0.000886951	0.000852242	0.000826162	0.000652283	0.000610155
COG1842:Phage shock protein A	5.04147e-05	1.91672e-05	3.4739e-05	0.000175238	0.000139501
COG1843:Flagellar hook assembly protein FlgD	4.3542e-05	3.79867e-05	2.59499e-05	0.000104011	0.000147358
COG1844:Uncharacterized protein	5.90211e-08	1.57075e-07	0	0	0
COG1845:Heme/copper-type cytochrome/quinol oxidase, subunit 3	0.000169003	0.000164182	0.000168141	0.000289736	0.000466267
COG1846:DNA-binding transcriptional regulator, MarR family	0.00181312	0.00206315	0.00211888	0.00227053	0.00194815
COG1847:Predicted RNA-binding protein Jag, conains KH and R3H domains	8.70838e-05	0.000137331	7.65029e-05	0.000201422	0.000100548
COG1848:Predicted nucleic acid-binding protein, contains PIN domain	6.13957e-06	3.00272e-06	2.08781e-05	4.78692e-06	8.30382e-06
COG1849:Uncharacterized protein	4.61621e-07	1.96344e-07	0	0	0
COG1850:Ribulose 1,5-bisphosphate carboxylase, large subunit, or a RuBisCO-like protein	8.99931e-06	5.68038e-06	2.6422e-05	1.7661e-05	1.44828e-05
COG1852:Uncharacterized protein	4.80632e-06	5.32366e-06	2.3289e-06	1.19635e-05	2.96994e-06
COG1853:NADH-FMN oxidoreductase RutF, flavin reductase (DIM6/NTAB) family	0.000199757	0.000220315	0.000217809	0.000442517	0.000563145
COG1854:S-ribosylhomocysteine lyase LuxS, autoinducer biosynthesis	0.000446773	0.000488153	0.000587864	0.000464971	0.00023999
COG1855:Predicted ATPase, PilT family	8.11883e-07	3.61272e-07	7.62625e-09	8.08847e-09	8.66952e-08
COG1856:Uncharacterized protein, radical SAM superfamily	1.102e-06	2.01841e-06	1.56338e-07	7.84986e-06	7.93418e-07
COG1857:CRISPR/Cas system-associated protein Cas7, RAMP superfamily	5.62271e-07	7.04246e-07	1.38027e-06	4.73022e-06	1.34378e-06
COG1858:Cytochrome c peroxidase	8.28626e-05	8.47838e-05	5.46788e-05	0.000148645	0.000256948
COG1859:RNA:NAD 2'-phosphotransferase, TPT1/KptA family	4.68312e-06	3.78095e-06	5.56617e-06	4.7458e-05	5.76159e-05
COG1860:Uncharacterized conserved protein, UPF0179 family	4.61621e-07	1.96344e-07	0	0	0
COG1861:Spore coat polysaccharide biosynthesis protein SpsF, cytidylyltransferase family	1.87998e-06	1.20979e-06	1.06851e-06	2.36183e-06	1.83447e-06
COG1862:Preprotein translocase subunit YajC	0.000886924	0.000854231	0.000829959	0.000677834	0.000611578
COG1863:Multisubunit Na+/H+ antiporter, MnhE subunit	3.95264e-05	1.96541e-05	6.97823e-05	0.000105388	8.69073e-05
COG1864:DNA/RNA endonuclease G, NUC1	1.89814e-05	8.50896e-05	4.61094e-05	0.000220361	0.000100628
COG1865:Adenosylcobinamide amidohydrolase	1.50299e-06	1.48774e-06	1.63331e-06	1.22379e-06	1.65068e-06
COG1866:Phosphoenolpyruvate carboxykinase, ATP-dependent	7.44601e-05	6.78136e-05	6.58143e-05	0.000293915	0.000164807
COG1867:tRNA G26 N,N-dimethylase Trm1	1.04136e-06	3.88761e-07	7.62625e-09	8.08847e-09	8.66952e-08
COG1868:Flagellar motor switch protein FliM	6.55643e-05	6.13201e-05	5.23909e-05	0.000125238	0.000164916
COG1869:D-ribose pyranose/furanose isomerase RbsD	9.41631e-05	4.67622e-05	8.79835e-05	0.000211716	9.45435e-05
COG1871:Chemotaxis receptor (MCP) glutamine deamidase CheD	4.13882e-05	5.07397e-05	4.42366e-05	6.6794e-05	0.000115905
COG1872:Uncharacterized conserved protein YggU, UPF0235/DUF167 family	2.07707e-05	1.0072e-05	2.99015e-05	5.78889e-05	7.54733e-05
COG1873:Sporulation protein YlmC, PRC-barrel domain family	2.71183e-05	3.92416e-05	3.29145e-05	5.24873e-05	2.71565e-05
COG1874:Beta-galactosidase GanA	6.07885e-05	0.000147218	4.34702e-05	0.000175452	5.25583e-05
COG1875:Predicted ribonuclease YlaK, contains NYN-type RNase and PhoH-family ATPase domains	5.04839e-05	4.02758e-05	2.61242e-05	0.000105243	0.000112013
COG1876:LD-carboxypeptidase LdcB, LAS superfamily	9.18521e-05	7.93611e-05	2.45974e-05	0.000163487	6.16653e-05
COG1877:Trehalose-6-phosphatase	4.7008e-05	3.78219e-05	3.20501e-05	9.52225e-05	0.000105181
COG1878:Kynurenine formamidase	6.68895e-05	6.6388e-05	2.98648e-05	0.000117942	0.000159409
COG1879:ABC-type sugar transport system, periplasmic component, contains N-terminal xre family HTH domain	0.000301477	0.000327741	0.000420412	0.00100544	0.000812724
COG1880:CO dehydrogenase/acetyl-CoA synthase epsilon subunit	4.07914e-07	0	0	0	0
COG1881:Uncharacterized conserved protein, phosphatidylethanolamine-binding protein (PEBP) family	0.000225703	0.000224985	6.1101e-05	0.000278601	0.000222115
COG1882:Pyruvate-formate lyase	0.000237366	0.000207203	0.000174845	0.000656268	0.000332747
COG1883:Na+-transporting methylmalonyl-CoA/oxaloacetate decarboxylase, beta subunit	2.55785e-05	4.80224e-05	2.43923e-05	0.000108077	4.68928e-05
COG1884:Methylmalonyl-CoA mutase, N-terminal domain/subunit	8.29494e-05	7.10624e-05	4.99602e-05	0.00014792	0.000148211
COG1885:Uncharacterized protein, UPF0212 family	1.55645e-07	2.35612e-08	0	0	0
COG1886:Flagellar motor switch/type III secretory pathway protein FliN	3.50036e-05	6.6882e-05	2.25689e-05	0.00013122	0.00018008
COG1887:CDP-glycerol glycerophosphotransferase, TagB/SpsB family	0.000296291	0.000439344	0.000478028	0.000153154	9.04009e-05
COG1888:Uncharacterized protein	1.6104e-07	3.1415e-08	0	8.08847e-09	0
COG1889:Fibrillarin-like rRNA methylase	1.03734e-06	3.7698e-07	7.62625e-09	8.08847e-09	8.66952e-08
COG1890:Ribosomal protein S3AE	1.04539e-06	3.7698e-07	7.62625e-09	8.08847e-09	8.66952e-08
COG1891:Uncharacterized protein, UPF0264 family	3.12281e-06	2.02234e-06	1.25947e-06	1.24967e-06	4.35186e-06
COG1892:Phosphoenolpyruvate carboxylase	3.08633e-07	7.8294e-07	7.77877e-08	8.9507e-07	1.77016e-07
COG1893:Ketopantoate reductase	0.000249488	0.000224842	0.000215926	0.000558089	0.000467901
COG1894:NADH:ubiquinone oxidoreductase, NADH-binding 51 kD subunit (chain F)	0.000125667	0.000120035	9.63199e-05	0.000251663	0.000290954
COG1895:Uncharacterized protein, contains HEPN domain, UPF0332 family	1.41232e-06	3.45801e-06	1.06615e-06	5.55896e-06	1.68937e-06
COG1896:5'-deoxynucleotidase YfbR and related HD superfamily hydrolases	0.000653997	0.000652811	0.000686113	0.000157942	0.000333757
COG1897:Homoserine trans-succinylase	0.00012192	0.000203648	5.57447e-05	0.000312567	0.000136222
COG1898:dTDP-4-dehydrorhamnose 3,5-epimerase or related enzyme	0.000178437	0.000167992	0.000162523	0.000363417	0.000308411
COG1899:Deoxyhypusine synthase	1.37849e-05	5.28424e-06	2.28749e-06	3.74617e-06	1.76697e-05
COG1900:Uncharacterized conserved protein, DUF39 family	1.927e-06	1.94718e-06	4.8175e-07	1.84822e-06	1.20729e-05
COG1901:tRNA pseudouridine-54 N-methylase	2.87134e-07	1.46629e-07	1.90656e-08	1.82298e-06	2.45111e-06
COG1902:2,4-dienoyl-CoA reductase or related NADH-dependent reductase, Old Yellow Enzyme (OYE) family	0.000276669	0.000379067	0.000306965	0.000693759	0.000933012
COG1903:Cobalamin biosynthesis protein CbiD	2.26915e-05	3.9251e-05	1.84358e-05	8.80211e-05	7.52527e-05
COG1904:Glucuronate isomerase	2.46593e-05	4.09879e-05	4.045e-05	0.000157714	0.000101695
COG1905:NADH:ubiquinone oxidoreductase 24 kD subunit (chain E)	0.000104466	9.39073e-05	8.97121e-05	0.000224268	0.000223591
COG1906:Uncharacterized protein	3.58314e-07	1.15057e-06	1.90656e-07	7.03697e-07	2.49603e-07
COG1907:Predicted archaeal sugar kinase	3.33481e-06	2.09302e-06	1.26275e-06	1.26123e-06	4.36313e-06
COG1908:Coenzyme F420-reducing hydrogenase, delta subunit	2.1953e-06	2.9373e-06	1.15156e-06	5.87627e-06	1.86245e-06
COG1909:Uncharacterized protein, UPF0218 family	1.04539e-06	3.7698e-07	7.62625e-09	8.08847e-09	8.66952e-08
COG1910:Periplasmic molybdate-binding protein/domain	1.8572e-05	2.83334e-05	7.6007e-06	3.51018e-05	7.05297e-05
COG1911:Ribosomal protein L30E	1.04539e-06	4.55517e-07	7.62625e-09	1.61769e-08	8.66952e-08
COG1912:S-adenosylmethionine hydrolase (SAM-hydroxide adenosyltransferase)	6.87778e-05	1.23558e-05	3.68328e-05	8.58381e-05	3.18433e-05
COG1913:Predicted Zn-dependent protease	4.7225e-07	1.64065e-07	8.96847e-08	3.12134e-07	2.16974e-07
COG1914:Mn2+ and Fe2+ transporters of the NRAMP family	0.000208648	0.000262614	0.000133807	0.000469479	0.000464533
COG1915:Uncharacterized conserved protein, contains Saccharopine dehydrogenase N-terminal (SDHN) domain	4.7878e-06	7.34797e-06	1.95613e-06	3.12781e-05	1.88917e-05
COG1916:Pheromone shutdown protein TraB, contains GTxH motif (function unknown)	7.11659e-06	8.27471e-06	1.6263e-06	1.85576e-05	4.13638e-06
COG1917:Cupin domain protein related to quercetin dioxygenase	0.00031474	0.000397012	0.000633327	0.000263892	0.000269983
COG1918:Fe2+ transport system protein FeoA	0.000155634	0.000192547	0.000142575	0.00043916	0.000295375
COG1920:2-phospho-L-lactate guanylyltransferase, coenzyme F420 biosynthesis enzyme, CobY/MobA/RfbA family	9.93407e-06	1.60766e-06	8.71299e-07	2.83978e-06	5.55834e-06
COG1921:Seryl-tRNA(Sec) selenium transferase	2.55126e-05	1.95307e-05	3.74461e-05	0.000121475	7.50574e-05
COG1922:UDP-N-acetyl-D-mannosaminuronic acid transferase, WecB/TagA/CpsF family	0.000659675	0.00064954	0.000705667	0.000168903	0.000337283
COG1923:sRNA-binding regulator protein Hfq	6.52766e-05	6.18234e-05	5.3233e-05	0.000142089	0.000180983
COG1924:Activator of 2-hydroxyglutaryl-CoA dehydratase (HSP70-class ATPase domain)	7.81559e-06	2.07429e-05	4.9582e-06	3.80682e-05	1.21562e-05
COG1925:Phosphotransferase system, HPr and related phosphotransfer proteins	0.000868497	0.000898599	0.000826535	0.000602386	0.000671477
COG1926:Predicted phosphoribosyltransferase	1.91549e-05	2.44725e-05	7.25256e-06	3.29189e-05	5.78672e-05
COG1927:F420-dependent methylenetetrahydromethanopterin dehydrogenase	1.95905e-07	1.64929e-07	0	0	0
COG1929:Glycerate kinase	0.000356574	0.000470553	0.00051699	0.000393817	0.00023336
COG1930:ABC-type cobalt transport system, periplasmic component	5.46626e-06	1.19321e-05	3.50868e-06	3.03605e-05	6.17987e-06
COG1931:Predicted RNA binding protein with dsRBD fold, UPF0201 family	1.01318e-06	2.12051e-07	7.62625e-09	8.08847e-09	8.66952e-08
COG1932:Phosphoserine aminotransferase	0.0001117	0.0001825	9.08262e-05	0.000359612	0.000270546
COG1933:Archaeal DNA polymerase II, large subunit	1.02929e-06	3.7698e-07	7.62625e-09	8.08847e-09	8.66952e-08
COG1934:Lipopolysaccharide export system protein LptA	5.25682e-05	4.5597e-05	4.94034e-05	0.000116272	0.000168313
COG1935:Uncharacterized protein	1.55645e-07	7.85375e-09	0	0	0
COG1936:Broad-specificity NMP kinase	1.15812e-06	7.46106e-07	9.91412e-08	1.09728e-06	2.40382e-07
COG1937:DNA-binding transcriptional regulator, FrmR family	0.000259928	0.000195249	0.00012159	0.000551885	0.000449004
COG1938:Predicted ATP-dependent carboligase, ATP-grasp superfamily	6.87769e-06	1.60421e-06	7.14579e-07	2.23992e-05	3.2e-06
COG1939:23S rRNA maturation mini-RNase III	0.000686002	0.000665175	0.000673118	0.000198992	0.000305173
COG1940:Sugar kinase of the NBD/HSP70 family, may contain an N-terminal HTH domain	0.00150487	0.00170549	0.00203417	0.00212683	0.00104423
COG1941:Coenzyme F420-reducing hydrogenase, gamma subunit	1.3876e-06	7.70531e-07	1.98282e-07	1.22945e-06	6.73858e-07
COG1942:Phenylpyruvate tautomerase PptA, 4-oxalocrotonate tautomerase family	0.000401984	0.000467058	0.0006081	0.000264275	0.000344433
COG1943:REP element-mobilizing transposase RayT	0.000128729	0.000195636	6.20852e-05	0.000285304	0.000309687
COG1944:Ribosomal protein S12 methylthiotransferase accessory factor YcaO	4.26154e-05	8.47254e-06	7.72556e-05	0.000118946	9.27602e-05
COG1945:Pyruvoyl-dependent arginine decarboxylase (PvlArgDC)	2.22565e-06	1.18395e-06	4.95706e-07	1.30831e-05	1.51322e-06
COG1946:Acyl-CoA thioesterase	4.83482e-05	6.3823e-05	5.56065e-05	0.000157965	0.00017254
COG1947:4-diphosphocytidyl-2C-methyl-D-erythritol kinase	0.000134977	0.000205708	0.000147646	0.000453585	0.000329563
COG1948:ERCC4-type nuclease	8.25329e-07	2.04197e-07	7.62625e-09	5.17662e-08	5.04408e-07
COG1949:Oligoribonuclease (3'-5' exoribonuclease)	0.000150208	0.000148372	6.29229e-05	0.000251427	0.000202463
COG1950:Uncharacterized membrane protein YvlD, DUF360 family	5.31388e-05	9.49052e-05	2.11741e-05	0.000140471	0.000100103
COG1951:Tartrate dehydratase alpha subunit/Fumarate hydratase class I, N-terminal domain	8.38948e-05	0.000116149	7.63296e-05	0.000385828	0.000303185
COG1952:Preprotein translocase subunit SecB	4.99547e-05	4.4055e-05	5.02886e-05	0.00011087	0.000167652
COG1953:Cytosine/uracil/thiamine/allantoin permease	2.99574e-05	6.0875e-05	3.09419e-05	0.000105644	0.000155633
COG1954:Glycerol-3-phosphate responsive antiterminator (mRNA-binding)	9.23902e-06	1.77796e-05	8.62063e-06	0.000100319	4.71959e-05
COG1955:Archaellum biogenesis protein FlaJ, TadC family	5.04538e-07	1.49221e-07	0	0	8.66952e-08
COG1956:GAF domain-containing protein, putative methionine-R-sulfoxide reductase	0.000336792	0.000401921	0.000525232	0.000242634	0.000166477
COG1957:Inosine-uridine nucleoside N-ribohydrolase	0.00155605	0.0014269	0.00154952	0.000742834	0.000780022
COG1958:Small nuclear ribonucleoprotein (snRNP) homolog	2.4813e-06	7.14691e-07	1.52525e-08	2.42654e-08	2.60086e-07
COG1959:DNA-binding transcriptional regulator, IscR family	0.00046637	0.000544886	0.000689636	0.000629363	0.000588029
COG1960:Acyl-CoA dehydrogenase related to the alkylation response protein AidB	0.000656018	0.000522343	0.000515013	0.0013492	0.00164083
COG1961:Site-specific DNA recombinase related to the DNA invertase Pin	0.00050741	0.00052472	0.000300073	0.00116267	0.000732957
COG1962:Tetrahydromethanopterin S-methyltransferase, subunit H	5.36746e-07	2.19905e-07	1.52525e-08	0	0
COG1963:Acid phosphatase family membrane protein YuiD	1.60376e-05	4.1094e-05	1.26141e-05	4.06134e-05	4.88209e-05
COG1964:Uncharacterized Fe-S cluster-containing enzyme, radical SAM superfamily	3.36573e-06	2.65064e-06	5.01883e-07	3.98891e-06	1.83226e-06
COG1965:Iron-binding protein CyaY, frataxin homolog	2.17172e-05	2.79086e-05	2.1387e-05	9.38052e-05	0.000132134
COG1966:Carbon starvation protein CstA	7.95757e-05	0.000112406	4.7154e-05	0.000291506	0.000246496
COG1967:Uncharacterized membrane protein	1.95905e-07	1.2566e-07	0	0	0
COG1968:Undecaprenyl pyrophosphate phosphatase UppP	0.000523848	0.000508159	0.000336223	0.000553113	0.000543563
COG1969:Ni,Fe-hydrogenase I cytochrome b subunit	4.25773e-06	5.18842e-06	4.40988e-06	5.12481e-05	4.28677e-05
COG1970:Large-conductance mechanosensitive channel	0.000517762	0.000563069	0.000639685	0.000612927	0.000416456
COG1971:Putative Mn2+ efflux pump MntP	4.54748e-05	0.00011344	2.44536e-05	0.000168687	8.19519e-05
COG1972:Nucleoside permease NupC	3.56095e-05	3.80377e-05	1.73078e-05	0.00021266	0.000152274
COG1973:Hydrogenase maturation factor HypE	1.95905e-07	1.64929e-07	0	0	0
COG1974:SOS-response transcriptional repressor LexA (RecA-mediated autopeptidase)	0.0008497	0.000799792	0.000815168	0.000550422	0.0006619
COG1975:Xanthine and CO dehydrogenase maturation factor, XdhC/CoxF family	7.36357e-05	8.17124e-05	6.72513e-05	0.00021629	0.000290961
COG1976:Translation initiation factor 6 (eIF-6)	1.04539e-06	3.7698e-07	7.62625e-09	8.08847e-09	8.66952e-08
COG1977:Molybdopterin converting factor, small subunit	8.76351e-05	5.41547e-05	5.55889e-05	0.000159625	0.000189277
COG1978:Predicted RNase H-related nuclease YkuK, DUF458 family	2.50151e-06	8.50797e-07	1.1553e-06	7.48183e-07	1.67377e-06
COG1979:Alcohol dehydrogenase YqhD, Fe-dependent ADH family	3.64664e-05	7.76453e-05	3.08239e-05	0.000200528	0.000122798
COG1980:Archaeal fructose 1,6-bisphosphatase	1.09507e-06	4.35883e-07	7.62625e-09	4.85308e-08	1.1428e-07
COG1981:Uncharacterized membrane protein	5.32831e-05	4.35322e-05	5.11231e-05	6.62605e-05	0.000136666
COG1982:Arginine/lysine/ornithine decarboxylase	0.000397348	0.000515177	0.000519945	0.000463837	0.000396673
COG1983:Phage shock protein PspC (stress-responsive transcriptional regulator)	0.000377177	0.000451508	0.000481819	0.000508607	0.000251805
COG1984:Allophanate hydrolase subunit 2	4.58218e-05	4.72527e-05	5.802e-05	0.000195703	0.000197244
COG1985:Pyrimidine reductase, riboflavin biosynthesis	6.19737e-05	3.95845e-05	3.96531e-05	0.000181411	6.47459e-05
COG1986:Non-canonical (house-cleaning) NTP pyrophosphatase, all-alpha NTP-PPase family	3.12643e-06	3.16121e-06	4.22486e-06	4.66504e-05	3.46841e-05
COG1987:Flagellar biosynthesis protein FliQ	6.71267e-05	6.27338e-05	5.4677e-05	0.000128332	0.000170439
COG1988:Membrane-bound metal-dependent hydrolase YbcI, DUF457 family	9.29889e-05	8.65734e-05	4.33342e-05	0.00013984	0.000112591
COG1989:Prepilin signal peptidase PulO (type II secretory pathway) or related peptidase	0.000350702	0.00040203	0.000477793	0.000269843	0.00026484
COG1990:Peptidyl-tRNA hydrolase	1.41996e-05	1.49104e-05	4.46284e-05	4.65658e-05	2.82592e-05
COG1991:Uncharacterized protein, UPF0333 family	3.2208e-08	0	0	0	0
COG1992:Predicted transcriptional regulator fused phosphomethylpyrimidine kinase (thiamin biosynthesis)	1.28832e-07	2.35612e-08	0	0	0
COG1993:PII-like signaling protein	4.78345e-06	2.27115e-06	6.63941e-07	3.41819e-06	3.25722e-06
COG1994:Zn-dependent protease (includes SpoIVFB)	8.82745e-05	0.000119138	6.84127e-05	0.000152724	0.000168406
COG1995:4-hydroxy-L-threonine phosphate dehydrogenase PdxA	9.0979e-05	0.000112804	9.72776e-05	0.000285894	0.000289544
COG1996:DNA-directed RNA polymerase, subunit RPC12/RpoP, contains C4-type Zn-finger	1.0776e-06	1.86134e-06	3.46994e-07	3.12215e-06	4.53179e-07
COG1997:Ribosomal protein L37AE/L43A	4.85777e-07	2.74881e-07	0	0	8.66952e-08
COG1998:Ribosomal protein S27AE	1.04539e-06	3.7698e-07	7.62625e-09	8.08847e-09	8.66952e-08
COG1999:Cytochrome oxidase Cu insertion factor, SCO1/SenC/PrrC family	0.000102445	0.000107281	7.38643e-05	0.000144302	0.00026152
COG2000:Uncharacterized Fe-S cluster-containing protein	1.36884e-07	0	0	0	0
COG2001:MraZ, DNA-binding transcriptional regulator and inhibitor of RsmH methyltransferase activity	0.000842094	0.000837119	0.00081103	0.000554621	0.000573175
COG2002:Bifunctional DNA-binding transcriptional regulator of stationary/sporulation/toxin gene expression and antitoxin component of the YhaV-PrlF toxin-antitoxin module	2.34516e-05	4.10337e-05	1.82964e-05	7.74008e-05	5.5397e-05
COG2003:DNA repair protein RadC, contains a helix-hairpin-helix DNA-binding motif	0.00016365	0.0001744	0.000140494	0.000507149	0.000353722
COG2004:Ribosomal protein S24E	1.02929e-06	2.98442e-07	7.62625e-09	8.08847e-09	0
COG2005:DNA-binding transcriptional regulator ModE (molybdenum-dependent)	3.19308e-05	3.59595e-05	4.57819e-05	0.000110469	0.000143637
COG2006:Uncharacterized conserved protein, DUF362 family	1.17948e-05	2.11259e-05	4.56149e-06	3.7625e-05	1.27813e-05
COG2007:Ribosomal protein S8E	1.04539e-06	3.7698e-07	7.62625e-09	8.08847e-09	8.66952e-08
COG2008:Threonine aldolase	8.1689e-05	0.000131898	7.92266e-05	0.000287048	0.000240175
COG2009:Succinate dehydrogenase/fumarate reductase, cytochrome b subunit	6.9835e-05	5.13859e-05	5.73937e-05	0.000161816	0.000219794
COG2010:Cytochrome c, mono- and diheme variants	0.0001334	0.000114958	0.000158231	0.000235999	0.00040058
COG2011:ABC-type methionine transport system, permease component	0.00085163	0.000836384	0.000826993	0.000577498	0.000617597
COG2012:DNA-directed RNA polymerase, subunit H, RpoH/RPB5	1.04539e-06	3.7698e-07	7.62625e-09	8.08847e-09	8.66952e-08
COG2013:Uncharacterized conserved protein, AIM24 family	2.98033e-05	4.06618e-05	2.3122e-05	5.74081e-05	6.12954e-05
COG2014:Uncharacterized conserved protein, contains DUF4213 and DUF364 domains	8.38342e-06	3.41638e-07	7.14274e-07	4.95014e-06	5.56953e-06
COG2015:Alkyl sulfatase BDS1 and related hydrolases, metallo-beta-lactamase superfamily	2.98085e-06	2.22104e-06	4.0972e-06	5.30718e-05	7.90715e-05
COG2016:Predicted ribosome-associated RNA-binding protein Tma20, contains PUA domain	1.04539e-06	3.7698e-07	7.62625e-09	8.08847e-09	8.66952e-08
COG2017:Galactose mutarotase or related enzyme	0.00153401	0.00158034	0.0015567	0.000896122	0.00110141
COG2018:Predicted regulator of Ras-like GTPase activity, Roadblock/LC7/MglB family	1.499e-05	9.09385e-06	4.99786e-06	1.70957e-05	2.52797e-05
COG2019:Archaeal adenylate kinase	9.46109e-07	3.45565e-07	7.62625e-09	8.08847e-09	9.85172e-08
COG2020:Protein-S-isoprenylcysteine O-methyltransferase Ste14	0.000108876	6.79416e-05	8.84744e-05	0.000171628	0.000278001
COG2021:Homoserine acetyltransferase	7.98139e-05	5.54264e-05	3.34325e-05	0.000124517	0.000154152
COG2022:Thiamin biosynthesis thiazole synthase ThiGH, ThiG subunit	0.000173605	0.000151856	8.40869e-05	0.000313979	0.000277752
COG2023:RNase P subunit RPR2	1.04539e-06	3.7698e-07	7.62625e-09	8.08847e-09	8.66952e-08
COG2024:O-phosphoseryl-tRNA(Cys) synthetase	1.95905e-07	7.85375e-09	0	0	0
COG2025:Electron transfer flavoprotein, alpha subunit	0.000130588	0.000159894	0.000106215	0.000515642	0.000415991
COG2026:mRNA-degrading endonuclease RelE, toxin component of the RelBE toxin-antitoxin system	4.45423e-05	3.60394e-05	3.05751e-05	0.000194365	0.000128335
COG2027:D-alanyl-D-alanine carboxypeptidase	0.000154987	0.000115042	7.48274e-05	0.00029102	0.000222845
COG2029:Uncharacterized protein	2.03957e-07	1.57075e-07	4.2707e-07	8.08847e-09	7.09324e-08
COG2030:Acyl dehydratase	0.000177337	0.00016987	0.000179695	0.000377485	0.000466364
COG2031:Short chain fatty acids transporter	1.11839e-05	1.28133e-05	1.60836e-05	2.76696e-05	4.24516e-05
COG2032:Cu/Zn superoxide dismutase	4.67541e-05	4.80525e-05	3.87154e-05	0.000124855	0.000170897
COG2033:Desulfoferrodoxin, superoxide reductase-like (SORL) domain	2.43498e-05	6.51904e-05	2.54764e-05	0.000211256	7.36475e-05
COG2034:Uncharacterized membrane protein	3.08633e-07	0	0	0	0
COG2035:Uncharacterized membrane protein	5.53075e-05	2.40679e-05	1.73882e-05	0.00014222	2.8311e-05
COG2036:Archaeal histone H3/H4	1.28695e-06	6.83276e-07	7.62625e-09	8.08847e-09	8.66952e-08
COG2037:Formylmethanofuran:tetrahydromethanopterin formyltransferase	3.37242e-06	2.17942e-06	1.25947e-06	1.25776e-06	4.35974e-06
COG2038:NaMN:DMB phosphoribosyltransferase	6.78619e-05	9.08277e-05	6.21567e-05	0.000217454	0.000226897
COG2039:Pyrrolidone-carboxylate peptidase (N-terminal pyroglutamyl peptidase)	0.000868856	0.000803798	0.000738391	0.000398705	0.000463588
COG2040:Homocysteine/selenocysteine methylase (S-methylmethionine-dependent)	8.94617e-06	2.34302e-05	4.78581e-05	2.85593e-05	1.36216e-05
COG2041:Periplasmic DMSO/TMAO reductase YedYZ, molybdopterin-dependent catalytic subunit	7.52251e-05	5.42678e-05	0.0001128	0.000146428	0.000244495
COG2042:Ribosome biogenesis protein Tsr3 (rRNA maturation)	1.02929e-06	3.7698e-07	1.75404e-07	1.81991e-06	8.66952e-08
COG2043:Uncharacterized conserved protein, DUF169 family	1.83175e-06	2.07276e-06	6.95819e-07	2.17111e-06	1.04428e-06
COG2044:Predicted peroxiredoxin	6.2597e-06	1.73269e-06	3.19601e-06	2.83274e-06	7.29209e-06
COG2045:Phosphosulfolactate phosphohydrolase or related enzyme	2.51021e-05	2.86923e-05	5.46299e-06	4.06091e-05	7.15149e-05
COG2046:ATP sulfurylase (sulfate adenylyltransferase)	9.90524e-06	6.11516e-06	3.8495e-06	1.28081e-05	1.9887e-05
COG2047:Proteasome assembly chaperone (PAC2) family protein	4.32787e-06	7.07701e-07	3.87032e-07	1.01923e-06	2.3191e-06
COG2048:Heterodisulfide reductase, subunit B	6.21848e-06	5.94788e-06	2.20528e-06	7.74608e-06	1.62684e-05
COG2049:Allophanate hydrolase subunit 1	3.39553e-05	4.46328e-05	5.60553e-05	0.000167074	0.000177332
COG2050:Acyl-coenzyme A thioesterase PaaI, contains HGG motif	0.000245073	0.00025393	0.000220148	0.000793699	0.000922932
COG2051:Ribosomal protein S27E	1.04539e-06	3.7698e-07	7.62625e-09	8.08847e-09	8.66952e-08
COG2052:Regulator of extracellular matrix RemA, YlzA/DUF370 family	1.87215e-05	3.43239e-05	1.3294e-05	4.91009e-05	3.28055e-05
COG2053:Ribosomal protein S28E/S33	1.04539e-06	3.7698e-07	7.62625e-09	8.08847e-09	8.66952e-08
COG2054:Uncharacterized archaeal kinase related to aspartokinase	3.11073e-06	1.96736e-06	5.79595e-07	1.21731e-06	4.00374e-06
COG2055:Malate/lactate/ureidoglycolate dehydrogenase, LDH2 family	2.26657e-05	3.60216e-05	5.8969e-05	0.000115402	0.000117344
COG2056:Predicted histidine transporter YuiF, NhaC family	0.000123646	4.57959e-05	9.96174e-05	0.000202291	0.000127797
COG2057:Acyl CoA:acetate/3-ketoacid CoA transferase, beta subunit	0.00013005	0.000104086	7.91469e-05	0.000224614	0.000324855
COG2058:Ribosomal protein L12E/L44/L45/RPP1/RPP2	1.04539e-06	2.74881e-07	7.62625e-09	8.08847e-09	8.66952e-08
COG2059:Chromate transport protein ChrA	0.000183834	0.000303551	0.000155631	0.000722743	0.000625011
COG2060:K+-transporting ATPase, A chain	5.66048e-05	7.74547e-05	5.67254e-05	0.000187621	0.00017582
COG2061:Uncharacterized conserved protein, contains ACT domain	2.44217e-07	1.96344e-07	0	0	0
COG2062:Phosphohistidine phosphatase SixA	0.000163863	0.000124016	9.14528e-05	0.00027259	0.000242306
COG2063:Flagellar basal body L-ring protein FlgH	5.04882e-05	4.14445e-05	4.67975e-05	0.000107926	0.000151862
COG2064:Pilus assembly protein TadC	5.1465e-05	5.90301e-05	3.27089e-05	5.54934e-05	0.000125394
COG2065:Pyrimidine operon attenuation protein/uracil phosphoribosyltransferase	0.001007	0.00100227	0.00119455	0.000252861	0.000482468
COG2066:Glutaminase	5.73544e-05	4.47696e-05	6.91687e-05	0.000209905	0.000152411
COG2067:Long-chain fatty acid transport protein	7.59947e-05	0.000102832	8.61681e-05	0.000275056	0.000345286
COG2068:CTP:molybdopterin cytidylyltransferase MocA	6.01828e-05	7.02388e-05	5.02877e-05	0.000151326	0.000162794
COG2069:CO dehydrogenase/acetyl-CoA synthase delta subunit (corrinoid Fe-S protein)	2.88076e-06	4.92509e-06	7.58812e-07	1.20356e-05	1.78182e-06
COG2070:NAD(P)H-dependent flavin oxidoreductase YrpB, nitropropane dioxygenase family	0.000266741	0.000221629	0.000145555	0.000466048	0.000488934
COG2071:Gamma-glutamyl-gamma-aminobutyrate hydrolase PuuD (putrescine degradation), contains GATase1-like domain	0.000355513	0.000378609	0.000605	0.0003396	0.000238368
COG2072:Predicted flavoprotein CzcO associated with the cation diffusion facilitator CzcD	0.000123722	0.000115707	0.000156593	0.00019922	0.00049501
COG2073:Cobalamin biosynthesis protein CbiG	1.72638e-05	3.40319e-05	1.04088e-05	6.29815e-05	3.00419e-05
COG2074:2-phosphoglycerate kinase	6.70731e-08	2.06161e-07	8.84645e-09	3.70452e-08	1.97034e-08
COG2075:Ribosomal protein L24E	1.04539e-06	3.7698e-07	7.62625e-09	8.08847e-09	8.66952e-08
COG2076:Multidrug transporter EmrE and related cation transporters	0.000685282	0.000646147	0.000767999	0.000414267	0.000731032
COG2077:Peroxiredoxin	6.50411e-05	7.29369e-05	4.50199e-05	0.000292229	0.000172397
COG2078:Uncharacterized conserved protein, AMMECR1 domain	2.71256e-06	1.23697e-06	1.08987e-06	3.14779e-06	1.04688e-06
COG2079:2-methylcitrate dehydratase PrpD	2.1878e-05	2.31424e-05	5.62979e-05	6.95941e-05	5.83392e-05
COG2080:Aerobic-type carbon monoxide dehydrogenase, small subunit, CoxS/CutS family	0.000183051	0.000216769	0.000135132	0.000340592	0.000527023
COG2081:Predicted flavoprotein YhiN	0.000168592	0.000212809	0.000181643	0.000582064	0.000457637
COG2082:Precorrin isomerase	3.3479e-05	4.69487e-05	4.67393e-05	9.74723e-05	0.000104351
COG2083:Uncharacterized protein, UPF0216 family	1.6104e-07	7.85375e-09	0	0	0
COG2084:3-hydroxyisobutyrate dehydrogenase or related beta-hydroxyacid dehydrogenase	0.000212303	0.000223823	0.000311779	0.00045127	0.000708206
COG2085:Predicted dinucleotide-binding enzyme	2.01773e-05	1.38735e-05	4.95183e-05	3.27121e-05	2.25307e-05
COG2086:Electron transfer flavoprotein, alpha and beta subunits	0.000132516	0.000160158	0.000107021	0.000549516	0.000444236
COG2087:Adenosyl cobinamide kinase/adenosyl cobinamide phosphate guanylyltransferase	6.497e-05	8.47596e-05	5.90159e-05	0.000188229	0.000212945
COG2088:DNA-binding protein SpoVG, cell septation regulator	2.47028e-05	5.43297e-05	1.65365e-05	9.90103e-05	4.66375e-05
COG2089:Sialic acid synthase SpsE, contains C-terminal SAF domain	1.75297e-05	1.61998e-05	1.30962e-05	2.79652e-05	5.53052e-05
COG2090:Uncharacterized protein	9.13901e-07	3.7698e-07	7.62625e-09	8.08847e-09	8.66952e-08
COG2091:Phosphopantetheinyl transferase	2.13173e-05	3.19036e-05	1.23619e-05	0.000138475	0.000103561
COG2092:Translation elongation factor EF-1beta	1.04539e-06	3.7698e-07	7.62625e-09	8.08847e-09	8.66952e-08
COG2093:RNA polymerase subunit RPABC4/transcription elongation factor Spt4	1.04539e-06	3.7698e-07	7.62625e-09	8.08847e-09	8.66952e-08
COG2094:3-methyladenine DNA glycosylase Mpg	0.000339273	0.000363076	0.000513168	0.000179113	0.000136502
COG2095:Small neutral amino acid transporter SnatA, MarC family	8.23593e-05	8.11845e-05	6.45928e-05	0.000259569	0.000338805
COG2096:Cob(I)alamin adenosyltransferase	0.000346199	0.000425776	0.000535366	0.000249722	0.000247558
COG2097:Ribosomal protein L31E	1.04539e-06	3.69126e-07	7.62625e-09	8.08847e-09	8.66952e-08
COG2098:Uncharacterized protein	2.44217e-07	1.96344e-07	0	0	0
COG2099:Precorrin-6x reductase	2.86707e-05	3.89431e-05	4.39691e-05	8.93683e-05	8.66785e-05
COG2100:Uncharacterized Fe-S cluster-containing enzyme, radical SAM superfamily	8.052e-09	0	0	0	0
COG2101:TATA-box binding protein (TBP), component of TFIID and TFIIIB	1.12857e-06	5.96885e-07	7.62625e-09	8.08847e-09	2.60086e-07
COG2102:Diphthamide synthase (EF-2-diphthine--ammonia ligase)	7.99901e-06	6.4484e-06	3.24947e-06	1.86383e-05	2.43907e-05
COG2103:N-acetylmuramic acid 6-phosphate (MurNAc-6-P) etherase	6.95776e-05	0.000103506	0.000138267	0.000240707	0.000170462
COG2104:Sulfur carrier protein ThiS (thiamine biosynthesis)	0.000171504	0.000158276	8.38202e-05	0.000321289	0.000275
COG2105:Uncharacterized conserved protein YtfP, gamma-glutamylcyclotransferase (GGCT)/AIG2-like family	2.78806e-05	3.16697e-05	8.50151e-06	9.07364e-05	0.000124833
COG2106:Predicted RNA methylase MTH1, SPOUT superfamily	9.38057e-07	3.53419e-07	7.62625e-09	8.08847e-09	8.66952e-08
COG2107:Predicted periplasmic solute-binding protein	6.46229e-06	3.21116e-06	1.56742e-06	7.70338e-06	4.18935e-06
COG2108:Uncharacterized conserved protein related to pyruvate formate-lyase activating enzyme	5.49307e-07	1.80636e-07	4.95706e-08	6.55166e-07	2.35102e-07
COG2109:ATP:corrinoid adenosyltransferase	7.07923e-05	7.84976e-05	5.90705e-05	0.000187528	0.000197877
COG2110:O-acetyl-ADP-ribose deacetylase (regulator of RNase III), contains Macro domain	0.000635535	0.000638916	0.000675672	0.00021533	0.000420861
COG2111:Multisubunit Na+/H+ antiporter, MnhB subunit	1.03735e-05	8.08708e-06	2.56186e-05	4.12898e-05	2.54522e-05
COG2112:Predicted Ser/Thr protein kinase	8.81693e-07	2.04197e-07	1.52525e-08	1.61769e-08	1.02458e-07
COG2113:ABC-type proline/glycine betaine transport system, periplasmic component	2.3597e-05	2.03857e-05	0.000165348	0.000192118	0.000281859
COG2114:Adenylate cyclase, class 3	6.56201e-05	3.14743e-05	0.000218285	8.76252e-05	0.000144376
COG2115:Xylose isomerase	1.83128e-05	3.21473e-05	3.81018e-05	0.000102897	6.71267e-05
COG2116:Formate/nitrite transporter FocA, FNT family	4.96019e-05	6.80886e-05	6.62314e-05	0.000393638	0.000236848
COG2117:Predicted subunit of tRNA(5-methylaminomethyl-2-thiouridylate) methyltransferase, contains the PP-loop ATPase domain	2.36165e-07	1.80636e-07	0	0	0
COG2118:DNA-binding TFAR19-related protein, PDSD5 family	1.04942e-06	4.63371e-07	7.62625e-09	8.08847e-09	1.7339e-07
COG2119:Putative Ca2+/H+ antiporter, TMEM165/GDT1 family	4.00719e-05	3.02949e-05	2.29459e-05	5.69943e-05	0.000128938
COG2120:N-acetylglucosaminyl deacetylase, LmbE family	9.2706e-05	5.30433e-05	7.54392e-05	0.000140973	0.000104077
COG2121:Uncharacterized conserved protein, lysophospholipid acyltransferase (LPLAT) superfamily	8.7563e-06	7.56607e-06	4.83298e-06	1.02318e-05	9.57753e-06
COG2122:Uncharacterized protein, UPF0280 family, ApbE superfamily	1.65597e-06	1.23249e-06	6.92997e-07	2.8067e-06	1.65509e-06
COG2123:Exosome complex RNA-binding protein Rrp42, RNase PH superfamily	1.01318e-06	3.69126e-07	7.62625e-09	8.08847e-09	8.66952e-08
COG2124:Cytochrome P450	0.000103543	6.08008e-05	7.22364e-05	8.20165e-05	0.000181907
COG2125:Ribosomal protein S6E (S10)	1.04539e-06	3.7698e-07	7.62625e-09	8.08847e-09	8.66952e-08
COG2126:Ribosomal protein L37E	3.16685e-07	1.96344e-07	0	0	0
COG2127:ATP-dependent Clp protease adapter protein ClpS	7.41791e-05	5.2699e-05	7.16392e-05	0.000135276	0.000202208
COG2128:Alkylhydroperoxidase family enzyme, contains CxxC motif	0.000165442	0.000180297	0.000150026	0.000301457	0.00047067
COG2129:Predicted phosphoesterase, related to the Icc protein	1.46901e-05	1.68909e-05	6.40323e-06	1.78534e-05	1.54506e-05
COG2130:NADPH-dependent curcumin reductase CurA	4.75532e-05	3.85341e-05	3.13314e-05	0.000123848	0.000155974
COG2131:Deoxycytidylate deaminase	0.000714583	0.000732382	0.000738682	0.000381462	0.000387088
COG2132:Multicopper oxidase with three cupredoxin domains (includes cell division protein FtsP and spore coat protein CotA)	0.000118842	0.000111649	9.33674e-05	0.000293972	0.000408402
COG2133:Glucose/arabinose dehydrogenase, beta-propeller fold	0.000112205	7.11645e-05	0.000102278	0.00018359	0.00030219
COG2134:CDP-diacylglycerol pyrophosphatase	4.42554e-06	8.52619e-06	2.10988e-06	3.91119e-05	3.1762e-05
COG2135:Putative SOS response-associated peptidase YedK	0.000338173	0.000414371	0.000575527	0.0001513	0.000229843
COG2136:rRNA maturation protein Rpf1, contains Brix/IMP4 (anticodon-binding) domain	5.90211e-08	0	0	0	0
COG2137:SOS response regulatory protein OraA/RecX, interacts with RecA	0.000881887	0.000847447	0.000821822	0.000647438	0.000614798
COG2138:Sirohydrochlorin ferrochelatase	2.34419e-05	8.30872e-06	1.09942e-05	0.00012185	7.1658e-05
COG2139:Ribosomal protein L21E	1.03734e-06	3.7698e-07	7.62625e-09	8.08847e-09	8.66952e-08
COG2140:Oxalate decarboxylase/archaeal phosphoglucose isomerase, cupin superfamily	2.50763e-06	9.0132e-06	2.08875e-05	4.94521e-06	2.58375e-06
COG2141:Flavin-dependent oxidoreductase, luciferase family (includes alkanesulfonate monooxygenase SsuD and methylene tetrahydromethanopterin reductase)	0.000313829	0.000198623	0.000373962	0.000599417	0.000833815
COG2142:Succinate dehydrogenase, hydrophobic anchor subunit	6.32915e-05	4.68768e-05	5.12557e-05	0.000133647	0.000213966
COG2143:Thioredoxin-related protein	5.51892e-06	8.09996e-06	1.11625e-06	2.32268e-06	2.98153e-06
COG2144:Selenophosphate synthetase-related protein	7.51493e-07	3.57346e-07	3.81465e-07	1.42122e-06	4.09375e-06
COG2145:Hydroxyethylthiazole kinase, sugar kinase family	0.000189641	0.00014333	0.000119953	0.000421661	0.000193699
COG2146:Ferredoxin subunit of nitrite reductase or a ring-hydroxylating dioxygenase	0.000150832	0.000108391	0.000127507	0.000300332	0.000408816
COG2147:Ribosomal protein L19E	1.04539e-06	3.7698e-07	7.62625e-09	8.08847e-09	8.66952e-08
COG2148:Sugar transferase involved in LPS biosynthesis (colanic, teichoic acid)	0.000485992	0.000566909	0.000683324	0.000641936	0.00043153
COG2149:Uncharacterized membrane protein YidH, DUF202 family	1.50386e-05	2.92458e-06	3.29408e-06	6.78555e-05	3.87939e-05
COG2150:Predicted regulator of amino acid metabolism, contains ACT domain	4.61621e-07	1.96344e-07	0	0	0
COG2151:Metal-sulfur cluster biosynthetic enzyme	0.000970567	0.000953577	0.000761429	0.000485568	0.000489235
COG2152:Predicted glycosyl hydrolase, GH43/DUF377 family	2.59261e-05	5.03416e-05	1.91145e-05	0.000133406	6.02411e-05
COG2153:Predicted N-acyltransferase, GNAT family	0.000286498	0.000378297	0.000547548	0.000228462	0.000287044
COG2154:Pterin-4a-carbinolamine dehydratase	5.95403e-05	4.21242e-05	4.42623e-05	6.84755e-05	0.000137038
COG2155:Uncharacterized membrane protein YuzA, DUF378 family	1.62359e-05	3.21748e-05	1.09222e-05	4.69114e-05	2.27032e-05
COG2156:K+-transporting ATPase, c chain	5.46898e-05	7.82322e-05	5.6794e-05	0.000188471	0.000177163
COG2157:Ribosomal protein L20A (L18A)	3.81101e-07	1.96344e-07	0	0	0
COG2158:Uncharacterized protein, contains a Zn-finger-like domain	5.74912e-08	1.86919e-06	3.6606e-07	3.47804e-06	4.49239e-07
COG2159:Predicted metal-dependent hydrolase, TIM-barrel fold	6.97584e-05	7.85631e-05	4.48236e-05	8.5262e-05	0.000152955
COG2160:L-arabinose isomerase	5.75492e-05	4.87291e-05	4.40754e-05	0.000178968	7.91121e-05
COG2161:Antitoxin component YafN of the YafNO toxin-antitoxin module, PHD/YefM family	0.000104418	8.37474e-05	1.45728e-05	0.000160581	9.17565e-05
COG2162:Arylamine N-acetyltransferase	1.62351e-05	3.44053e-05	1.35072e-05	7.594e-05	8.35187e-05
COG2163:Ribosomal protein L14E/L6E/L27E	0	0	1.52525e-08	7.27962e-08	5.51697e-08
COG2164:Uncharacterized protein	1.67884e-06	3.14935e-07	2.13535e-07	3.07362e-07	4.5712e-07
COG2165:Type II secretory pathway, pseudopilin PulG	0.000198814	0.000179939	5.55559e-05	0.000323275	0.000413144
COG2166:Sulfur transfer protein SufE, Fe-S center assembly	4.15028e-05	5.87021e-05	5.95207e-05	0.000255061	0.000179123
COG2167:Ribosomal protein L39E	9.09875e-07	3.69126e-07	7.62625e-09	8.08847e-09	8.66952e-08
COG2168:Sulfur transfer complex TusBCD TusB component, DsrH family	7.10814e-06	2.31324e-06	1.45491e-05	6.24277e-05	7.25769e-05
COG2169:Methylphosphotriester-DNA--protein-cysteine methyltransferase (N-terminal fragment of Ada), contains Zn-binding and two AraC-type DNA-binding domains	4.90455e-05	6.40871e-05	4.78356e-05	0.000131981	0.000205404
COG2170:Gamma-glutamyl:cysteine ligase YbdK, ATP-grasp superfamily	3.9189e-05	2.9974e-05	1.04438e-05	0.000102356	0.000116669
COG2171:Tetrahydrodipicolinate N-succinyltransferase	0.000363498	0.000453906	0.000509193	0.000294324	0.000260041
COG2172:Anti-sigma regulatory factor (Ser/Thr protein kinase)	6.656e-05	7.40611e-05	3.62795e-05	0.000174579	0.000132876
COG2173:D-alanyl-D-alanine dipeptidase	1.82129e-05	3.26127e-05	1.47472e-05	0.000139768	9.09839e-05
COG2174:Ribosomal protein L34E	4.026e-08	1.57075e-07	0	0	0
COG2175:Taurine dioxygenase, alpha-ketoglutarate-dependent	5.84189e-05	5.6046e-05	4.81858e-05	0.000163172	0.0002817
COG2176:DNA polymerase III, alpha subunit (gram-positive type)	0.000681922	0.000676488	0.000673202	0.000221256	0.000308218
COG2177:Cell division protein FtsX	0.000237428	0.00021191	0.000169269	0.000555358	0.000287493
COG2178:Predicted RNA- or ssDNA-binding protein, translin family	2.50683e-06	4.47664e-07	3.43181e-08	1.3346e-07	7.13265e-07
COG2179:Predicted phosphohydrolase YqeG, HAD superfamily	0.000688958	0.000660693	0.000709767	0.000160242	0.000321216
COG2180:Nitrate reductase assembly protein NarJ, required for insertion of molybdenum cofactor	2.26951e-05	1.45919e-05	1.12772e-05	0.000147916	0.000119786
COG2181:Nitrate reductase gamma subunit	2.16417e-05	1.47765e-05	1.1545e-05	0.000149184	0.000120936
COG2182:Maltose-binding periplasmic protein MalE	0.000778965	0.000668749	0.000723074	0.000308073	0.000357456
COG2183:Transcriptional accessory protein Tex/SPT6	0.000124564	0.000156639	8.84788e-05	0.000361596	0.00024939
COG2184:Fido, protein-threonine AMPylation domain	0.000116318	0.000133075	5.66619e-05	0.000255752	0.000107006
COG2185:Methylmalonyl-CoA mutase, C-terminal domain/subunit (cobalamin-binding)	1.86841e-05	1.00969e-05	5.62016e-06	5.09403e-05	1.09624e-05
COG2186:DNA-binding transcriptional regulator, FadR family	0.000340171	0.000290497	0.000410642	0.00089481	0.000875894
[truncated: 2,510 more rows]

## Sheet: KEGG
feature	Group1	Group2	Group3	Group4	Group5
Glycolysis / Gluconeogenesis	0.0172435	0.0176054	0.0176115	0.0123762	0.0124948
Citrate cycle (TCA cycle)	0.00732524	0.00844373	0.00859093	0.0100183	0.00929218
Pentose phosphate pathway	0.021566	0.0214527	0.0213903	0.0162507	0.01597
Pentose and glucuronate interconversions	0.00394236	0.0045571	0.00458353	0.00562727	0.00501148
Fructose and mannose metabolism	0.0166602	0.0158309	0.0161148	0.00942048	0.0112667
Galactose metabolism	0.0162885	0.0161701	0.0160496	0.0100693	0.00989827
Ascorbate and aldarate metabolism	0.00203276	0.00237399	0.00223269	0.00437634	0.00429659
Fatty acid biosynthesis	0.0108661	0.0109439	0.00825751	0.0135885	0.0124477
Fatty acid metabolism	0.00496735	0.00522343	0.00552063	0.00693588	0.00890131
Synthesis and degradation of ketone bodies	0.0151846	0.0130879	0.0164844	0.0112529	0.0187953
Steroid biosynthesis	3.40254e-05	1.74982e-05	8.71868e-06	2.65684e-05	7.8039e-05
Primary bile acid biosynthesis	0.00196147	0.00242024	0.0022522	0.000745932	0.00054919
Secondary bile acid biosynthesis	0.0173353	0.0216152	0.0200993	0.006485	0.00457141
Ubiquinone and other terpenoid-quinone biosynthesis	0.00237542	0.0025372	0.00230662	0.00540866	0.00541298
Steroid hormone biosynthesis	6.60565e-05	4.85802e-05	0.000276177	0.000164401	0.000193092
Oxidative phosphorylation	0.00471463	0.00475978	0.00485614	0.00496039	0.0051915
Photosynthesis	0.00373753	0.0026726	0.00417101	0.00266748	0.00281607
Photosynthesis - antenna proteins	2.18895e-05	1.87242e-05	3.19391e-06	2.03445e-05	0.000244307
Purine metabolism	0.0125281	0.0124292	0.0118073	0.00983634	0.00960688
Pyrimidine metabolism	0.0180683	0.0178993	0.0172294	0.0122956	0.0123373
Alanine, aspartate and glutamate metabolism	0.0170966	0.0174571	0.0167022	0.0145744	0.0142278
Tetracycline biosynthesis	0.000820178	0.000906456	4.02391e-05	0.00043336	0.000293438
Glycine, serine and threonine metabolism	0.00665834	0.00726206	0.00596671	0.0102895	0.00882252
Cysteine and methionine metabolism	0.0119062	0.0125617	0.00981234	0.0120602	0.0106243
Valine, leucine and isoleucine degradation	0.00521844	0.00483188	0.00511016	0.00583375	0.00803831
Geraniol degradation	0.00251494	0.00242487	0.00223667	0.00486161	0.00915163
Valine, leucine and isoleucine biosynthesis	0.0144652	0.0149033	0.0140872	0.0176358	0.016788
Lysine biosynthesis	0.0153815	0.0170405	0.0165827	0.0131873	0.0122543
Lysine degradation	0.00219668	0.00190768	0.00219629	0.00309694	0.00404074
Penicillin and cephalosporin biosynthesis	0.000454635	0.000330494	0.000470358	0.000944096	0.00105114
beta-Lactam resistance	0.000563225	0.000317637	0.000489174	0.00175306	0.00111784
Arginine and proline metabolism	0.00449108	0.00477757	0.00448191	0.006363	0.00644154
Clavulanic acid biosynthesis	0	0	0	0	1.13405e-06
Histidine metabolism	0.00396186	0.00476997	0.00320689	0.00847299	0.00802961
Tyrosine metabolism	0.00282844	0.00340929	0.00366369	0.00386911	0.0048667
Phenylalanine metabolism	0.00232929	0.00241295	0.00214986	0.00409466	0.00544565
Chlorocyclohexane and chlorobenzene degradation	0.00171495	0.00222285	0.00280073	0.00189692	0.00303932
Benzoate degradation	0.0036024	0.00366119	0.00378567	0.00359736	0.00573616
Bisphenol degradation	0.00115391	0.000483956	0.000503005	0.000692491	0.00155317
Fluorobenzoate degradation	0.0010254	0.000958988	0.00123566	0.00196338	0.00363979
Tryptophan metabolism	0.00341498	0.00296433	0.00346091	0.0037787	0.00540975
Phenylalanine, tyrosine and tryptophan biosynthesis	0.00517585	0.00512715	0.00384383	0.0105578	0.00823868
Novobiocin biosynthesis	0.000106397	0	0	0.000224217	0
beta-Alanine metabolism	0.00209875	0.00210421	0.00267469	0.0054872	0.00600283
Taurine and hypotaurine metabolism	0.00945306	0.00918086	0.0115609	0.00844331	0.00912587
Phosphonate and phosphinate metabolism	0.000805392	0.000861548	0.000531095	0.00147054	0.00151836
Selenocompound metabolism	0.00972488	0.00776782	0.00875111	0.0105999	0.0104205
Cyanoamino acid metabolism	0.00118401	0.00120723	0.00559093	0.00637031	0.00462361
D-Glutamine and D-glutamate metabolism	0.0327932	0.0321603	0.0308842	0.0228986	0.0227174
D-Arginine and D-ornithine metabolism	0.00123186	0.00139858	0.00131122	0.00222692	0.00275442
D-Alanine metabolism	0.0304775	0.0300025	0.0293204	0.0186238	0.0206224
Glutathione metabolism	0.00890343	0.00868069	0.00843895	0.00847919	0.0101844
Starch and sucrose metabolism	0.0110516	0.0112768	0.0115914	0.00889735	0.00776774
N-Glycan biosynthesis	0.000130187	0.000134422	9.44558e-05	0.00033365	0.000167606
Other glycan degradation	0.00468918	0.00605271	0.00677317	0.0092946	0.00466592
Other types of O-glycan biosynthesis	0	1.27023e-08	1.2181e-07	9.96789e-08	2.02428e-08
Amino sugar and nucleotide sugar metabolism	0.015482	0.015442	0.0152278	0.0105747	0.0104095
Streptomycin biosynthesis	0.0112945	0.01123	0.010612	0.0142183	0.0104079
Biosynthesis of 12-, 14- and 16-membered macrolides	4.46267e-07	0	0	5.81553e-08	5.19792e-07
Polyketide sugar unit biosynthesis	0.000554421	0.000289706	0.000425364	0.00179463	0.000735008
Butirosin and neomycin biosynthesis	0.000302677	0.000111159	2.77067e-05	0.000250501	0
Glycosaminoglycan degradation	0.000501393	0.00181811	0.00071816	0.00277308	0.00133394
Lipopolysaccharide biosynthesis	0.00249232	0.00326596	0.00228616	0.00824545	0.00817639
Peptidoglycan biosynthesis	0.0259218	0.0253933	0.0242612	0.0198443	0.0191262
Glycerolipid metabolism	0.00620845	0.0064226	0.00617993	0.0043621	0.00484342
Inositol phosphate metabolism	0.00221303	0.00148069	0.00243054	0.00286902	0.00263842
Glycerophospholipid metabolism	0.00797731	0.00813502	0.00784995	0.00632169	0.00690737
Arachidonic acid metabolism	5.18662e-05	0	8.68234e-05	0.000188206	0.000165111
Linoleic acid metabolism	0.00212159	0.00165706	0.00212486	0.00136668	0.00259508
Sphingolipid metabolism	0.00148175	0.00111665	0.003291	0.00217471	0.00113423
Glycosphingolipid biosynthesis - lacto and neolacto series	4.58168e-09	2.45992e-07	7.87244e-08	1.97488e-07	2.35542e-07
Pyruvate metabolism	0.0118456	0.0120559	0.0114179	0.0114639	0.0120199
Dioxin degradation	0.00311768	0.00206181	0.00591815	0.00410162	0.00452981
Xylene degradation	0.00134458	0.000863453	0.00232004	0.00213233	0.00235108
Toluene degradation	0.00293645	0.00144113	0.00656169	0.00464042	0.00433754
Polycyclic aromatic hydrocarbon degradation	0.000158333	5.34388e-05	0.000377865	0.000284751	0.000399237
Chloroalkane and chloroalkene degradation	0.00363774	0.0033346	0.00674417	0.00444685	0.00509534
Naphthalene degradation	0.000336422	0.000194001	0.000190751	0.000382536	6.83756e-05
Aminobenzoate degradation	0.00266423	0.00277752	0.00262472	0.00222907	0.00365474
Glyoxylate and dicarboxylate metabolism	0.00422193	0.0045669	0.00393724	0.00743095	0.00819479
Nitrotoluene degradation	0.000608585	0.000768857	0.000564708	0.00187663	0.00199388
Propanoate metabolism	0.00752456	0.00708614	0.00779391	0.00805973	0.00926332
Ethylbenzene degradation	0.000138686	0.000240676	0.000437863	0.00114071	0.00148978
Styrene degradation	0.00193573	0.00169135	0.00232488	0.00218921	0.00472859
Butanoate metabolism	0.00795255	0.00783628	0.00780764	0.00829859	0.00988256
C5-Branched dibasic acid metabolism	0.00570208	0.00656163	0.00405356	0.0131238	0.0118081
One carbon pool by folate	0.0180151	0.018169	0.017009	0.0173693	0.0154737
Methane metabolism	0.00485471	0.00486439	0.00448432	0.00455123	0.00441472
Carbon fixation in photosynthetic organisms	0.0146778	0.0119321	0.01684	0.015411	0.0139727
Carbon fixation pathways in prokaryotes	0.00982797	0.00718007	0.0102787	0.01128	0.0113626
Thiamine metabolism	0.0173207	0.0172359	0.0156402	0.0156968	0.0138761
Riboflavin metabolism	0.00521179	0.005776	0.00552076	0.00785535	0.00702176
Vitamin B6 metabolism	0.00782359	0.00820485	0.00675641	0.0111297	0.00947391
Nicotinate and nicotinamide metabolism	0.0133727	0.0139228	0.0119071	0.0118789	0.0115635
Pantothenate and CoA biosynthesis	0.0151661	0.0152783	0.0143069	0.0150023	0.0146075
Biotin metabolism	0.00518587	0.00531222	0.00287084	0.0110791	0.00896857
Lipoic acid metabolism	0.00408858	0.00466235	0.00291241	0.0128728	0.00979424
Folate biosynthesis	0.0137413	0.0136573	0.0106109	0.0127271	0.0132643
Atrazine degradation	0.000471642	0.000147509	0.00103759	0.000970958	0.00126311
Retinol metabolism	0.000396323	0.0002556	0.00111422	0.000518431	0.000695785
Porphyrin and chlorophyll metabolism	0.00223557	0.00230422	0.00193726	0.00507148	0.00485124
Terpenoid backbone biosynthesis	0.0181211	0.0183192	0.0178534	0.0135862	0.0138693
Indole alkaloid biosynthesis	0	0	0	2.79056e-07	0
Monoterpenoid biosynthesis	1.48756e-07	0	0	0	0
Limonene and pinene degradation	0.0008249	0.000507531	0.000396898	0.00119591	0.00159054
Brassinosteroid biosynthesis	0	1.18436e-07	0	0	1.13405e-07
Carotenoid biosynthesis	0.000222462	0.000144698	0.000113096	0.000321923	0.00037782
Zeatin biosynthesis	0.00831376	0.00841884	0.00789643	0.00687478	0.00604709
Sesquiterpenoid biosynthesis	1.73003e-06	4.92695e-07	4.3341e-07	5.24403e-06	5.47747e-07
Nitrogen metabolism	0.00425144	0.00486856	0.00465181	0.00637801	0.0065503
Sulfur metabolism	0.00462978	0.00477535	0.00339916	0.00752807	0.00695099
Caprolactam degradation	0.00157174	0.0016074	0.00148742	0.00265803	0.00515795
Flavonoid biosynthesis	3.79845e-05	2.6726e-05	2.99443e-05	5.74052e-05	0.000228617
Isoflavonoid biosynthesis	5.66673e-06	8.33702e-07	1.23054e-06	3.32992e-06	2.64883e-06
Tropane, piperidine and pyridine alkaloid biosynthesis	0.00150769	0.00178019	0.00166392	0.00409156	0.0035966
Betalain biosynthesis	4.44527e-05	2.86364e-05	0.000318483	0.000169003	0.000182643
Aminoacyl-tRNA biosynthesis	0.0256971	0.0251145	0.0242321	0.0176373	0.017781
Metabolism of xenobiotics by cytochrome P450	0.00105864	0.00082915	0.000378787	0.000544049	0.00254538
Drug metabolism - other enzymes	0.00797953	0.00601474	0.0147999	0.0132966	0.00924127
Biosynthesis of unsaturated fatty acids	0.00289555	0.00281642	0.00320818	0.00434225	0.00501785
Biosynthesis of ansamycins	0.0129574	0.016708	0.0125227	0.0324133	0.0223186
Biosynthesis of siderophore group nonribosomal peptides	0.000160367	0.000231701	0.000159486	0.00115404	0.000618317
Biosynthesis of vancomycin group antibiotics	0.00860722	0.00951023	0.00762841	0.0176292	0.0119988
Biosynthesis of type II polyketide backbone	8.1974e-06	1.1271e-06	6.86806e-07	2.92321e-05	5.74113e-06
Biosynthesis of type II polyketide products	3.17445e-06	8.88272e-07	2.84204e-07	3.7441e-05	5.81201e-06
ABC transporters	0.00783349	0.00791689	0.00889784	0.0084049	0.00875755
Two-component system	0.00368039	0.00391714	0.00413141	0.00436851	0.0054192
Bacterial chemotaxis	0.00444546	0.00486446	0.0052304	0.00871109	0.0125794
Flagellar assembly	0.00261377	0.00266475	0.00244764	0.00512467	0.0069903
Phosphotransferase system (PTS)	0.0168855	0.016086	0.0180627	0.00740189	0.00935173
Ribosome biogenesis in eukaryotes	0.000949794	0.000928282	0.000824193	0.000789768	0.000773739
Ribosome	0.0242712	0.0239552	0.0230494	0.0169453	0.0167283
RNA transport	0.000817367	0.000819722	0.000799877	0.00040279	0.000541028
mRNA surveillance pathway	3.24496e-06	1.91363e-06	1.68391e-07	9.81999e-08	3.78008e-07
RNA degradation	0.00778769	0.00769217	0.0074332	0.00612347	0.00616419
RNA polymerase	0.00907602	0.00928279	0.00825675	0.00819693	0.00818351
Basal transcription factors	1.65192e-05	6.60507e-06	3.71625e-07	1.1806e-06	2.72609e-06
DNA replication	0.0183819	0.0181016	0.0174977	0.0130877	0.0129929
Spliceosome	2.19802e-07	3.55309e-07	1.57221e-07	1.39807e-08	2.12663e-07
Proteasome	5.13658e-05	7.80188e-05	7.03134e-06	8.93632e-05	2.40381e-05
Protein export	0.0202265	0.019672	0.0192706	0.0147462	0.0152883
Bacterial secretion system	0.00896443	0.00919756	0.00920162	0.00953691	0.0115934
Base excision repair	0.0126863	0.0127096	0.0128517	0.00963145	0.00982014
Nucleotide excision repair	0.0117467	0.0116956	0.0113913	0.00838283	0.00815712
Mismatch repair	0.0244782	0.024381	0.0235174	0.017215	0.0174288
Homologous recombination	0.021967	0.021897	0.0210666	0.0156345	0.0155796
Non-homologous end-joining	0.000376262	0.000293172	0.00099222	0.000443115	0.000812442
MAPK signaling pathway	6.456e-09	0	0	0	0
Calcium signaling pathway	0	0	1.95248e-08	6.209e-08	0
Cytokine-cytokine receptor interaction	0	0	0	0	1.30416e-09
Plant hormone signal transduction	0	0	0	4.03404e-07	3.35084e-07
Neuroactive ligand-receptor interaction	0	3.938e-09	2.84204e-09	5.27416e-09	0
Cell cycle - Caulobacter	0.0209062	0.0207574	0.0201747	0.0152461	0.0162262
Meiosis - yeast	3.48559e-05	1.95065e-05	7.8328e-05	4.66525e-05	3.66e-05
p53 signaling pathway	2.69915e-05	1.21003e-05	0	0	2.73732e-07
Sulfur relay system	0.0127781	0.0122045	0.0120189	0.0101905	0.0123869
Protein processing in endoplasmic reticulum	0.000269632	0.000349627	0.00036448	0.000322231	0.000328903
Lysosome	7.97516e-05	4.39835e-05	2.07279e-05	5.15289e-05	4.43726e-05
Endocytosis	1.56426e-06	4.93494e-07	1.20585e-05	9.21215e-06	5.83373e-06
Phagosome	3.5026e-07	1.00789e-07	6.05354e-09	0	0
Peroxisome	0.00192743	0.00187143	0.00152898	0.00279878	0.00275664
Apoptosis	0.000184026	0.000229775	0.00019172	0.000406373	0.000489671
Wnt signaling pathway	6.67913e-08	4.8322e-08	4.64104e-08	5.69275e-09	6.07568e-08
Dorso-ventral axis formation	0	9.8687e-08	0	0	0
ECM-receptor interaction	3.18754e-07	2.46347e-08	2.02921e-08	3.2231e-07	6.88511e-07
Renin-angiotensin system	4.21475e-05	2.03808e-06	1.73202e-06	7.57579e-06	4.99515e-05
NOD-like receptor signaling pathway	0.000786098	0.000683041	0.000466288	0.000678909	0.000706185
RIG-I-like receptor signaling pathway	0	0	0	1.16403e-05	0
Plant-pathogen interaction	0.00210595	0.00222773	0.00203822	0.00177692	0.00187837
Insulin signaling pathway	0.000345328	0.000259424	0.00025136	0.00076817	0.000544345
Vasopressin-regulated water reabsorption	0	1.82866e-07	0	1.19009e-06	0
Salivary secretion	1.71872e-07	0	0	2.79056e-08	1.60667e-07
Protein digestion and absorption	6.45182e-05	0.000197266	5.70528e-05	0.000385398	0.000155907
Bile secretion	4.10268e-08	3.47137e-07	0	0	2.15073e-07
Alzheimer's disease	0	0	2.89242e-05	0.000163516	0
Parkinson's disease	1.35055e-06	1.79317e-05	0	0	4.99997e-05
Amyotrophic lateral sclerosis (ALS)	0	0	0	0.000146065	5.97894e-05
Bacterial invasion of epithelial cells	1.05376e-05	7.39421e-06	1.10358e-05	0.000261448	0.000179502
Vibrio cholerae infection	1.64334e-05	5.89922e-06	6.98462e-06	4.14393e-05	7.54688e-05
Vibrio cholerae pathogenic cycle	0.00134336	0.00155215	0.00168499	0.00220882	0.00241593
Epithelial cell signaling in Helicobacter pylori infection	0.0002726	0.00047936	0.000292099	0.00127627	0.00086893
Pathogenic Escherichia coli infection	3.48386e-07	4.21538e-06	2.84204e-07	0.000245587	0.000223065
Shigellosis	1.53546e-07	0	0	0	0
Chagas disease (American trypanosomiasis)	3.79076e-05	6.35643e-05	1.33507e-06	0	1.30784e-05
African trypanosomiasis	0.000192161	3.38843e-05	0.000175236	0.000456318	0.000329017
Malaria	9.2037e-06	6.68572e-08	1.83397e-07	3.62776e-06	8.27659e-07
Amoebiasis	3.40478e-05	2.58928e-05	5.22944e-05	0.00013881	9.43363e-05
Staphylococcus aureus infection	0.00270391	0.00260896	0.00284809	0.00112927	0.00114089
Systemic lupus erythematosus	1.77638e-06	1.60919e-06	1.70292e-06	1.22534e-06	3.29714e-06
Hypertrophic cardiomyopathy (HCM)	1.66609e-06	6.79397e-06	1.20139e-06	2.71784e-06	5.46658e-06
