# Supplementary material for: Characterization of vaginal microbiota across female reproductive phases
Source: Front Microbiol. 2025 Jul 4;16:1599965. doi: 10.3389/fmicb.2025.1599965 (PMC12271209; doi:10.3389/fmicb.2025.1599965)
Supplement: Supplementary file 1 [file Data_Sheet_1.zip › Tables/Table S9.xlsx]

## Sheet: COG
p_val	avg_log2FC	pct.1	pct.2	p_val_adj	cluster	features
1.31391e-05	0.269992	1	1	0.0592443	Group1	COG0705:Membrane associated serine protease, rhomboid family
3.17632e-05	0.44562	1	1	0.14322	Group1	COG2151:Metal-sulfur cluster biosynthetic enzyme
3.51953e-05	0.343545	1	1	0.158696	Group1	COG1314:Preprotein translocase subunit SecG
4.31437e-05	0.449652	1	1	0.194535	Group1	COG0308:Aminopeptidase N
4.87009e-05	0.469313	1	1	0.219593	Group1	COG1396:Transcriptional regulator, contains XRE-family HTH domain
5.06996e-05	0.367124	1	1	0.228604	Group1	COG1758:DNA-directed RNA polymerase, subunit K/omega
5.17278e-05	0.384902	1	1	0.233241	Group1	COG0064:Asp-tRNAAsn/Glu-tRNAGln amidotransferase B subunit
5.38438e-05	0.386722	1	1	0.242782	Group1	COG0721:Asp-tRNAAsn/Glu-tRNAGln amidotransferase C subunit
5.49323e-05	0.427494	1	1	0.24769	Group1	COG1230:Co/Zn/Cd efflux system component
5.71722e-05	0.390254	1	1	0.25779	Group1	COG0516:IMP dehydrogenase/GMP reductase
6.06949e-05	0.403992	1	1	0.273673	Group1	COG1420:Transcriptional regulator of heat shock response
6.97304e-05	0.183372	1	1	0.314414	Group1	COG0652:Peptidyl-prolyl cis-trans isomerase (rotamase) - cyclophilin family
7.39801e-05	0.533727	1	1	0.333576	Group1	COG1196:Chromosome segregation ATPase
8.99837e-05	0.370673	1	1	0.405737	Group1	COG0462:Phosphoribosylpyrophosphate synthetase
9.35544e-05	0.457111	1	1	0.421837	Group1	COG0744:Membrane carboxypeptidase (penicillin-binding protein)
9.72587e-05	0.495393	1	1	0.438539	Group1	COG0647:Ribonucleotide monophosphatase NagD, HAD superfamily
0.000103076	0.452093	1	1	0.464768	Group1	COG0127:Inosine/xanthosine triphosphate pyrophosphatase, all-alpha NTP-PPase family
0.000120234	0.43041	1	1	0.542135	Group1	COG0120:Ribose 5-phosphate isomerase
0.000124926	0.568455	1	1	0.563293	Group1	COG1257:Hydroxymethylglutaryl-CoA reductase
0.000124926	0.50844	1	1	0.563293	Group1	COG2182:Maltose-binding periplasmic protein MalE
0.000129791	0.415441	1	1	0.585228	Group1	COG0364:Glucose-6-phosphate 1-dehydrogenase
0.00013229	0.324904	1	1	0.596494	Group1	COG1589:Cell division septal protein FtsQ
0.000137424	0.517827	1	1	0.619644	Group1	COG4721:ABC-type thiamine/hydroxymethylpyrimidine transport system, permease component
0.00014826	0.307847	1	1	0.668504	Group1	COG0781:Transcription termination factor NusB
0.000153975	0.557629	1	1	0.694274	Group1	COG3425:3-hydroxy-3-methylglutaryl CoA synthase
0.000153975	0.336786	1	1	0.694274	Group1	COG2919:Cell division protein FtsB
0.00015691	0.294356	1	1	0.707506	Group1	COG0188:DNA gyrase/topoisomerase IV, subunit A
0.000159897	0.558085	1	1	0.720976	Group1	COG3407:Mevalonate pyrophosphate decarboxylase
0.000162938	0.45408	1	1	0.734687	Group1	COG1799:FtsZ-interacting cell division protein YlmF
0.000169183	0.315071	1	1	0.762847	Group1	COG1327:Transcriptional regulator NrdR, contains Zn-ribbon and ATP-cone domains
0.00017239	0.311011	1	1	0.777306	Group1	COG0581:ABC-type phosphate transport system, permease component
0.000175653	0.558952	1	1	0.792021	Group1	COG3973:DNA helicase IV
0.000175653	0.529646	1	1	0.792021	Group1	COG0367:Asparagine synthetase B (glutamine-hydrolyzing)
0.000178975	0.29821	1	1	0.806998	Group1	COG0125:Thymidylate kinase
0.000196488	0.32339	1	1	0.885963	Group1	COG1207:Bifunctional protein GlmU, N-acetylglucosamine-1-phosphate-uridyltransferase/glucosamine-1-phosphate-acetyltransferase
0.000196488	0.310346	1	1	0.885963	Group1	COG0515:Serine/threonine protein kinase
0.000200178	0.335759	1	1	0.902604	Group1	COG0130:tRNA U55 pseudouridine synthase TruB, may also work on U342 of tmRNA
0.000200178	0.302331	1	1	0.902604	Group1	COG1399:Uncharacterized metal-binding protein YceD, DUF177 family
0.000203934	0.455738	1	1	0.919537	Group1	COG2039:Pyrrolidone-carboxylate peptidase (N-terminal pyroglutamyl peptidase)
0.000207755	0.496855	1	1	0.936769	Group1	COG3833:ABC-type maltose transport system, permease component
0.000215601	0.292973	1	1	0.972147	Group1	COG0712:FoF1-type ATP synthase, delta subunit
0.000223725	0.483169	1	1	1	Group1	COG3442:Glutamine amidotransferase related to the GATase domain of CobQ
0.000223725	0.284482	1	1	1	Group1	COG0449:Glucosamine 6-phosphate synthetase, contains amidotransferase and phosphosugar isomerase domains
0.000227894	0.457404	1	1	1	Group1	COG0803:ABC-type Zn uptake system ZnuABC, Zn-binding component ZnuA
0.000227894	0.274557	1	1	1	Group1	COG0772:Bacterial cell division protein FtsW, lipid II flippase
0.000232135	0.479839	1	1	1	Group1	COG0446:NADPH-dependent 2,4-dienoyl-CoA reductase, sulfur reductase, or a related oxidoreductase
0.000232135	0.329454	1	1	1	Group1	COG0769:UDP-N-acetylmuramyl tripeptide synthase
0.000232135	0.292853	1	1	1	Group1	COG1660:RNase adaptor protein for sRNA GlmZ degradation, contains a P-loop ATPase domain
0.000236451	0.307514	1	1	1	Group1	COG0219:tRNA(Leu) C34 or U34 (ribose-2'-O)-methylase TrmL, contains SPOUT domain
0.000254477	0.425131	1	1	1	Group1	COG1189:Predicted rRNA methylase YqxC, contains S4 and FtsJ domains
0.000254477	0.374615	1	1	1	Group1	COG0328:Ribonuclease HI
0.000263966	0.277862	1	1	1	Group1	COG0631:Serine/threonine protein phosphatase PrpC
0.000263966	0.254782	1	1	1	Group1	COG2262:50S ribosomal subunit-associated GTPase HflX
0.000268834	0.167678	1	1	1	Group1	COG0009:tRNA A37 threonylcarbamoyladenosine synthetase subunit TsaC/SUA5/YrdC
0.000278823	0.262964	1	1	1	Group1	COG0566:tRNA G18 (ribose-2'-O)-methylase SpoU
0.000283947	0.15969	1	1	1	Group1	COG0773:UDP-N-acetylmuramate-alanine ligase
0.000316592	0.358972	1	1	1	Group1	COG0594:RNase P protein component
0.000322363	0.464236	1	1	1	Group1	COG0406:Broad specificity phosphatase PhoE
0.000328233	0.455734	1	1	1	Group1	COG0505:Carbamoylphosphate synthase small subunit
0.000346447	0.273382	1	1	1	Group1	COG0284:Orotidine-5'-phosphate decarboxylase
0.00035911	0.440392	1	1	1	Group1	COG0458:Carbamoylphosphate synthase large subunit
0.00035911	0.44031	1	1	1	Group1	COG0362:6-phosphogluconate dehydrogenase
0.000365603	0.370632	1	1	1	Group1	COG0736:Phosphopantetheinyl transferase (holo-ACP synthase)
0.000372205	0.175184	1	1	1	Group1	COG0587:DNA polymerase III, alpha subunit
0.000372205	0.163456	1	1	1	Group1	COG0617:tRNA nucleotidyltransferase/poly(A) polymerase
0.000385746	0.281421	1	1	1	Group1	COG1722:Exonuclease VII small subunit
0.000392687	0.451838	1	1	1	Group1	COG0706:Membrane protein insertase Oxa1/YidC/SpoIIIJ, required for the localization of integral membrane proteins
0.000392687	0.247916	1	1	1	Group1	COG0558:Phosphatidylglycerophosphate synthase
0.000399745	0.37173	1	1	1	Group1	COG1131:ABC-type multidrug transport system, ATPase component
0.000406922	0.441559	1	1	1	Group1	COG1780:Protein involved in ribonucleotide reduction
0.000414219	0.439791	1	1	1	Group1	COG0366:Glycosidase
0.000414219	0.419269	1	1	1	Group1	COG0580:Glycerol uptake facilitator and related aquaporins (Major Intrinsic Protein Family)
0.000421638	0.212759	1	1	1	Group1	COG0488:ATPase components of ABC transporters with duplicated ATPase domains
0.000421638	0.195121	1	1	1	Group1	COG0708:Exonuclease III
0.00042918	0.465594	1	1	1	Group1	COG0431:NAD(P)H-dependent FMN reductase
0.00042918	0.267374	1	1	1	Group1	COG0264:Translation elongation factor EF-Ts
0.00042918	0.256769	1	1	1	Group1	COG0255:Ribosomal protein L29
0.000436849	0.169529	1	1	1	Group1	COG0226:ABC-type phosphate transport system, periplasmic component
0.000444645	0.238122	1	1	1	Group1	COG0171:NH3-dependent NAD+ synthetase
0.000452571	0.235491	1	1	1	Group1	COG0461:Orotate phosphoribosyltransferase
0.000460629	0.398234	1	1	1	Group1	COG1481:DNA-binding transcriptional regulator WhiA, involved in cell division
0.000460629	0.23889	1	1	1	Group1	COG0540:Aspartate carbamoyltransferase, catalytic chain
0.000468821	0.408183	1	1	1	Group1	COG0266:Formamidopyrimidine-DNA glycosylase
0.000468821	0.245132	1	1	1	Group1	COG0711:FoF1-type ATP synthase, membrane subunit b or b'
0.000468821	0.207054	1	1	1	Group1	COG2606:Cys-tRNA(Pro) deacylase, prolyl-tRNA editing enzyme YbaK/EbsC
0.000485613	0.554485	1	1	1	Group1	COG0595:mRNA degradation ribonuclease J1/J2
0.000485613	0.411304	1	1	1	Group1	COG0285:Folylpolyglutamate synthase/Dihydropteroate synthase
0.000485613	0.240829	1	1	1	Group1	COG1040:Predicted amidophosphoribosyltransferases
0.000494218	0.437629	1	1	1	Group1	COG0148:Enolase
0.000502965	0.254963	1	1	1	Group1	COG1214:tRNA A37 threonylcarbamoyladenosine modification protein TsaB
0.000511856	0.432189	1	1	1	Group1	COG1117:ABC-type phosphate transport system, ATPase component
0.000520893	0.423952	1	1	1	Group1	COG3601:Riboflavin transporter FmnP
0.000530079	0.340481	1	1	1	Group1	COG0681:Signal peptidase I
0.000530079	0.251329	1	1	1	Group1	COG1066:Predicted ATP-dependent serine protease
0.000539416	0.493189	1	1	1	Group1	COG0588:Phosphoglycerate mutase (BPG-dependent)
0.000539416	0.237461	1	1	1	Group1	COG2812:DNA polymerase III, gamma/tau subunits
0.000548906	0.324894	1	1	1	Group1	COG0759:Membrane-anchored protein YidD, putatitve component of membrane protein insertase Oxa1/YidC/SpoIIIJ
0.000578316	0.582619	1	1	1	Group1	COG1577:Mevalonate kinase
0.000598731	0.246934	1	1	1	Group1	COG1488:Nicotinic acid phosphoribosyltransferase
0.000598731	0.244815	1	1	1	Group1	COG1057:Nicotinic acid mononucleotide adenylyltransferase
0.000619816	0.489982	1	1	1	Group1	COG3764:Sortase (surface protein transpeptidase)
0.000619816	0.291952	1	1	1	Group1	COG0472:UDP-N-acetylmuramyl pentapeptide phosphotransferase/UDP-N-acetylglucosamine-1-phosphate transferase
0.000630615	0.379998	1	1	1	Group1	COG0231:Translation elongation factor P (EF-P)/translation initiation factor 5A (eIF-5A)
0.000641589	0.17459	1	1	1	Group1	COG0459:Chaperonin GroEL (HSP60 family)
0.000664073	0.238726	1	1	1	Group1	COG0166:Glucose-6-phosphate isomerase
0.000664073	0.227188	1	1	1	Group1	COG0215:Cysteinyl-tRNA synthetase
0.000664073	0.222276	1	1	1	Group1	COG0020:Undecaprenyl pyrophosphate synthase
0.000687287	0.397181	1	1	1	Group1	COG0239:Fluoride ion exporter CrcB/FEX, affects chromosome condensation
0.000687287	0.203038	1	1	1	Group1	COG0361:Translation initiation factor IF-1
0.000699174	0.253059	1	1	1	Group1	COG0758:Predicted Rossmann fold nucleotide-binding protein DprA/Smf involved in DNA uptake
0.000711253	0.23827	1	1	1	Group1	COG0749:DNA polymerase I - 3'-5' exonuclease and polymerase domains
0.000723525	0.393305	1	1	1	Group1	COG0282:Acetate kinase
0.000735994	0.25613	1	1	1	Group1	COG0224:FoF1-type ATP synthase, gamma subunit
0.000761532	0.25604	1	1	1	Group1	COG0056:FoF1-type ATP synthase, alpha subunit
0.000774608	0.254787	1	1	1	Group1	COG0356:FoF1-type ATP synthase, membrane subunit a
0.000787892	0.255084	1	1	1	Group1	COG0055:FoF1-type ATP synthase, beta subunit
0.000787892	0.228527	1	1	1	Group1	COG0240:Glycerol-3-phosphate dehydrogenase
0.000829022	0.274657	1	1	1	Group1	COG0187:DNA gyrase/topoisomerase IV, subunit B
0.000839326	0.125387	0.6	0.775	1	Group1	COG4187:Arginine utilization protein RocB
0.000872137	0.260128	1	1	1	Group1	COG0492:Thioredoxin reductase
0.000886964	0.255921	1	1	1	Group1	COG0322:Excinuclease UvrABC, nuclease subunit
0.000886964	0.178152	1	1	1	Group1	COG0305:Replicative DNA helicase
0.000902025	0.379183	1	1	1	Group1	COG0194:Guanylate kinase
0.000902025	0.206752	1	1	1	Group1	COG0167:Dihydroorotate dehydrogenase
0.000917323	0.194311	1	1	1	Group1	COG0313:16S rRNA C1402 (ribose-2'-O) methylase RsmI
0.000932861	0.239503	1	1	1	Group1	COG0063:NAD(P)H-hydrate repair enzyme Nnr, NAD(P)H-hydrate dehydratase domain
0.00096467	0.332584	1	1	1	Group1	COG2759:Formyltetrahydrofolate synthetase
0.00096467	0.231361	1	1	1	Group1	COG0173:Aspartyl-tRNA synthetase
0.000980949	0.534626	1	1	1	Group1	COG1418:HD superfamily phosphodieaserase, includes HD domain of RNase Y
0.000980949	0.185356	1	1	1	Group1	COG0597:Lipoprotein signal peptidase
0.00101427	0.361795	1	1	1	Group1	COG0503:Adenine/guanine phosphoribosyltransferase or related PRPP-binding protein
0.00103132	0.594926	1	1	1	Group1	COG4835:Uncharacterized protein
0.00103132	0.583469	1	1	1	Group1	COG3480:Predicted secreted protein containing a PDZ domain
0.00103132	0.22214	1	1	1	Group1	COG0193:Peptidyl-tRNA hydrolase
0.00103132	0.188812	1	1	1	Group1	COG0234:Co-chaperonin GroES (HSP10)
0.00104864	0.133307	1	1	1	Group1	COG2890:Methylase of polypeptide chain release factors
0.00108408	0.43789	1	1	1	Group1	COG1957:Inosine-uridine nucleoside N-ribohydrolase
0.00108408	0.245501	1	1	1	Group1	COG0690:Preprotein translocase subunit SecE
0.00108408	0.231833	1	1	1	Group1	COG0802:tRNA A37 threonylcarbamoyladenosine biosynthesis protein TsaE
0.00112063	0.563777	1	1	1	Group1	COG2848:Uncharacterized conserved protein, UPF0210 family
0.00112063	0.504822	1	1	1	Group1	COG3077:Antitoxin component of the RelBE or YafQ-DinJ toxin-antitoxin module
0.00113933	0.583846	1	1	1	Group1	COG5353:Uncharacterized protein YpmB
0.00115832	0.483123	1	1	1	Group1	COG2966:Uncharacterized membrane protein YjjP, DUF1212 family
0.00115832	0.233355	1	1	1	Group1	COG0336:tRNA G37 N-methylase TrmD
0.00115832	0.224786	1	1	1	Group1	COG0358:DNA primase (bacterial type)
0.0011776	0.583398	1	1	1	Group1	COG4483:Uncharacterized protein YqgQ
0.0011776	0.56677	1	1	1	Group1	COG3830:ACT domain, binds amino acids and other small ligands
0.0011776	0.231509	1	1	1	Group1	COG1841:Ribosomal protein L30/L7E
0.0011776	0.22575	1	1	1	Group1	COG0198:Ribosomal protein L24
0.00119717	0.229208	1	1	1	Group1	COG0208:Ribonucleotide reductase beta subunit, ferritin-like domain
0.00119717	0.224232	1	1	1	Group1	COG0237:Dephospho-CoA kinase
0.00119717	0.220154	1	1	1	Group1	COG0522:Ribosomal protein S4 or related protein
0.00121704	0.582508	1	1	1	Group1	COG4469:Competence protein CoiA-like family, contains a predicted nuclease domain
0.00121704	0.437452	1	1	1	Group1	COG1316:Anionic cell wall polymer biosynthesis enzyme, LytR-Cps2A-Psr (LCP) family
0.00121704	0.271678	1	1	1	Group1	COG0782:Transcription elongation factor, GreA/GreB family
0.00121704	0.230623	1	1	1	Group1	COG0495:Leucyl-tRNA synthetase
0.00121704	0.224232	1	1	1	Group1	COG0195:Transcription antitermination factor NusA, contains S1 and KH domains
0.00121704	0.222149	1	1	1	Group1	COG0519:GMP synthase, PP-ATPase domain/subunit
0.00123722	0.24583	1	1	1	Group1	COG0268:Ribosomal protein S20
0.00123722	0.222117	1	1	1	Group1	COG0556:Excinuclease UvrABC helicase subunit UvrB
0.00125771	0.33962	1	1	1	Group1	COG1820:N-acetylglucosamine-6-phosphate deacetylase
0.00125771	0.249414	1	1	1	Group1	COG1974:SOS-response transcriptional repressor LexA (RecA-mediated autopeptidase)
0.00125771	0.225893	1	1	1	Group1	COG0575:CDP-diglyceride synthetase
0.00125771	0.224086	1	1	1	Group1	COG0357:16S rRNA G527 N7-methylase RsmG (former glucose-inhibited division protein B)
0.00125771	0.223391	1	1	1	Group1	COG1197:Transcription-repair coupling factor (superfamily II helicase)
0.00125771	0.222924	1	1	1	Group1	COG0100:Ribosomal protein S11
0.00125771	0.222458	1	1	1	Group1	COG0525:Valyl-tRNA synthetase
0.00125771	0.222369	1	1	1	Group1	COG0576:Molecular chaperone GrpE (heat shock protein)
0.00127851	0.326898	1	1	1	Group1	COG0085:DNA-directed RNA polymerase, beta subunit/140 kD subunit
0.00127851	0.221926	1	1	1	Group1	COG0532:Translation initiation factor IF-2, a GTPase
0.00127851	0.221813	1	1	1	Group1	COG0468:RecA/RadA recombinase
0.00127851	0.221698	1	1	1	Group1	COG0081:Ribosomal protein L1
0.00129963	0.222595	1	1	1	Group1	COG0012:Ribosome-binding ATPase YchF, GTP1/OBG family
0.00129963	0.222482	1	1	1	Group1	COG0013:Alanyl-tRNA synthetase
0.00129963	0.2222	1	1	1	Group1	COG0094:Ribosomal protein L5
0.00129963	0.222087	1	1	1	Group1	COG0103:Ribosomal protein S9
0.00129963	0.222065	1	1	1	Group1	COG0528:Uridylate kinase
0.00129963	0.222047	1	1	1	Group1	COG0049:Ribosomal protein S7
0.00129963	0.221966	1	1	1	Group1	COG0244:Ribosomal protein L10
0.00129963	0.221952	1	1	1	Group1	COG0256:Ribosomal protein L18
0.00129963	0.221892	1	1	1	Group1	COG0048:Ribosomal protein S12
0.00129963	0.221888	1	1	1	Group1	COG1466:DNA polymerase III, delta subunit
0.00129963	0.221886	1	1	1	Group1	COG0051:Ribosomal protein S10
0.00129963	0.221876	1	1	1	Group1	COG0092:Ribosomal protein S3
0.00129963	0.22186	1	1	1	Group1	COG0102:Ribosomal protein L13
0.00129963	0.22186	1	1	1	Group1	COG0016:Phenylalanyl-tRNA synthetase alpha subunit
0.00129963	0.221848	1	1	1	Group1	COG0090:Ribosomal protein L2
0.00129963	0.221826	1	1	1	Group1	COG0093:Ribosomal protein L14
0.00129963	0.221816	1	1	1	Group1	COG0087:Ribosomal protein L3
0.00129963	0.221806	1	1	1	Group1	COG0185:Ribosomal protein S19
0.00129963	0.221799	1	1	1	Group1	COG0200:Ribosomal protein L15
0.00129963	0.221747	1	1	1	Group1	COG0086:DNA-directed RNA polymerase, beta' subunit/160 kD subunit
0.00129963	0.221664	1	1	1	Group1	COG0099:Ribosomal protein S13
0.00129963	0.221632	1	1	1	Group1	COG0091:Ribosomal protein L22
0.00129963	0.221629	1	1	1	Group1	COG0080:Ribosomal protein L11
0.00129963	0.221584	1	1	1	Group1	COG0592:DNA polymerase III sliding clamp (beta) subunit, PCNA homolog
0.00129963	0.221424	1	1	1	Group1	COG0089:Ribosomal protein L23
0.00129963	0.216839	1	1	1	Group1	COG0177:Endonuclease III
0.00129963	0.207416	1	1	1	Group1	COG0768:Cell division protein FtsI/penicillin-binding protein 2
0.00132107	0.571085	1	1	1	Group1	COG4116:Uncharacterized protein YjbK
0.00132107	0.230166	1	1	1	Group1	COG0319:ssRNA-specific RNase YbeY, 16S rRNA maturation enzyme
0.00132107	0.222358	1	1	1	Group1	COG0126:3-phosphoglycerate kinase
0.00132107	0.221827	1	1	1	Group1	COG0164:Ribonuclease HII
0.00132107	0.22178	1	1	1	Group1	COG0088:Ribosomal protein L4
0.00132107	0.221756	1	1	1	Group1	COG0186:Ribosomal protein S17
0.00132107	0.221692	1	1	1	Group1	COG0541:Signal recognition particle GTPase
0.00132107	0.221652	1	1	1	Group1	COG0858:Ribosome-binding factor A
0.00132107	0.221542	1	1	1	Group1	COG0184:Ribosomal protein S15P/S13E
0.00132107	0.221541	1	1	1	Group1	COG0098:Ribosomal protein S5
0.00134283	0.240586	1	1	1	Group1	COG0504:CTP synthase (UTP-ammonia lyase)
0.00134283	0.223013	1	1	1	Group1	COG0771:UDP-N-acetylmuramoylalanine-D-glutamate ligase
0.00134283	0.221739	1	1	1	Group1	COG0072:Phenylalanyl-tRNA synthetase beta subunit
0.00134283	0.221667	1	1	1	Group1	COG0359:Ribosomal protein L9
0.00134283	0.221613	1	1	1	Group1	COG0052:Ribosomal protein S2
0.00134283	0.221536	1	1	1	Group1	COG0197:Ribosomal protein L16/L10AE
0.00134283	0.221146	1	1	1	Group1	COG0202:DNA-directed RNA polymerase, alpha subunit/40 kD subunit
0.00134283	0.220033	1	1	1	Group1	COG0441:Threonyl-tRNA synthetase
0.00134283	0.218989	1	1	1	Group1	COG0682:Prolipoprotein diacylglyceryltransferase
0.00136493	0.572189	1	1	1	Group1	COG4858:Uncharacterized membrane-anchored protein
0.00136493	0.222149	1	1	1	Group1	COG0497:DNA repair ATPase RecN
0.00136493	0.221269	1	1	1	Group1	COG0632:Holliday junction resolvasome RuvABC DNA-binding subunit
0.00136493	0.221122	1	1	1	Group1	COG0742:16S rRNA G966 N2-methylase RsmD
0.00136493	0.220976	1	1	1	Group1	COG0292:Ribosomal protein L20
0.00136493	0.220907	1	1	1	Group1	COG0233:Ribosome recycling factor
0.00136493	0.220891	1	1	1	Group1	COG0360:Ribosomal protein S6
0.00136493	0.220888	1	1	1	Group1	COG0291:Ribosomal protein L35
0.00136493	0.220881	1	1	1	Group1	COG0228:Ribosomal protein S16
0.00136493	0.220858	1	1	1	Group1	COG0353:Recombinational DNA repair protein RecR
0.00138736	0.305354	1	1	1	Group1	COG1381:Recombinational DNA repair protein (RecF pathway)
0.00138736	0.22537	1	1	1	Group1	COG0222:Ribosomal protein L7/L12
0.00138736	0.221099	1	1	1	Group1	COG0806:Ribosomal 30S subunit maturation factor RimM, required for 16S rRNA processing
0.00138736	0.221013	1	1	1	Group1	COG2255:Holliday junction resolvasome RuvABC, ATP-dependent DNA helicase subunit
0.00138736	0.220944	1	1	1	Group1	COG0691:tmRNA-binding protein
0.00138736	0.220912	1	1	1	Group1	COG1217:Predicted membrane GTPase involved in stress response
0.00138736	0.220764	1	1	1	Group1	COG0211:Ribosomal protein L27
0.00138736	0.220669	1	1	1	Group1	COG0669:Phosphopantetheine adenylyltransferase
0.00138736	0.220216	1	1	1	Group1	COG0552:Signal recognition particle GTPase
0.00138736	0.21871	1	1	1	Group1	COG0192:S-adenosylmethionine synthetase
0.00141013	0.22105	1	1	1	Group1	COG0018:Arginyl-tRNA synthetase
0.00141013	0.220867	1	1	1	Group1	COG0261:Ribosomal protein L21
0.00141013	0.22073	1	1	1	Group1	COG0216:Protein chain release factor A
0.00141013	0.220349	1	1	1	Group1	COG0238:Ribosomal protein S18
0.00141013	0.218358	1	1	1	Group1	COG0061:NAD kinase
0.00143324	0.235739	1	1	1	Group1	COG0104:Adenylosuccinate synthase
0.00143324	0.220311	1	1	1	Group1	COG0203:Ribosomal protein L17
0.00143324	0.220187	1	1	1	Group1	COG0536:GTPase involved in cell partioning and DNA repair
0.00145671	0.517394	1	1	1	Group1	COG1794:Aspartate/glutamate racemase
0.00145671	0.221226	1	1	1	Group1	COG1570:Exonuclease VII, large subunit
0.00145671	0.22025	1	1	1	Group1	COG0593:Chromosomal replication initiation ATPase DnaA
0.00148052	0.563587	1	1	1	Group1	COG4478:Uncharacterized membrane protein
0.00148052	0.220081	1	1	1	Group1	COG0770:UDP-N-acetylmuramyl pentapeptide synthase
0.00148052	0.21799	1	1	1	Group1	COG0060:Isoleucyl-tRNA synthetase
0.0015047	0.21741	1	1	1	Group1	COG0124:Histidyl-tRNA synthetase
0.0015047	0.185192	1	1	1	Group1	COG0015:Adenylosuccinate lyase
0.0015047	0.169833	1	1	1	Group1	COG0024:Methionine aminopeptidase
0.00152924	0.220544	1	1	1	Group1	COG0196:FAD synthase
0.00152924	0.217806	1	1	1	Group1	COG0335:Ribosomal protein L19
0.00152924	0.21647	1	1	1	Group1	COG0571:dsRNA-specific ribonuclease
0.00152924	0.177384	1	1	1	Group1	COG0050:Translation elongation factor EF-Tu, a GTPase
0.00155414	0.566331	1	1	1	Group1	COG3966:Poly D-alanine transfer protein DltD, involved inesterification of teichoic acids
0.00155414	0.56351	1	1	1	Group1	COG4537:Competence protein ComGC
0.00155414	0.219837	1	1	1	Group1	COG1159:GTPase Era, involved in 16S rRNA processing
0.00155414	0.215245	1	1	1	Group1	COG0816:RNase H-fold protein, predicted Holliday junction resolvase in Firmicutes and mycoplasms, involved in anti-termination at Rho-dependent terminators
0.00157942	0.563581	1	1	1	Group1	COG5503:DNA-dependent RNA polymerase auxiliary subunit epsilon
0.00157942	0.56344	1	1	1	Group1	COG4479:Uncharacterized protein YozE, UPF0346 family
0.00157942	0.563162	1	1	1	Group1	COG3343:DNA-directed RNA polymerase, delta subunit
0.00157942	0.563146	1	1	1	Group1	COG4467:Regulator of replication initiation timing
0.00157942	0.159169	1	1	1	Group1	COG0223:Methionyl-tRNA formyltransferase
0.00160508	0.562717	1	1	1	Group1	COG4473:Predicted ABC-type exoprotein transport system, permease component
0.00160508	0.562642	1	1	1	Group1	COG4839:Cell division protein FtsL
0.00160508	0.560471	1	1	1	Group1	COG4477:Septation ring formation regulator EzrA
0.00160508	0.560455	1	1	1	Group1	COG3611:Replication initiation and membrane attachment protein DnaB
0.00160508	0.560068	1	1	1	Group1	COG3763:Uncharacterized protein YneF, UPF0154 family
0.00160508	0.560045	1	1	1	Group1	COG4098:Superfamily II DNA/RNA helicase required for DNA uptake (late competence protein)
0.00160508	0.498221	1	1	1	Group1	COG1554:Trehalose and maltose hydrolase (possible phosphorylase)
0.00163112	0.560134	1	1	1	Group1	COG3906:Uncharacterized protein YrzB, UPF0473 family
0.00163112	0.2287	1	1	1	Group1	COG2137:SOS response regulatory protein OraA/RecX, interacts with RecA
0.00163112	0.214714	1	1	1	Group1	COG0275:16S rRNA C1402 N4-methylase RsmH
0.00163112	0.20906	1	1	1	Group1	COG0227:Ribosomal protein L28
0.00165755	0.521489	1	1	1	Group1	COG3919:Predicted ATP-dependent carboligase, ATP-grasp superfamily
0.00168437	0.559615	1	1	1	Group1	COG0827:Adenine-specific DNA methylase
0.00168437	0.550432	1	1	1	Group1	COG4474:Uncharacterized SPBc2 prophage-derived protein YoqJ
0.00168437	0.529996	1	1	1	Group1	COG1428:Deoxyadenosine/deoxycytidine kinase
0.00168437	0.383012	1	1	1	Group1	COG0039:Malate/lactate dehydrogenase
0.00168437	0.217786	1	1	1	Group1	COG0481:Translation elongation factor EF-4, membrane-bound GTPase
0.00171159	0.542035	1	1	1	Group1	COG3481:3'-5' exoribonuclease YhaM, can participate in 23S rRNA maturation, HD superfamily
0.00171159	0.262048	1	1	1	Group1	COG0207:Thymidylate synthase
0.00171159	0.212401	1	1	1	Group1	COG0544:FKBP-type peptidyl-prolyl cis-trans isomerase (trigger factor)
0.00171159	0.198356	1	1	1	Group1	COG0766:UDP-N-acetylglucosamine enolpyruvyl transferase
0.00171159	0.196942	1	1	1	Group1	COG1544:Ribosome-associated translation inhibitor RaiA
0.00173922	0.477712	1	1	1	Group1	COG1061:Superfamily II DNA or RNA helicase
0.00173922	0.213201	1	1	1	Group1	COG0030:16S rRNA A1518 and A1519 N6-dimethyltransferase RsmA/KsgA/DIM1 (may also have DNA glycosylase/AP lyase activity)
0.00173922	0.21191	1	1	1	Group1	COG0201:Preprotein translocase subunit SecY
0.00173922	0.21077	1	1	1	Group1	COG0162:Tyrosyl-tRNA synthetase
0.00176725	0.543327	1	1	1	Group1	COG4862:Negative regulator of genetic competence, sporulation and motility
0.00176725	0.455203	1	1	1	Group1	COG3957:Phosphoketolase
0.00176725	0.215647	1	1	1	Group1	COG0812:UDP-N-acetylenolpyruvoylglucosamine reductase
0.0017957	0.542916	1	1	1	Group1	COG3331:Penicillin-binding protein-related factor A, putative recombinase
0.0017957	0.509048	1	1	1	Group1	COG4506:Uncharacterized beta-barrel protein YwiB, DUF1934 family
0.00182457	0.212847	1	1	1	Group1	COG0172:Seryl-tRNA synthetase
0.00185387	0.278574	1	1	1	Group1	COG0513:Superfamily II DNA and RNA helicase
0.00185387	0.237461	1	1	1	Group1	COG0180:Tryptophanyl-tRNA synthetase
0.00188359	0.468124	1	1	1	Group1	COG0391:Archaeal 2-phospho-L-lactate transferase/Bacterial gluconeogenesis factor, CofD/UPF0052 family
0.00188359	0.232605	1	1	1	Group1	COG0692:Uracil DNA glycosylase
0.00188359	0.215116	1	1	1	Group1	COG0097:Ribosomal protein L6P/L9E
0.00188359	0.215007	1	1	1	Group1	COG0096:Ribosomal protein S8
0.00191376	0.548028	1	1	1	Group1	COG4768:Uncharacterized protein YoxC, contains an MCP-like domain
0.00197542	0.483807	1	1	1	Group1	COG1206:Folate-dependent tRNA-U54 methylase TrmFO/GidA
0.00197542	0.208219	1	1	1	Group1	COG1186:Protein chain release factor B
0.00200693	0.461094	1	1	1	Group1	COG0073:tRNA-binding EMAP/Myf domain
0.00200693	0.213363	1	1	1	Group1	COG1087:UDP-glucose 4-epimerase
0.0020389	0.51804	1	1	1	Group1	COG3679:Cell fate regulator YlbF, YheA/YmcA/DUF963 family (controls sporulation, competence, biofilm development)
0.0020389	0.501072	1	1	1	Group1	COG1358:Ribosomal protein L7Ae or related RNA K-turn-binding protein
0.0020389	0.178443	1	1	1	Group1	COG0775:Nucleoside phosphorylase
0.00207134	0.489785	1	1	1	Group1	COG3857:ATP-dependent helicase/DNAse subunit B
0.00207134	0.177325	1	1	1	Group1	COG0262:Dihydrofolate reductase
0.00210425	0.219519	1	1	1	Group1	COG1862:Preprotein translocase subunit YajC
0.00220589	0.578436	1	1	1	Group1	COG4836:Uncharacterized membrane protein YwzB
0.00220589	0.185642	1	1	1	Group1	COG0250:Transcription antitermination factor NusG
0.00224075	0.479538	1	1	1	Group1	COG1939:23S rRNA maturation mini-RNase III
0.00227612	0.568695	1	1	1	Group1	COG4863:Two-component signal transduction system YycFG, regulatory protein YycH
0.00227612	0.51114	1	1	1	Group1	COG1744:Basic membrane lipoprotein Med, periplasmic binding protein (PBP1-ABC) superfamily
0.00227612	0.483252	1	1	1	Group1	COG4687:Uncharacterized protein
0.00227612	0.475215	1	1	1	Group1	COG2179:Predicted phosphohydrolase YqeG, HAD superfamily
0.00227612	0.223078	1	1	1	Group1	COG1200:RecG-like helicase
0.002312	0.518419	1	1	1	Group1	COG4224:Uncharacterized protein YnzC, UPF0291/DUF896 family
0.002312	0.211487	1	1	1	Group1	COG0190:5,10-methylene-tetrahydrofolate dehydrogenase/Methenyl tetrahydrofolate cyclohydrolase
0.0023484	0.56879	1	1	1	Group1	COG4853:Two-component signal transduction system YycFG, regulatory protein YycI
0.0023484	0.321869	1	1	1	Group1	COG0392:Uncharacterized membrane protein YbhN, UPF0104 family
0.0023484	0.267404	1	1	1	Group1	COG0783:DNA-binding ferritin-like protein (oxidative damage protectant)
0.0023484	0.218223	1	1	1	Group1	COG0333:Ribosomal protein L32
0.00238532	0.209366	1	1	1	Group1	COG0206:Cell division GTPase FtsZ
0.00242277	0.567285	1	1	1	Group1	COG4851:Protein involved in sex pheromone biosynthesis
0.00246076	0.491235	1	1	1	Group1	COG3884:Acyl-ACP thioesterase
0.00246076	0.207134	1	1	1	Group1	COG0220:tRNA G46 methylase TrmB
0.0024993	0.192933	1	1	1	Group1	COG0143:Methionyl-tRNA synthetase
0.00253838	0.477172	1	1	1	Group1	COG4684:Uncharacterized membrane protein
0.00253838	0.468015	1	1	1	Group1	COG2190:Phosphotransferase system IIA component
0.00253838	0.194435	1	1	1	Group1	COG0149:Triosephosphate isomerase
0.00257802	0.520328	1	1	1	Group1	COG1078:HD superfamily phosphohydrolase
0.00257802	0.5121	1	1	1	Group1	COG1161:Ribosome biogenesis GTPase A
0.00261823	0.455065	1	1	1	Group1	COG0344:Phospholipid biosynthesis protein PlsY, probable glycerol-3-phosphate acyltransferase
0.00261823	0.401278	1	1	1	Group1	COG1123:ABC-type glutathione transport system ATPase component, contains duplicated ATPase domain
0.00261823	0.197239	1	1	1	Group1	COG1190:Lysyl-tRNA synthetase (class II)
0.00261823	0.177701	1	1	1	Group1	COG0217:Transcriptional and/or translational regulatory protein YebC/TACO1
0.00265901	0.569957	1	0.992	1	Group1	COG4639:Predicted kinase
0.00265901	0.555444	1	1	1	Group1	COG5438:Uncharacterized membrane protein
0.00265901	0.521759	1	1	1	Group1	COG3935:DNA replication protein DnaD
0.00265901	0.465532	1	1	1	Group1	COG1705:Flagellum-specific peptidoglycan hydrolase FlgJ
0.00265901	0.262516	1	1	1	Group1	COG0670:Integral membrane protein, interacts with FtsH
0.00274232	0.569789	1	1	1	Group1	COG0615:Glycerol-3-phosphate cytidylyltransferase, cytidylyltransferase family
0.00274232	0.213967	1	1	1	Group1	COG0756:dUTPase
0.00278487	0.442665	1	1	1	Group1	COG3590:Predicted metalloendopeptidase
0.00278487	0.395729	1	1	1	Group1	COG1368:Phosphoglycerol transferase MdoB or a related enzyme of AlkP superfamily
0.00282801	0.246478	1	1	1	Group1	COG1195:Recombinational DNA repair ATPase RecF
0.00287176	0.437833	1	1	1	Group1	COG2344:NADH/NAD ratio-sensing transcriptional regulator Rex
0.00287176	0.209506	1	1	1	Group1	COG0796:Glutamate racemase
0.00287176	0.203	1	1	1	Group1	COG0533:tRNA A37 threonylcarbamoyltransferase TsaD
0.00291614	0.43818	1	1	1	Group1	COG1493:Serine kinase of the HPr protein, regulates carbohydrate metabolism
0.00291614	0.363807	1	1	1	Group1	COG2333:Metal-dependent hydrolase, beta-lactamase superfamily II
0.00296113	0.374527	1	1	1	Group1	COG0619:Energy-coupling factor transporter transmembrane protein EcfT
0.00300676	0.454505	1	1	1	Group1	COG4472:Uncharacterized protein, UPF0297 family
0.00305303	0.458168	1	1	1	Group1	COG3887:c-di-AMP phosphodiesterase, consists of a GGDEF-like and DHH domains
0.00305303	0.272362	1	1	1	Group1	COG2265:tRNA/tmRNA/rRNA uracil-C5-methylase, TrmA/RlmC/RlmD family
0.00309995	0.152522	1	1	1	Group1	COG1181:D-alanine-D-alanine ligase and related ATP-grasp enzymes
0.00314752	0.388219	1	1	1	Group1	COG1610:Uncharacterized conserved protein YqeY
0.00319576	0.475258	1	1	1	Group1	COG1072:Panthothenate kinase
0.00319576	0.424452	1	1	1	Group1	COG2740:Predicted RNA-binding protein YlxR, DUF448 family
0.00319576	0.241219	1	1	1	Group1	COG1135:ABC-type methionine transport system, ATPase component
0.00319576	0.207299	1	1	1	Group1	COG1704:Uncharacterized conserved protein
0.00324467	0.458141	1	1	1	Group1	COG4481:Uncharacterized protein
0.00324467	0.454171	1	1	1	Group1	COG4466:Uncharacterized protein Veg
0.00324467	0.297711	1	1	1	Group1	COG3757:Lyzozyme M1 (1,4-beta-N-acetylmuramidase), GH25 family
0.00324467	0.248926	1	1	1	Group1	COG1080:Phosphoenolpyruvate-protein kinase (PTS system EI component in bacteria)
0.00344722	0.445074	1	1	1	Group1	COG2176:DNA polymerase III, alpha subunit (gram-positive type)
0.00349962	0.244067	1	1	1	Group1	COG2001:MraZ, DNA-binding transcriptional regulator and inhibitor of RsmH methyltransferase activity
0.00349962	0.1909	1	1	1	Group1	COG0036:Pentose-5-phosphate-3-epimerase
0.00355275	0.252334	1	1	1	Group1	COG1475:Chromosome segregation protein Spo0J, contains ParB-like nuclease domain
0.00355275	0.203061	1	1	1	Group1	COG1198:Primosomal protein N' (replication factor Y) - superfamily II helicase
0.00360661	0.220938	1	1	1	Group1	COG1739:Putative translation regulator, IMPACT (imprinted ancient) protein family
0.00371656	0.176703	1	1	1	Group1	COG0484:DnaJ-class molecular chaperone with C-terminal Zn finger domain
0.00377267	0.474377	1	1	1	Group1	COG2936:Predicted acyl esterase
0.00377267	0.423046	1	1	1	Group1	COG1293:Predicted component of the ribosome quality control (RQC) complex, YloA/Tae2 family, contains fibronectin-binding (FbpA) and DUF814 domains
0.00377267	0.378873	1	1	1	Group1	COG1108:ABC-type Mn2+/Zn2+ transport system, permease component
0.00382955	0.5452	1	1	1	Group1	COG3731:Phosphotransferase system sorbitol-specific component IIA
0.00382955	0.428644	1	1	1	Group1	COG2739:Predicted DNA-binding protein YlxM, UPF0122 family
0.00382955	0.417728	1	1	1	Group1	COG1101:ABC-type uncharacterized transport system, ATPase component
0.00382955	0.401899	1	1	1	Group1	COG1501:Alpha-glucosidase, glycosyl hydrolase family GH31
0.00388721	0.455853	1	1	1	Group1	COG0719:Fe-S cluster assembly scaffold protein SufB
0.00388721	0.408948	1	1	1	Group1	COG1114:Branched-chain amino acid permeases
0.00394565	0.428486	1	1	1	Group1	COG1323:Predicted nucleotidyltransferase
0.00394565	0.424291	1	1	1	Group1	COG3610:Uncharacterized membrane protein YjjB, DUF3815 family
0.00394565	0.386358	1	1	1	Group1	COG2807:Cyanate permease
0.00400489	0.43313	1	1	1	Group1	COG2384:tRNA A22 N-methylase
0.00412581	0.355002	1	1	1	Group1	COG0750:Membrane-associated protease RseP, regulator of RpoE activity
0.00412581	0.207815	1	1	1	Group1	COG0035:Uracil phosphoribosyltransferase
0.0041875	0.317679	1	1	1	Group1	COG0381:UDP-N-acetylglucosamine 2-epimerase
0.0041875	0.18954	1	1	1	Group1	COG0101:tRNA U38,U39,U40 pseudouridine synthase TruA
0.0041875	0.186495	1	1	1	Group1	COG0745:DNA-binding response regulator, OmpR family, contains REC and winged-helix (wHTH) domain
0.00425002	0.213953	1	1	1	Group1	COG1653:ABC-type glycerol-3-phosphate transport system, periplasmic component
0.0043134	0.490167	1	1	1	Group1	COG1285:Uncharacterized membrane protein YhiD, involved in acid resistance
0.0043134	0.436996	1	1	1	Group1	COG1658:5S rRNA maturation endonuclease (Ribonuclease M5), contains TOPRIM domain
0.00437762	0.413884	1	1	1	Group1	COG4120:ABC-type uncharacterized transport system, permease component
0.00444272	0.434558	1	1	1	Group1	COG1220:ATP-dependent protease HslVU (ClpYQ), ATPase subunit
0.00444272	0.401315	1	1	1	Group1	COG1461:Predicted kinase related to dihydroxyacetone kinase
0.00444272	0.240948	1	1	1	Group1	COG1051:ADP-ribose pyrophosphatase YjhB, NUDIX family
0.00450868	0.299991	1	1	1	Group1	COG1564:Thiamine pyrophosphokinase
0.00450868	0.155406	1	1	1	Group1	COG0254:Ribosomal protein L31
0.00457554	0.321795	1	1	1	Group1	COG0144:16S rRNA C967 or C1407 C5-methylase, RsmB/RsmF family
0.00464329	0.312726	1	1	1	Group1	COG2252:Xanthine/uracil/vitamin C permease, AzgA family
0.00464329	0.28721	1	1	1	Group1	COG0718:Conserved DNA-binding protein YbaB (function unknown)
0.00471195	0.336939	1	1	1	Group1	COG1104:Cysteine sulfinate desulfinase/cysteine desulfurase or related enzyme
0.00471195	0.245979	1	1	1	Group1	COG0573:ABC-type phosphate transport system, permease component
0.00478153	0.207826	1	1	1	Group1	COG1109:Phosphomannomutase
0.00478153	0.132006	1	1	1	Group1	COG0469:Pyruvate kinase
0.00485203	0.58699	1	1	1	Group1	COG2893:Phosphotransferase system, mannose/fructose-specific component IIA
0.00492348	0.695757	1	1	1	Group1	COG3981:Predicted acetyltransferase
0.00492348	0.551534	1	1	1	Group1	COG1121:ABC-type Mn2+/Zn2+ transport system, ATPase component
0.00492348	0.457875	1	1	1	Group1	COG1896:5'-deoxynucleotidase YfbR and related HD superfamily hydrolases
0.00499587	0.512418	1	1	1	Group1	COG4471:Uncharacterized protein YlbG, UPF0298 family
0.00499587	0.313463	1	1	1	Group1	COG1234:Ribonuclease BN, tRNA processing enzyme
0.00514355	0.420954	1	1	1	Group1	COG0474:Magnesium-transporting ATPase (P-type)
0.00521887	0.333947	1	1	1	Group1	COG0537:Diadenosine tetraphosphate (Ap4A) hydrolase or other HIT family hydrolase
0.00529517	0.387161	1	1	1	Group1	COG1713:HD superfamily phosphohydrolase YqeK (fused to NMNAT in mycoplasms)
0.00537249	0.321182	1	1	1	Group1	COG0849:Cell division ATPase FtsA
0.00537249	0.221822	1	1	1	Group1	COG2011:ABC-type methionine transport system, permease component
0.00553018	0.401583	1	1	1	Group1	COG5405:ATP-dependent protease HslVU (ClpYQ), peptidase subunit
0.00561058	0.404865	1	1	1	Group1	COG1105:Fructose-1-phosphate kinase or kinase (PfkB)
0.00561058	0.236612	1	1	1	Group1	COG1055:Na+/H+ antiporter NhaD or related arsenite permease
0.00569203	0.291196	1	1	1	Group1	COG1354:Chromatin segregation and condensation protein Rec8/ScpA/Scc1, kleisin family
0.00577455	0.129443	1	1	1	Group1	COG0629:Single-stranded DNA-binding protein
0.00594283	0.502465	1	1	1	Group1	COG4086:Uncharacterized protein YpuA, DUF1002 family
0.00594283	0.290553	1	1	1	Group1	COG1386:Chromosome segregation and condensation protein ScpB
0.00602862	0.477158	1	1	1	Group1	COG3715:Phosphotransferase system, mannose/fructose/N-acetylgalactosamine-specific component IIC
0.00602862	0.474412	1	1	1	Group1	COG3716:Phosphotransferase system, mannose/fructose/N-acetylgalactosamine-specific component IID
0.00602862	0.392949	1	1	1	Group1	COG2984:ABC-type uncharacterized transport system, periplasmic component
0.00611552	0.306331	1	1	1	Group1	COG0416:Fatty acid/phospholipid biosynthesis enzyme
0.00611552	0.29097	1	1	1	Group1	COG0355:FoF1-type ATP synthase, epsilon subunit
0.00629272	0.35848	1	1	1	Group1	COG0154:Asp-tRNAAsn/Glu-tRNAGln amidotransferase A subunit or related amidase
0.00638304	0.454111	1	1	1	Group1	COG4856:Uncharacterized protein, YbbR domain
0.00661695	0.164887	0.433	0.717	1	Group1	COG3561:Phage anti-repressor protein
0.00666104	0.255403	1	1	1	Group1	COG2814:Predicted arabinose efflux permease, MFS family
0.0067561	0.464425	1	1	1	Group1	COG3444:Phosphotransferase system, mannose/fructose/N-acetylgalactosamine-specific component IIB
0.00685237	0.382361	1	1	1	Group1	COG1227:Inorganic pyrophosphatase/exopolyphosphatase
0.00694988	0.442574	1	1	1	Group1	COG1922:UDP-N-acetyl-D-mannosaminuronic acid transferase, WecB/TagA/CpsF family
0.00694988	0.279108	1	1	1	Group1	COG4108:Peptide chain release factor RF-3
0.00714864	0.290669	1	1	1	Group1	COG0636:FoF1-type ATP synthase, membrane subunit c/Archaeal/vacuolar-type H+-ATPase, subunit K
0.00724992	0.154634	1	1	1	Group1	COG0787:Alanine racemase
0.00745635	0.184384	1	1	1	Group1	COG1160:Predicted GTPases
0.00756153	0.389069	1	1	1	Group1	COG2065:Pyrimidine operon attenuation protein/uracil phosphoribosyltransferase
0.00756153	0.314658	1	1	1	Group1	COG0752:Glycyl-tRNA synthetase, alpha subunit
0.00756153	0.189122	1	1	1	Group1	COG0637:Beta-phosphoglucomutase or related phosphatase, HAD superfamily
0.00766804	0.414706	1	1	1	Group1	COG1307:Fatty acid-binding protein DegV (function unknown)
0.00766804	0.377359	1	1	1	Group1	COG1363:Putative aminopeptidase FrvX
0.00777589	0.375155	1	1	1	Group1	COG1302:Uncharacterized conserved protein YloU, alkaline shock protein (Asp23) family
0.0078851	0.560924	1	1	1	Group1	COG1511:Uncharacterized membrane protein YhgE, phage infection protein (PIP) family
0.00799568	0.344184	1	1	1	Group1	COG1806:Regulator of PEP synthase PpsR, kinase-PPPase family (combines ADP:protein kinase and phosphorylase activities)
0.00822101	0.366262	1	1	1	Group1	COG0507:ATP-dependent exoDNAse (exonuclease V), alpha subunit, helicase superfamily I
0.00822101	0.313492	1	1	1	Group1	COG0751:Glycyl-tRNA synthetase, beta subunit
0.00856967	0.195152	1	1	1	Group1	COG1925:Phosphotransferase system, HPr and related phosphotransfer proteins
0.00918024	0.167315	1	1	1	Group1	COG0563:Adenylate kinase or related kinase
0.00930691	0.38191	1	1	1	Group1	COG1164:Oligoendopeptidase F
0.00930691	0.340976	1	1	1	Group1	COG2501:Ribosome-associated protein YbcJ, S4-like RNA binding protein
0.00943514	0.398337	1	1	1	Group1	COG2357:ppGpp synthetase catalytic domain (RelA/SpoT-type nucleotidyltranferase)
0.00969633	0.167514	1	1	1	Group1	COG0707:UDP-N-acetylglucosamine:LPS N-acetylglucosamine transferase
0.00996395	0.138717	1	1	1	Group1	COG1136:ABC-type lipoprotein export system, ATPase component
1.27305e-06	0.5187	0.9	0.642	0.0057402	Group2	COG4295:Uncharacterized protein
1.24731e-05	0.12148	0.467	0.917	0.0562412	Group2	COG3824:Predicted Zn-dependent protease, minimal metalloprotease (MMP)-like domain
3.9474e-05	0.282482	0.533	0.933	0.177988	Group2	COG3878:Uncharacterized protein YwqG
5.33521e-05	0.231763	0.233	0.733	0.240565	Group2	COG4694:Wobble nucleotide-excising tRNase
7.04679e-05	0.503845	0.933	0.792	0.31774	Group2	COG3603:Uncharacterized protein
8.24287e-05	0.213624	0.633	0.925	0.371671	Group2	COG1507:Uncharacterized protein
9.72587e-05	0.349566	1	1	0.438539	Group2	COG1484:DNA replication protein DnaC
0.000101101	0.429483	1	1	0.455865	Group2	COG2151:Metal-sulfur cluster biosynthetic enzyme
0.000113506	0.339712	1	1	0.511799	Group2	COG0716:Flavodoxin
0.000119833	0.275347	0.367	0.858	0.540328	Group2	COG2210:Peroxiredoxin family protein
0.000161159	0.189395	0.7	0.933	0.726667	Group2	COG3550:Serine/threonine protein kinase HipA, toxin component of the HipAB toxin-antitoxin module
0.000169183	0.246875	1	1	0.762847	Group2	COG1925:Phosphotransferase system, HPr and related phosphotransfer proteins
0.000195819	0.131511	0.567	0.958	0.882948	Group2	COG3607:Predicted lactoylglutathione lyase
0.000207755	0.449124	1	1	0.936769	Group2	COG1272:Predicted membrane channel-forming protein YqfA, hemolysin III family
0.000211644	0.413544	1	1	0.954304	Group2	COG0406:Broad specificity phosphatase PhoE
0.000232135	0.558165	1	0.992	1	Group2	COG4832:Uncharacterized protein
0.000310918	0.513694	1	1	1	Group2	COG1061:Superfamily II DNA or RNA helicase
0.000334202	0.360755	1	1	1	Group2	COG1725:DNA-binding transcriptional regulator YhcF, GntR family
0.000473145	0.300054	0.5	0.875	1	Group2	COG0457:Tetratricopeptide (TPR) repeat
0.000511856	0.263598	1	1	1	Group2	COG1490:D-Tyr-tRNAtyr deacylase
0.000511856	0.251022	1	1	1	Group2	COG1488:Nicotinic acid phosphoribosyltransferase
0.000535247	0.355166	0.2	0.617	1	Group2	COG4127:Predicted restriction endonuclease, Mrr-cat superfamily
0.000548906	0.5319	1	1	1	Group2	COG2190:Phosphotransferase system IIA component
0.000598731	0.3455	1	1	1	Group2	COG2759:Formyltetrahydrofolate synthetase
0.000598731	0.30383	1	1	1	Group2	COG1576:23S rRNA pseudoU1915 N3-methylase RlmH
0.000652741	0.377162	1	1	1	Group2	COG1757:Na+/H+ antiporter NhaC
0.000687287	0.584851	1	0.992	1	Group2	COG4639:Predicted kinase
0.000692046	0.129987	0.433	0.85	1	Group2	COG3700:Acid phosphatase (class B)
0.000748662	0.238773	1	1	1	Group2	COG1219:ATP-dependent protease Clp, ATPase subunit
0.000787892	0.46615	1	1	1	Group2	COG0474:Magnesium-transporting ATPase (P-type)
0.000787892	0.441601	1	1	1	Group2	COG1077:Actin-like ATPase involved in cell morphogenesis
0.000843169	0.488697	1	1	1	Group2	COG3919:Predicted ATP-dependent carboligase, ATP-grasp superfamily
0.00085754	0.272157	1	1	1	Group2	COG2814:Predicted arabinose efflux permease, MFS family
0.000897894	0.117069	0.5	0.933	1	Group2	COG4272:Uncharacterized membrane protein
0.000902025	0.394088	1	1	1	Group2	COG0282:Acetate kinase
0.000948642	0.316894	1	1	1	Group2	COG1386:Chromosome segregation and condensation protein ScpB
0.000980949	0.316444	1	1	1	Group2	COG1354:Chromatin segregation and condensation protein Rec8/ScpA/Scc1, kleisin family
0.00101427	0.417474	1	1	1	Group2	COG1368:Phosphoglycerol transferase MdoB or a related enzyme of AlkP superfamily
0.00110175	0.143887	0.533	0.892	1	Group2	COG4752:Uncharacterized protein
0.00112063	0.546188	1	1	1	Group2	COG1428:Deoxyadenosine/deoxycytidine kinase
0.00112063	0.208817	1	1	1	Group2	COG0178:Excinuclease UvrABC ATPase subunit
0.00115832	0.37292	1	1	1	Group2	COG0039:Malate/lactate dehydrogenase
0.00134283	0.487411	1	1	1	Group2	COG2211:Na+/melibiose symporter or related transporter
0.00134283	0.374021	1	1	1	Group2	COG2252:Xanthine/uracil/vitamin C permease, AzgA family
0.00136493	0.364156	1	1	1	Group2	COG1696:D-alanyl-lipoteichoic acid acyltransferase DltB, MBOAT superfamily
0.0015047	0.457401	1	1	1	Group2	COG3973:DNA helicase IV
0.00154307	0.21797	0.367	0.767	1	Group2	COG1635:Archaeal ribulose 1,5-bisphosphate synthetase/yeast thiazole synthase
0.00155414	0.244275	1	1	1	Group2	COG1475:Chromosome segregation protein Spo0J, contains ParB-like nuclease domain
0.00163112	0.36751	1	1	1	Group2	COG1193:dsDNA-specific endonuclease/ATPase MutS2
0.00163112	0.327424	1	1	1	Group2	COG0657:Acetyl esterase/lipase
0.00163112	0.30782	1	1	1	Group2	COG1420:Transcriptional regulator of heat shock response
0.00165755	0.415101	1	1	1	Group2	COG1307:Fatty acid-binding protein DegV (function unknown)
0.00171159	0.501061	1	1	1	Group2	COG4690:Dipeptidase
0.00171159	0.314993	1	1	1	Group2	COG3757:Lyzozyme M1 (1,4-beta-N-acetylmuramidase), GH25 family
0.00171159	0.279597	1	1	1	Group2	COG0286:Type I restriction-modification system, DNA methylase subunit
0.00173922	0.292935	1	1	1	Group2	COG0452:Phosphopantothenoylcysteine synthetase/decarboxylase
0.00182457	0.474891	1	1	1	Group2	COG3590:Predicted metalloendopeptidase
0.00194436	0.264193	1	1	1	Group2	COG0445:tRNA U34 5-carboxymethylaminomethyl modifying enzyme MnmG/GidA
0.00200693	0.430401	1	1	1	Group2	COG1101:ABC-type uncharacterized transport system, ATPase component
0.00200693	0.428599	1	1	1	Group2	COG4120:ABC-type uncharacterized transport system, permease component
0.0020389	0.587411	1	1	1	Group2	COG2365:Protein tyrosine/serine phosphatase
0.00207134	0.472569	1	1	1	Group2	COG1794:Aspartate/glutamate racemase
0.00207134	0.309073	1	1	1	Group2	COG0618:nanoRNase/pAp phosphatase, hydrolyzes c-di-AMP and oligoRNAs
0.00213764	0.481361	1	1	1	Group2	COG1078:HD superfamily phosphohydrolase
0.00213764	0.425091	1	1	1	Group2	COG1501:Alpha-glucosidase, glycosyl hydrolase family GH31
0.00213764	0.365455	1	1	1	Group2	COG0458:Carbamoylphosphate synthase large subunit
0.00213764	0.24491	1	1	1	Group2	COG0492:Thioredoxin reductase
0.00217152	0.369618	1	1	1	Group2	COG2501:Ribosome-associated protein YbcJ, S4-like RNA binding protein
0.00217152	0.282702	1	1	1	Group2	COG0462:Phosphoribosylpyrophosphate synthetase
0.00220589	0.378778	1	1	1	Group2	COG1396:Transcriptional regulator, contains XRE-family HTH domain
0.00224075	0.339651	1	1	1	Group2	COG0194:Guanylate kinase
0.00227497	0.514426	0.967	0.95	1	Group2	COG4185:Predicted ABC-type ATPase
0.00227612	0.332846	1	1	1	Group2	COG0127:Inosine/xanthosine triphosphate pyrophosphatase, all-alpha NTP-PPase family
0.002312	0.449764	1	1	1	Group2	COG3579:Aminopeptidase C
0.002312	0.375796	1	1	1	Group2	COG0505:Carbamoylphosphate synthase small subunit
0.0023484	0.406625	1	1	1	Group2	COG2984:ABC-type uncharacterized transport system, periplasmic component
0.00242277	0.431944	1	1	1	Group2	COG0791:Cell wall-associated hydrolase, NlpC family
0.00242277	0.279948	1	1	1	Group2	COG0249:DNA mismatch repair ATPase MutS
0.00249313	0.226158	0.567	0.917	1	Group2	COG3507:Beta-xylosidase
0.0024993	0.465006	1	1	1	Group2	COG0595:mRNA degradation ribonuclease J1/J2
0.00257454	0.160851	0.533	0.883	1	Group2	COG3534:Alpha-L-arabinofuranosidase
0.00257802	0.324505	1	1	1	Group2	COG0503:Adenine/guanine phosphoribosyltransferase or related PRPP-binding protein
0.00257802	0.237326	1	1	1	Group2	COG1080:Phosphoenolpyruvate-protein kinase (PTS system EI component in bacteria)
0.00257802	0.227186	1	1	1	Group2	COG0564:Pseudouridylate synthase, 23S rRNA- or tRNA-specific
0.00270037	0.36341	1	1	1	Group2	COG2240:Pyridoxal/pyridoxine/pyridoxamine kinase
0.00274232	0.414158	1	1	1	Group2	COG0588:Phosphoglycerate mutase (BPG-dependent)
0.00274232	0.328517	1	1	1	Group2	COG0231:Translation elongation factor P (EF-P)/translation initiation factor 5A (eIF-5A)
0.00278487	0.426106	1	1	1	Group2	COG1293:Predicted component of the ribosome quality control (RQC) complex, YloA/Tae2 family, contains fibronectin-binding (FbpA) and DUF814 domains
0.00282801	0.329902	1	1	1	Group2	COG1104:Cysteine sulfinate desulfinase/cysteine desulfurase or related enzyme
0.00287176	0.434297	1	1	1	Group2	COG2739:Predicted DNA-binding protein YlxM, UPF0122 family
0.00287176	0.347008	1	1	1	Group2	COG1316:Anionic cell wall polymer biosynthesis enzyme, LytR-Cps2A-Psr (LCP) family
0.00294689	0.604508	0.7	0.95	1	Group2	COG2865:Predicted transcriptional regulator, contains HTH domain
0.00296113	0.434751	1	1	1	Group2	COG1323:Predicted nucleotidyltransferase
0.00300676	0.339937	1	1	1	Group2	COG2131:Deoxycytidylate deaminase
0.00300676	0.310402	1	1	1	Group2	COG0017:Aspartyl/asparaginyl-tRNA synthetase
0.00300676	0.285949	1	1	1	Group2	COG2017:Galactose mutarotase or related enzyme
0.00305303	0.673841	1	0.992	1	Group2	COG4905:Uncharacterized membrane protein
0.00305303	0.537242	1	1	1	Group2	COG4836:Uncharacterized membrane protein YwzB
0.00305303	0.235777	1	1	1	Group2	COG1792:Cell shape-determining protein MreC
0.00305303	0.219083	1	1	1	Group2	COG0542:ATP-dependent Clp protease ATP-binding subunit ClpA
0.00314752	0.428215	1	1	1	Group2	COG2344:NADH/NAD ratio-sensing transcriptional regulator Rex
0.00324467	0.404601	1	1	1	Group2	COG3158:K+ transporter
0.00324467	0.342675	1	1	1	Group2	COG1799:FtsZ-interacting cell division protein YlmF
0.00329427	0.525287	1	1	1	Group2	COG4853:Two-component signal transduction system YycFG, regulatory protein YycI
0.00329427	0.463776	1	1	1	Group2	COG4856:Uncharacterized protein, YbbR domain
0.00329427	0.439924	1	1	1	Group2	COG2176:DNA polymerase III, alpha subunit (gram-positive type)
0.00329427	0.218518	1	1	1	Group2	COG0557:Exoribonuclease R
0.00329514	0.227115	0.467	0.842	1	Group2	COG3677:Transposase
0.00330518	0.136741	0.367	0.142	1	Group2	COG4688:Uncharacterized protein
0.00334455	0.525875	1	1	1	Group2	COG4863:Two-component signal transduction system YycFG, regulatory protein YycH
0.00334455	0.321589	1	1	1	Group2	COG5002:Signal transduction histidine kinase
0.00334455	0.249407	1	1	1	Group2	COG0760:Parvulin-like peptidyl-prolyl isomerase
0.00339553	0.830448	1	1	1	Group2	COG2826:Transposase and inactivated derivatives, IS30 family
0.00339553	0.256427	1	1	1	Group2	COG0323:DNA mismatch repair ATPase MutL
0.00344722	0.527702	1	1	1	Group2	COG4851:Protein involved in sex pheromone biosynthesis
0.00344722	0.457476	1	1	1	Group2	COG4506:Uncharacterized beta-barrel protein YwiB, DUF1934 family
0.00355275	0.346645	1	1	1	Group2	COG1624:Diadenylate cyclase (c-di-AMP synthetase), DisA-N domain
0.00355275	0.25786	1	1	1	Group2	COG0355:FoF1-type ATP synthase, epsilon subunit
0.00360661	0.277171	1	1	1	Group2	COG0636:FoF1-type ATP synthase, membrane subunit c/Archaeal/vacuolar-type H+-ATPase, subunit K
0.00360661	0.251938	1	1	1	Group2	COG3410:Uncharacterized protein, DUF2075 family
0.00360661	0.247007	1	1	1	Group2	COG0486:tRNA U34 5-carboxymethylaminomethyl modifying GTPase MnmE/TrmE
0.00366121	0.443626	1	1	1	Group2	COG2936:Predicted acyl esterase
0.00372942	0.104362	0.3	0.708	1	Group2	COG4338:Uncharacterized protein
0.00377267	0.230646	1	1	1	Group2	COG0187:DNA gyrase/topoisomerase IV, subunit B
0.00377267	0.208003	1	1	1	Group2	COG0322:Excinuclease UvrABC, nuclease subunit
0.00386777	0.130402	0.267	0.617	1	Group2	COG4924:Uncharacterized protein
0.00388721	0.326797	1	1	1	Group2	COG4123:tRNA1(Val) A37 N6-methylase TrmN6
0.00388721	0.253227	1	1	1	Group2	COG0594:RNase P protein component
0.00394565	0.293336	1	1	1	Group2	COG1132:ABC-type multidrug transport system, ATPase and permease component
0.00396985	0.233339	0.767	0.975	1	Group2	COG1687:Branched-chain amino acid transport protein AzlD
0.00400489	0.484431	1	1	1	Group2	COG1161:Ribosome biogenesis GTPase A
0.00400489	0.448349	1	1	1	Group2	COG3857:ATP-dependent helicase/DNAse subunit B
0.00406494	0.522367	1	1	1	Group2	COG0615:Glycerol-3-phosphate cytidylyltransferase, cytidylyltransferase family
0.00406494	0.446945	1	1	1	Group2	COG4684:Uncharacterized membrane protein
0.00406494	0.329894	1	1	1	Group2	COG0634:Hypoxanthine-guanine phosphoribosyltransferase
0.00412394	0.499239	0.967	0.95	1	Group2	COG1404:Serine protease, subtilisin family
0.00412581	0.393272	1	1	1	Group2	COG2740:Predicted RNA-binding protein YlxR, DUF448 family
0.00412581	0.392896	1	1	1	Group2	COG1713:HD superfamily phosphohydrolase YqeK (fused to NMNAT in mycoplasms)
0.00412581	0.225331	1	1	1	Group2	COG0212:5-formyltetrahydrofolate cyclo-ligase
0.00412581	0.222308	1	1	1	Group2	COG0218:GTP-binding protein EngB required for normal cell division
0.0041875	0.420044	1	1	1	Group2	COG0344:Phospholipid biosynthesis protein PlsY, probable glycerol-3-phosphate acyltransferase
0.0041875	0.215918	1	1	1	Group2	COG0608:Single-stranded DNA-specific exonuclease, DHH superfamily, may be involved in archaeal DNA replication intiation
0.00425002	0.391975	1	1	1	Group2	COG1493:Serine kinase of the HPr protein, regulates carbohydrate metabolism
0.00425002	0.372451	1	1	1	Group2	COG3957:Phosphoketolase
0.00425002	0.242702	1	1	1	Group2	COG1328:Anaerobic ribonucleoside-triphosphate reductase
0.00425002	0.236819	1	1	1	Group2	COG0130:tRNA U55 pseudouridine synthase TruB, may also work on U342 of tmRNA
0.0043134	0.222131	1	1	1	Group2	COG1074:ATP-dependent exoDNAse (exonuclease V) beta subunit (contains helicase and exonuclease domains)
0.00437762	0.357097	1	1	1	Group2	COG1073:Fermentation-respiration switch protein FrsA, has esterase activity, DUF1100 family
0.00437762	0.290291	1	1	1	Group2	COG0475:Kef-type K+ transport system, membrane component KefB
0.00437762	0.206134	1	1	1	Group2	COG0482:tRNA U34 2-thiouridine synthase MnmA/TrmU, contains the PP-loop ATPase domain
0.00444272	0.432728	1	1	1	Group2	COG1939:23S rRNA maturation mini-RNase III
0.00450868	0.432154	1	1	1	Group2	COG0531:Amino acid transporter
0.00450868	0.287263	1	1	1	Group2	COG0308:Aminopeptidase N
0.00457554	0.504573	1	1	1	Group2	COG5438:Uncharacterized membrane protein
0.00464329	0.418196	1	1	1	Group2	COG3887:c-di-AMP phosphodiesterase, consists of a GGDEF-like and DHH domains
0.00464329	0.416605	1	1	1	Group2	COG4481:Uncharacterized protein
0.00464329	0.384715	1	1	1	Group2	COG1227:Inorganic pyrophosphatase/exopolyphosphatase
0.00464329	0.228819	1	1	1	Group2	COG0219:tRNA(Leu) C34 or U34 (ribose-2'-O)-methylase TrmL, contains SPOUT domain
0.00471195	0.490397	1	1	1	Group2	COG5353:Uncharacterized protein YpmB
0.00471195	0.40571	1	1	1	Group2	COG2966:Uncharacterized membrane protein YjjP, DUF1212 family
0.00477708	0.142899	0.567	0.892	1	Group2	COG3231:Aminoglycoside phosphotransferase
0.00478153	0.416779	1	1	1	Group2	COG4472:Uncharacterized protein, UPF0297 family
0.00478153	0.25072	1	1	1	Group2	COG0327:Putative GTP cyclohydrolase 1 type 2, NIF3 family
0.00485203	0.437163	1	1	1	Group2	COG1358:Ribosomal protein L7Ae or related RNA K-turn-binding protein
0.00491166	0.218887	0.567	0.867	1	Group2	COG2849:Antitoxin component YwqK of the YwqJK toxin-antitoxin module
0.00492348	0.339396	1	1	1	Group2	COG3601:Riboflavin transporter FmnP
0.00499587	0.330682	1	1	1	Group2	COG0584:Glycerophosphoryl diester phosphodiesterase
0.00506923	0.490527	1	1	1	Group2	COG4483:Uncharacterized protein YqgQ
0.00514355	0.423824	1	1	1	Group2	COG1658:5S rRNA maturation endonuclease (Ribonuclease M5), contains TOPRIM domain
0.00519646	0.12492	0.7	0.95	1	Group2	COG3581:Predicted nucleotide-binding protein, sugar kinase/HSP70/actin superfamily
0.00521887	0.283188	1	1	1	Group2	COG2256:Replication-associated recombination protein RarA (DNA-dependent ATPase)
0.00521887	0.211509	1	1	1	Group2	COG1051:ADP-ribose pyrophosphatase YjhB, NUDIX family
0.00529517	0.22886	1	1	1	Group2	COG0712:FoF1-type ATP synthase, delta subunit
0.00529517	0.220152	1	1	1	Group2	COG0637:Beta-phosphoglucomutase or related phosphatase, HAD superfamily
0.00529517	0.192065	1	1	1	Group2	COG1198:Primosomal protein N' (replication factor Y) - superfamily II helicase
0.00537249	0.487244	1	1	1	Group2	COG4086:Uncharacterized protein YpuA, DUF1002 family
0.00537249	0.326784	1	1	1	Group2	COG1481:DNA-binding transcriptional regulator WhiA, involved in cell division
0.00545082	0.204428	1	1	1	Group2	COG1214:tRNA A37 threonylcarbamoyladenosine modification protein TsaB
0.00553018	0.331921	1	1	1	Group2	COG1435:Thymidine kinase
0.00561058	0.416195	1	1	1	Group2	COG2390:DNA-binding transcriptional regulator LsrR, DeoR family
0.00561058	0.206331	1	1	1	Group2	COG0283:Cytidylate kinase
0.00561058	0.202073	1	1	1	Group2	COG0779:Ribosome maturation factor RimP
0.00561058	0.200696	1	1	1	Group2	COG1066:Predicted ATP-dependent serine protease
0.00569203	0.486555	1	1	1	Group2	COG4474:Uncharacterized SPBc2 prophage-derived protein YoqJ
0.00569203	0.441648	1	1	1	Group2	COG1705:Flagellum-specific peptidoglycan hydrolase FlgJ
0.00569203	0.258885	1	1	1	Group2	COG2244:Membrane protein involved in the export of O-antigen and teichoic acid
0.00569203	0.204503	1	1	1	Group2	COG1162:Putative ribosome biogenesis GTPase RsgA
0.00569203	0.113305	1	1	1	Group2	COG1653:ABC-type glycerol-3-phosphate transport system, periplasmic component
0.00577455	0.478011	1	1	1	Group2	COG4858:Uncharacterized membrane-anchored protein
0.00577455	0.474487	1	1	1	Group2	COG4478:Uncharacterized membrane protein
0.00577455	0.446083	1	1	1	Group2	COG3884:Acyl-ACP thioesterase
0.00577455	0.240345	1	1	1	Group2	COG1188:Ribosomal 50S subunit-recycling heat shock protein, contains S4 domain
0.00577455	0.199091	1	1	1	Group2	COG0442:Prolyl-tRNA synthetase
0.00585815	0.479095	1	1	1	Group2	COG4835:Uncharacterized protein
0.00585815	0.446236	1	1	1	Group2	COG1896:5'-deoxynucleotidase YfbR and related HD superfamily hydrolases
0.00585815	0.413673	1	1	1	Group2	COG2179:Predicted phosphohydrolase YqeG, HAD superfamily
0.00594283	0.44109	1	1	1	Group2	COG1577:Mevalonate kinase
0.00594283	0.303868	1	1	1	Group2	COG1564:Thiamine pyrophosphokinase
0.00594283	0.291822	1	1	1	Group2	COG0420:DNA repair exonuclease SbcCD nuclease subunit
0.00594283	0.239618	1	1	1	Group2	COG2001:MraZ, DNA-binding transcriptional regulator and inhibitor of RsmH methyltransferase activity
0.00602862	0.431554	1	1	1	Group2	COG3679:Cell fate regulator YlbF, YheA/YmcA/DUF963 family (controls sporulation, competence, biofilm development)
0.00602862	0.370084	1	1	1	Group2	COG1461:Predicted kinase related to dihydroxyacetone kinase
0.00602862	0.203868	1	1	1	Group2	COG0772:Bacterial cell division protein FtsW, lipid II flippase
0.00611552	0.530418	1	1	1	Group2	COG4468:Galactose-1-phosphate uridylyltransferase
0.00620355	0.271021	1	1	1	Group2	COG0381:UDP-N-acetylglucosamine 2-epimerase
0.00638304	0.43439	1	1	1	Group2	COG4687:Uncharacterized protein
0.00638304	0.417863	1	1	1	Group2	COG1285:Uncharacterized membrane protein YhiD, involved in acid resistance
0.00638304	0.204756	1	1	1	Group2	COG1702:Phosphate starvation-inducible protein PhoH, predicted ATPase
0.00647452	0.331554	1	1	1	Group2	COG3442:Glutamine amidotransferase related to the GATase domain of CobQ
0.00647452	0.258242	1	1	1	Group2	COG0064:Asp-tRNAAsn/Glu-tRNAGln amidotransferase B subunit
0.00647452	0.187837	1	1	1	Group2	COG1609:DNA-binding transcriptional regulator, LacI/PurR family
0.00656719	0.343341	1	1	1	Group2	COG0366:Glycosidase
0.00666104	0.465017	1	1	1	Group2	COG5503:DNA-dependent RNA polymerase auxiliary subunit epsilon
0.00666104	0.464018	1	1	1	Group2	COG4473:Predicted ABC-type exoprotein transport system, permease component
0.0067561	0.465046	1	1	1	Group2	COG4479:Uncharacterized protein YozE, UPF0346 family
0.0067561	0.464268	1	1	1	Group2	COG3343:DNA-directed RNA polymerase, delta subunit
0.0067561	0.463854	1	1	1	Group2	COG4839:Cell division protein FtsL
0.0067561	0.462421	1	1	1	Group2	COG3611:Replication initiation and membrane attachment protein DnaB
0.0067561	0.282614	1	1	1	Group2	COG0144:16S rRNA C967 or C1407 C5-methylase, RsmB/RsmF family
0.0067561	0.255415	1	1	1	Group2	COG0721:Asp-tRNAAsn/Glu-tRNAGln amidotransferase C subunit
0.00685237	0.463224	1	1	1	Group2	COG3763:Uncharacterized protein YneF, UPF0154 family
0.00685237	0.46298	1	1	1	Group2	COG4477:Septation ring formation regulator EzrA
0.00685237	0.462506	1	1	1	Group2	COG4098:Superfamily II DNA/RNA helicase required for DNA uptake (late competence protein)
0.00685237	0.322553	1	1	1	Group2	COG1189:Predicted rRNA methylase YqxC, contains S4 and FtsJ domains
0.00694988	0.464207	1	1	1	Group2	COG4467:Regulator of replication initiation timing
0.00694988	0.46391	1	1	1	Group2	COG3906:Uncharacterized protein YrzB, UPF0473 family
0.00694988	0.320948	1	1	1	Group2	COG1117:ABC-type phosphate transport system, ATPase component
0.00704863	0.471612	1	1	1	Group2	COG3966:Poly D-alanine transfer protein DltD, involved inesterification of teichoic acids
0.00704863	0.457893	1	1	1	Group2	COG3480:Predicted secreted protein containing a PDZ domain
0.00704863	0.450798	1	1	1	Group2	COG3481:3'-5' exoribonuclease YhaM, can participate in 23S rRNA maturation, HD superfamily
0.00704863	0.356981	1	1	1	Group2	COG5405:ATP-dependent protease HslVU (ClpYQ), peptidase subunit
0.00704863	0.309729	1	1	1	Group2	COG2195:Di- or tripeptidase
0.00714864	0.39471	1	1	1	Group2	COG2384:tRNA A22 N-methylase
0.00714864	0.212037	1	1	1	Group2	COG0480:Translation elongation factor EF-G, a GTPase
0.00735248	0.139426	1	1	1	Group2	COG1473:Metal-dependent amidase/aminoacylase/carboxypeptidase
0.00745635	0.46126	1	1	1	Group2	COG0827:Adenine-specific DNA methylase
0.00745635	0.369305	1	1	1	Group2	COG0561:Hydroxymethylpyrimidine pyrophosphatase and other HAD family phosphatases
0.00745635	0.185717	1	1	1	Group2	COG0101:tRNA U38,U39,U40 pseudouridine synthase TruA
0.00756153	0.457668	1	1	1	Group2	COG3331:Penicillin-binding protein-related factor A, putative recombinase
0.00756153	0.44219	1	1	1	Group2	COG4224:Uncharacterized protein YnzC, UPF0291/DUF896 family
0.00766804	0.459633	1	1	1	Group2	COG4862:Negative regulator of genetic competence, sporulation and motility
0.00766804	0.401368	1	1	1	Group2	COG1210:UTP-glucose-1-phosphate uridylyltransferase
0.00777589	0.451591	1	1	1	Group2	COG4116:Uncharacterized protein YjbK
0.00777589	0.450221	1	1	1	Group2	COG4768:Uncharacterized protein YoxC, contains an MCP-like domain
0.00777589	0.412859	1	1	1	Group2	COG1922:UDP-N-acetyl-D-mannosaminuronic acid transferase, WecB/TagA/CpsF family
0.00777589	0.265673	1	1	1	Group2	COG0736:Phosphopantetheinyl transferase (holo-ACP synthase)
0.00777589	0.143145	1	1	1	Group2	COG0305:Replicative DNA helicase
0.0078851	0.336128	1	1	1	Group2	COG0706:Membrane protein insertase Oxa1/YidC/SpoIIIJ, required for the localization of integral membrane proteins
0.0078851	0.329125	1	1	1	Group2	COG0239:Fluoride ion exporter CrcB/FEX, affects chromosome condensation
0.00799568	0.250264	1	1	1	Group2	COG0116:23S rRNA G2445 N2-methylase RlmL
0.00799568	0.218552	1	1	1	Group2	COG0205:6-phosphofructokinase
0.00803544	0.384825	0.967	0.908	1	Group2	COG4917:Ethanolamine utilization protein EutP, contains a P-loop NTPase domain
0.00805305	0.182152	0.667	0.933	1	Group2	COG3572:Gamma-glutamylcysteine synthetase
0.00810764	0.18117	1	1	1	Group2	COG1295:Uncharacterized membrane protein, BrkB/YihY/UPF0761 family (not an RNase)
0.00822101	0.199887	1	1	1	Group2	COG1739:Putative translation regulator, IMPACT (imprinted ancient) protein family
0.00833579	0.381514	1	1	1	Group2	COG1220:ATP-dependent protease HslVU (ClpYQ), ATPase subunit
0.00845201	0.310446	1	1	1	Group2	COG2706:6-phosphogluconolactonase, cycloisomerase 2 family
0.00856967	0.471052	1	1	1	Group2	COG4469:Competence protein CoiA-like family, contains a predicted nuclease domain
0.00856967	0.24368	1	1	1	Group2	COG2264:Ribosomal protein L11 methylase PrmA
0.00856967	0.242416	1	1	1	Group2	COG2265:tRNA/tmRNA/rRNA uracil-C5-methylase, TrmA/RlmC/RlmD family
0.00856967	0.21561	1	1	1	Group2	COG0227:Ribosomal protein L28
0.00858373	0.151957	0.6	0.917	1	Group2	COG2426:Uncharacterized membrane protein
0.0086888	0.211439	1	1	1	Group2	COG0104:Adenylosuccinate synthase
0.0088094	0.453308	1	1	1	Group2	COG4537:Competence protein ComGC
0.0088094	0.357146	1	1	1	Group2	COG2502:Asparagine synthetase A
0.0089315	0.221585	1	1	1	Group2	COG1314:Preprotein translocase subunit SecG
0.0089315	0.208713	1	1	1	Group2	COG1399:Uncharacterized metal-binding protein YceD, DUF177 family
0.00918024	0.391686	1	1	1	Group2	COG2357:ppGpp synthetase catalytic domain (RelA/SpoT-type nucleotidyltranferase)
0.00918024	0.291702	1	1	1	Group2	COG2333:Metal-dependent hydrolase, beta-lactamase superfamily II
0.00918024	0.235392	1	1	1	Group2	COG0718:Conserved DNA-binding protein YbaB (function unknown)
0.00918024	0.156921	1	1	1	Group2	COG0236:Acyl carrier protein
0.00930691	0.323627	1	1	1	Group2	COG1610:Uncharacterized conserved protein YqeY
0.00943514	0.564756	1	1	1	Group2	COG4767:Glycopeptide antibiotics resistance protein
0.00943514	0.43102	1	1	1	Group2	COG3935:DNA replication protein DnaD
0.00943514	0.409218	1	1	1	Group2	COG1554:Trehalose and maltose hydrolase (possible phosphorylase)
0.00956494	0.273614	1	1	1	Group2	COG1820:N-acetylglucosamine-6-phosphate deacetylase
0.00956494	0.269718	1	1	1	Group2	COG1234:Ribonuclease BN, tRNA processing enzyme
0.00956494	0.234728	1	1	1	Group2	COG0769:UDP-N-acetylmuramyl tripeptide synthase
0.00956494	0.153379	1	1	1	Group2	COG0313:16S rRNA C1402 (ribose-2'-O) methylase RsmI
0.00969633	0.393847	1	1	1	Group2	COG1206:Folate-dependent tRNA-U54 methylase TrmFO/GidA
0.00969633	0.37901	1	1	1	Group2	COG4466:Uncharacterized protein Veg
0.00969633	0.368807	1	1	1	Group2	COG1257:Hydroxymethylglutaryl-CoA reductase
0.00969633	0.331971	1	1	1	Group2	COG2996:Predicted RNA-binding protein, contains S1 domains, virulence factor B family
0.00969633	0.244414	1	1	1	Group2	COG0199:Ribosomal protein S14
0.00969633	0.177323	1	1	1	Group2	COG0533:tRNA A37 threonylcarbamoyltransferase TsaD
0.00982933	0.185686	1	1	1	Group2	COG0333:Ribosomal protein L32
0.00996395	0.327607	1	1	1	Group2	COG2807:Cyanate permease
0.00996395	0.215879	1	1	1	Group2	COG1327:Transcriptional regulator NrdR, contains Zn-ribbon and ATP-cone domains
2.29484e-22	0.241999	1	0.192	1.03474e-18	Group4	COG5381:Uncharacterized protein
2.88425e-22	0.237674	1	0.175	1.30051e-18	Group4	COG4280:Uncharacterized membrane protein
4.28999e-21	0.244494	1	0.233	1.93436e-17	Group4	COG5597:Alpha-N-acetylglucosamine transferase
1.09641e-19	0.623802	1	0.3	4.94369e-16	Group4	COG3482:Uncharacterized protein
1.30277e-19	0.24212	1	0.242	5.87421e-16	Group4	COG3510:Cephalosporin hydroxylase
2.26118e-19	0.241638	1	0.292	1.01957e-15	Group4	COG5397:Uncharacterized protein
3.00205e-19	0.440908	1	0.292	1.35363e-15	Group4	COG4124:Beta-mannanase
4.80431e-19	0.614483	1	0.292	2.16626e-15	Group4	COG3900:Predicted periplasmic protein
2.66945e-18	0.235214	1	0.325	1.20365e-14	Group4	COG5497:Predicted secreted protein
3.66142e-18	0.239797	1	0.325	1.65093e-14	Group4	COG5664:Predicted secreted Zn-dependent protease
3.90214e-18	0.240214	1	0.342	1.75947e-14	Group4	COG4711:Uncharacterized membrane protein
1.27172e-17	0.239439	1	0.375	5.73419e-14	Group4	COG5618:Predicted periplasmic lipoprotein
4.25698e-17	0.2275	1	0.375	1.91947e-13	Group4	COG3896:Chloramphenicol 3-O-phosphotransferase
8.13559e-17	0.228642	1	0.392	3.66834e-13	Group4	COG5403:Uncharacterized protein
8.65685e-17	0.237982	1	0.383	3.90338e-13	Group4	COG4223:Uncharacterized conserved protein
8.78092e-17	0.17992	1	0.375	3.95932e-13	Group4	COG4691:Plasmid stability protein
1.13181e-16	0.234643	1	0.375	5.10331e-13	Group4	COG3673:Uncharacterized protein, PA2063/DUF2235 family
1.60137e-16	0.238761	1	0.367	7.22057e-13	Group4	COG5612:Uncharacterized membrane protein
2.9742e-16	0.441398	1	0.442	1.34107e-12	Group4	COG4991:Uncharacterized conserved protein YraI
1.16219e-15	0.245521	1	0.517	5.2403e-12	Group4	COG1679:Predicted aconitase
1.31238e-15	0.60036	1	0.567	5.91754e-12	Group4	COG3535:Uncharacterized conserved protein, DUF917 family
1.47426e-15	0.23311	1	0.425	6.64742e-12	Group4	COG3918:Uncharacterized membrane protein
1.61038e-15	0.227381	1	0.408	7.2612e-12	Group4	COG1415:Uncharacterized protein
3.29595e-15	0.236442	1	0.417	1.48614e-11	Group4	COG4249:Uncharacterized protein, contains caspase domain
3.9805e-15	0.74396	1	0.55	1.79481e-11	Group4	COG4782:Esterase/lipase superfamily enzyme
4.1934e-15	0.223418	1	0.4	1.89081e-11	Group4	COG4423:Uncharacterized protein
4.34549e-15	0.190627	1	0.442	1.95938e-11	Group4	COG5439:Uncharacterized protein
4.77961e-15	0.231855	1	0.45	2.15513e-11	Group4	COG5661:Predicted secreted Zn-dependent protease
5.03201e-15	0.227605	1	0.458	2.26893e-11	Group4	COG5482:Uncharacterized protein
8.28705e-15	0.441577	1	0.575	3.73663e-11	Group4	COG4813:Trehalose utilization protein
9.40806e-15	0.240686	1	0.517	4.2421e-11	Group4	COG4297:Uncharacterized protein YjlB
1.75725e-14	0.210941	1	0.375	7.92344e-11	Group4	COG4119:Predicted NTP pyrophosphohydrolase, NUDIX family
1.75974e-14	0.225841	1	0.567	7.93466e-11	Group4	COG3811:Uncharacterized protein YjhX, UPF0386 family
2.1692e-14	0.234395	1	0.492	9.78091e-11	Group4	COG5462:Predicted secreted (periplasmic) protein
2.27076e-14	0.40784	1	0.467	1.02389e-10	Group4	COG4671:Predicted glycosyl transferase
3.03992e-14	0.212705	1	0.417	1.3707e-10	Group4	COG5500:Uncharacterized membrane protein
3.16147e-14	0.232909	1	0.492	1.42551e-10	Group4	COG4298:Uncharacterized protein
3.52953e-14	1.34103	1	0.675	1.59147e-10	Group4	COG5616:TolB amino-terminal domain (function unknown)
4.2996e-14	0.234671	1	0.458	1.93869e-10	Group4	COG5350:Predicted protein tyrosine phosphatase
4.31538e-14	0.184029	1	0.467	1.9458e-10	Group4	COG5255:Uncharacterized protein
5.92233e-14	0.225656	1	0.583	2.67038e-10	Group4	COG4332:Uncharacterized protein
7.28514e-14	0.226745	1	0.467	3.28487e-10	Group4	COG5310:Homospermidine synthase
1.16967e-13	0.237399	1	0.508	5.27406e-10	Group4	COG4702:Uncharacterized protein, UPF0303 family
1.23278e-13	0.4228	1	0.5	5.55861e-10	Group4	COG4976:Predicted methyltransferase, contains TPR repeat
1.58002e-13	0.224659	1	0.475	7.12433e-10	Group4	COG5508:Uncharacterized protein
2.33501e-13	0.416388	1	0.625	1.05285e-09	Group4	COG4541:Uncharacterized membrane protein
2.73221e-13	0.226822	1	0.55	1.23195e-09	Group4	COG4954:Uncharacterized protein
2.91773e-13	0.410073	1	0.575	1.3156e-09	Group4	COG4101:Uncharacterized protein, RmlC-like cupin domain
2.93741e-13	0.221265	1	0.475	1.32448e-09	Group4	COG5402:Uncharacterized protein
2.93741e-13	0.221265	1	0.475	1.32448e-09	Group4	COG5436:Uncharacterized membrane protein
3.2869e-13	0.22233	1	0.5	1.48206e-09	Group4	COG5451:Predicted secreted protein
3.63736e-13	0.223565	1	0.558	1.64008e-09	Group4	COG5388:Uncharacterized protein
4.38684e-13	0.431572	1	0.592	1.97803e-09	Group4	COG5654:Uncharacterized conserved protein, contains RES domain
4.62711e-13	0.226079	1	0.575	2.08636e-09	Group4	COG5515:Uncharacterized protein
4.96198e-13	0.220355	1	0.533	2.23736e-09	Group4	COG4925:Uncharacterized protein
5.00702e-13	0.216605	1	0.483	2.25766e-09	Group4	COG5642:Uncharacterized conserved protein, DUF2384 family
5.05498e-13	0.210966	1	0.5	2.27929e-09	Group4	COG5379:S-adenosylmethionine:diacylglycerol 3-amino-3-carboxypropyl transferase
5.25842e-13	0.222802	1	0.467	2.37102e-09	Group4	COG5480:Uncharacterized membrane protein
7.61415e-13	0.215773	1	0.567	3.43322e-09	Group4	COG3733:Cu2+-containing amine oxidase
1.09527e-12	0.227598	1	0.608	4.93859e-09	Group4	COG4233:Thiol-disulfide interchange protein, contains DsbC and DsbD domains
1.98581e-12	0.218825	1	0.517	8.954e-09	Group4	COG5395:Uncharacterized membrane protein
3.22882e-12	0.417595	1	0.575	1.45587e-08	Group4	COG3347:Rhamnose utilisation protein RhaD, predicted bifunctional aldolase and dehydrogenase
3.2665e-12	0.39543	1	0.533	1.47286e-08	Group4	COG5330:Uncharacterized conserved protein, DUF2336 family
3.73133e-12	0.207715	1	0.5	1.68245e-08	Group4	COG5552:Uncharacterized protein
3.90052e-12	0.403019	1	0.633	1.75874e-08	Group4	COG5429:Uncharacterized protein
4.01588e-12	0.388322	1	0.608	1.81076e-08	Group4	COG4544:Uncharacterized conserved protein
5.22231e-12	0.402877	1	0.675	2.35474e-08	Group4	COG4803:Uncharacterized membrane protein
5.50253e-12	0.196832	1	0.475	2.48109e-08	Group4	COG3801:Uncharacterized protein
6.35606e-12	0.526399	1	0.658	2.86595e-08	Group4	COG3963:Phospholipid N-methyltransferase
8.38769e-12	0.218198	1	0.592	3.78201e-08	Group4	COG4093:Uncharacterized protein
1.16943e-11	0.212272	1	0.592	5.27295e-08	Group4	COG3827:Cell pole-organizing protein PopZ
1.38925e-11	0.211151	1	0.558	6.26413e-08	Group4	COG5338:Uncharacterized protein
1.63861e-11	0.229549	1	0.642	7.38847e-08	Group4	COG4111:Uncharacterized conserved protein
1.96153e-11	0.2197	1	0.625	8.84454e-08	Group4	COG5568:Uncharacterized protein
2.14906e-11	0.208739	1	0.533	9.6901e-08	Group4	COG5453:Uncharacterized protein
2.33005e-11	0.205877	1	0.608	1.05062e-07	Group4	COG4520:Surface antigen
3.23005e-11	0.216842	1	0.592	1.45643e-07	Group4	COG5425:Usg protein (tryptophan operon, function unknown)
3.66215e-11	0.513772	1	0.633	1.65126e-07	Group4	COG5349:Uncharacterized conserved protein, DUF983 family
4.54332e-11	0.194906	1	0.55	2.04858e-07	Group4	COG5331:Uncharacterized protein
4.62917e-11	0.191942	1	0.567	2.08729e-07	Group4	COG5317:Uncharacterized protein
4.98566e-11	0.20382	1	0.583	2.24803e-07	Group4	COG3514:Uncharacterized conserved protein, DUF4415 family
5.09953e-11	0.192206	1	0.567	2.29938e-07	Group4	COG5509:Uncharacterized small protein, DUF1192 family
5.33759e-11	0.37069	1	0.625	2.40672e-07	Group4	COG3828:Type 1 glutamine amidotransferase (GATase1)-like domain
5.37955e-11	0.202934	1	0.633	2.42564e-07	Group4	COG3424:Predicted naringenin-chalcone synthase
5.57043e-11	0.215082	1	0.608	2.51171e-07	Group4	COG5442:Flagellar biosynthesis regulator FlaF
5.68951e-11	0.21499	1	0.625	2.5654e-07	Group4	COG5443:Flagellar biosynthesis regulator FlbT
5.76808e-11	0.355098	1	0.642	2.60083e-07	Group4	COG4118:Antitoxin component of toxin-antitoxin stability system, DNA-binding transcriptional repressor
6.40184e-11	0.311899	1	0.617	2.88659e-07	Group4	COG3744:PIN domain nuclease, a component of toxin-antitoxin system (PIN domain)
7.92168e-11	0.209151	1	0.642	3.57189e-07	Group4	COG3911:Predicted ATPase
9.14835e-11	0.193472	1	0.583	4.12499e-07	Group4	COG4246:Uncharacterized protein
9.66746e-11	0.37717	1	0.617	4.35906e-07	Group4	COG5342:Invasion protein IalB, involved in pathogenesis
9.86991e-11	0.210011	1	0.608	4.45034e-07	Group4	COG3898:Uncharacterized membrane-anchored protein
1.05129e-10	0.200899	1	0.608	4.74026e-07	Group4	COG2140:Oxalate decarboxylase/archaeal phosphoglucose isomerase, cupin superfamily
1.05207e-10	0.19312	1	0.575	4.74378e-07	Group4	COG5461:Type IV pilus biogenesis protein CpaD/CtpE
1.12635e-10	0.37329	1	0.658	5.07872e-07	Group4	COG3916:N-acyl-L-homoserine lactone synthetase
1.19665e-10	0.199067	1	0.525	5.39569e-07	Group4	COG4952:L-rhamnose isomerase
1.23048e-10	0.207271	1	0.608	5.54824e-07	Group4	COG5456:Nitrogen fixation protein FixH
1.45883e-10	0.142313	1	0.567	6.57786e-07	Group4	COG4317:Xanthosine utilization system component, XapX domain
1.55355e-10	0.186954	1	0.567	7.00498e-07	Group4	COG5400:Uncharacterized protein
1.88196e-10	0.212847	1	0.625	8.48576e-07	Group4	COG4929:Uncharacterized membrane-anchored protein
2.23946e-10	0.235487	1	0.592	1.00977e-06	Group4	COG4130:Predicted sugar epimerase, xylose isomerase-like family
2.33328e-10	0.173649	1	0.567	1.05208e-06	Group4	COG3743:Predicted 5' DNA nuclease, flap endonuclease-1-like, helix-3-turn-helix (H3TH) domain
2.37893e-10	0.175368	1	0.575	1.07266e-06	Group4	COG3908:Uncharacterized protein
2.61122e-10	0.182772	1	0.575	1.1774e-06	Group4	COG5490:Uncharacterized protein
2.6408e-10	0.230849	1	0.7	1.19074e-06	Group4	COG3334:Flagellar motility protein MotE, a chaperone for MotC folding
2.70634e-10	0.188818	1	0.617	1.22029e-06	Group4	COG5467:Uncharacterized protein
2.76146e-10	0.350027	1	0.675	1.24514e-06	Group4	COG3931:Predicted N-formylglutamate amidohydrolase
2.78182e-10	0.183515	1	0.592	1.25432e-06	Group4	COG5452:Uncharacterized protein
2.96827e-10	0.195185	1	0.617	1.33839e-06	Group4	COG4530:Uncharacterized protein
3.05175e-10	0.211181	1	0.592	1.37603e-06	Group4	COG0070:Glutamate synthase domain 3
3.79375e-10	0.343835	1	0.617	1.7106e-06	Group4	COG5653:Acetyltransferase involved in cellulose biosynthesis, CelD/BcsL family
3.8221e-10	0.193398	1	0.625	1.72339e-06	Group4	COG5328:Uncharacterized protein, UPF0262 family
4.41934e-10	0.187092	1	0.617	1.99268e-06	Group4	COG5454:Predicted secreted protein
4.45162e-10	0.193538	1	0.625	2.00723e-06	Group4	COG5570:Uncharacterized protein
4.74805e-10	0.185604	1	0.6	2.14089e-06	Group4	COG5385:Uncharacterized protein
6.35964e-10	0.176616	1	0.575	2.86756e-06	Group4	COG3904:Predicted periplasmic protein
6.36016e-10	0.185803	1	0.617	2.8678e-06	Group4	COG5321:Uncharacterized protein
7.22417e-10	0.184848	1	0.625	3.25738e-06	Group4	COG5387:Chaperone required for the assembly of the mitochondrial F1-ATPase
7.27218e-10	0.157944	1	0.567	3.27903e-06	Group4	COG5489:Uncharacterized conserved protein, DUF736 family
7.94617e-10	0.209119	1	0.6	3.58293e-06	Group4	COG4821:Uncharacterized protein, contains SIS (Sugar ISomerase) phosphosugar binding domain
8.14649e-10	0.183446	1	0.625	3.67325e-06	Group4	COG5458:Uncharacterized protein
8.39444e-10	0.183512	1	0.625	3.78505e-06	Group4	COG5447:Uncharacterized protein
8.91264e-10	0.184827	1	0.625	4.01871e-06	Group4	COG5468:Predicted secreted (periplasmic) protein
1.14207e-09	0.182709	1	0.65	5.14962e-06	Group4	COG5465:Uncharacterized protein
1.15851e-09	0.192985	1	0.617	5.22371e-06	Group4	COG4765:Uncharacterized protein
1.22152e-09	0.478509	1	1	5.50783e-06	Group4	COG0444:ABC-type dipeptide/oligopeptide/nickel transport system, ATPase component
1.35216e-09	0.186528	1	0.625	6.09688e-06	Group4	COG5352:Uncharacterized protein
1.58067e-09	0.212347	1	0.65	7.12723e-06	Group4	COG3773:Cell wall hydrolase CwlJ, involved in spore germination
1.77666e-09	0.200723	1	0.6	8.01096e-06	Group4	COG2845:Uncharacterized protein
1.93404e-09	0.182315	1	0.633	8.72058e-06	Group4	COG5336:FoF1-type ATP synthase assembly protein I
1.93902e-09	0.182405	1	0.642	8.74305e-06	Group4	COG5360:Uncharacterized conserved protein, heparinase superfamily
2.17805e-09	0.363878	1	0.708	9.82084e-06	Group4	COG3921:Uncharacterized conserved protein
2.35922e-09	0.168748	1	0.592	1.06377e-05	Group4	COG4872:Uncharacterized membrane protein
2.45031e-09	0.512116	1	0.658	1.10484e-05	Group4	COG3672:Predicted transglutaminase-like cysteine proteinase
4.02289e-09	0.211395	1	0.7	1.81392e-05	Group4	COG3683:ABC-type uncharacterized transport system, periplasmic component
4.34355e-09	0.178133	1	0.625	1.95851e-05	Group4	COG5375:Uncharacterized protein
4.8717e-09	0.177114	1	0.625	2.19665e-05	Group4	COG5389:Uncharacterized protein
5.10381e-09	0.334252	1	0.608	2.30131e-05	Group4	COG4944:Uncharacterized protein
5.47884e-09	0.176584	1	0.633	2.47041e-05	Group4	COG3814:Uncharacterized protein
6.05914e-09	0.152824	1	0.608	2.73206e-05	Group4	COG5622:Protein required for attachment to host cells
7.14972e-09	0.334962	1	0.692	3.22381e-05	Group4	COG5368:Uncharacterized protein
7.61822e-09	1.25449	1	0.992	3.43506e-05	Group4	COG2746:Aminoglycoside N3'-acetyltransferase
8.09577e-09	0.172326	1	0.617	3.65038e-05	Group4	COG3502:Uncharacterized conserved protein, DUF952 family
8.38392e-09	0.167255	1	0.633	3.78031e-05	Group4	COG4649:Uncharacterized protein
9.28442e-09	0.369197	1	0.75	4.18635e-05	Group4	COG2421:Acetamidase/formamidase
9.92536e-09	0.168689	1	0.633	4.47535e-05	Group4	COG3761:NADH:ubiquinone oxidoreductase 17.2 kD subunit
1.02077e-08	0.168581	1	0.633	4.60267e-05	Group4	COG3820:Uncharacterized protein
1.34969e-08	0.166237	1	0.633	6.08574e-05	Group4	COG3750:Uncharacterized conserved protein, UPF0335 family
1.64998e-08	0.268332	1	0.717	7.43978e-05	Group4	COG3625:Alpha-D-ribose 1-methylphosphonate 5-triphosphate synthase subunit PhnH
1.89112e-08	0.184283	1	0.692	8.52704e-05	Group4	COG1848:Predicted nucleic acid-binding protein, contains PIN domain
1.91469e-08	0.222306	1	0.675	8.63334e-05	Group4	COG4852:Uncharacterized membrane protein
2.0226e-08	0.193057	1	0.675	9.11989e-05	Group4	COG3964:Predicted amidohydrolase
2.03688e-08	0.22741	1	0.7	9.18427e-05	Group4	COG3892:Myo-inositol catabolism protein IolC
2.11091e-08	0.268122	1	0.717	9.51809e-05	Group4	COG3627:Alpha-D-ribose 1-methylphosphonate 5-phosphate C-P lyase
2.16925e-08	0.266542	1	0.717	9.78117e-05	Group4	COG4107:ABC-type phosphonate transport system, ATPase component
2.16925e-08	0.266214	1	0.717	9.78117e-05	Group4	COG3624:Alpha-D-ribose 1-methylphosphonate 5-triphosphate synthase subunit PhnG
2.16925e-08	0.266214	1	0.717	9.78117e-05	Group4	COG3626:Alpha-D-ribose 1-methylphosphonate 5-triphosphate synthase subunit PhnI
2.40215e-08	0.159084	1	0.658	0.000108313	Group4	COG3838:Type IV secretory pathway, VirB2 components (pilins)
2.61279e-08	0.179911	1	0.65	0.000117811	Group4	COG5579:Uncharacterized protein, DUF1810 family
3.07921e-08	0.174253	1	0.642	0.000138842	Group4	COG4547:Cobalamin biosynthesis protein CobT (nicotinate-mononucleotide:5, 6-dimethylbenzimidazole phosphorib...
3.48279e-08	0.35966	1	0.675	0.000157039	Group4	COG3903:Predicted ATPase
3.62244e-08	0.174168	1	0.633	0.000163336	Group4	COG4286:Uncharacterized protein, UPF0160 family
4.68557e-08	0.171521	1	0.725	0.000211272	Group4	COG3439:Uncharacterized conserved protein, DUF302 family
6.52934e-08	0.359245	1	0.75	0.000294408	Group4	COG4583:Sarcosine oxidase gamma subunit
7.17523e-08	0.469384	1	1	0.000323531	Group4	COG3839:ABC-type sugar transport system, ATPase component
7.41384e-08	0.204308	1	0.658	0.00033429	Group4	COG3802:Uncharacterized protein
7.83889e-08	0.185414	1	0.65	0.000353456	Group4	COG4289:Uncharacterized protein
8.20273e-08	0.144396	1	0.667	0.000369861	Group4	COG4094:Uncharacterized membrane protein
9.25065e-08	0.217677	1	0.708	0.000417112	Group4	COG4307:Uncharacterized protein
9.91982e-08	0.306141	1	0.75	0.000447284	Group4	COG3685:Ferritin-like metal-binding protein YciE
1.12984e-07	0.178896	1	0.692	0.000509445	Group4	COG2899:Uncharacterized protein
1.39216e-07	0.155377	1	0.65	0.000627724	Group4	COG4784:Putative Zn-dependent protease
1.5126e-07	0.21419	1	0.708	0.000682033	Group4	COG4335:3-methyladenine DNA glycosylase AlkC
1.59507e-07	0.753772	1	0.758	0.000719219	Group4	COG5361:Uncharacterized conserved protein
1.61836e-07	0.352108	1	0.75	0.000729719	Group4	COG3897:Predicted nicotinamide N-methyase
1.66921e-07	0.315426	1	0.775	0.000752645	Group4	COG4420:Uncharacterized membrane protein
1.76232e-07	0.146555	1	0.633	0.000794632	Group4	COG4189:Predicted transcriptional regulator
1.95581e-07	1.14371	1	1	0.000881877	Group4	COG4987:ABC-type transport system involved in cytochrome bd biosynthesis, fused ATPase and permease components
2.03946e-07	0.155048	1	0.658	0.000919592	Group4	COG3807:SH3-like domain
2.20686e-07	0.33879	1	0.775	0.000995073	Group4	COG4311:Sarcosine oxidase delta subunit
2.21967e-07	0.359701	1	0.758	0.00100085	Group4	COG3108:Uncharacterized conserved protein YcbK, DUF882 family
2.3164e-07	0.138404	1	0.658	0.00104446	Group4	COG3932:Uncharacterized conserved protein
3.05748e-07	0.178088	1	0.692	0.00137862	Group4	COG4764:Uncharacterized protein
3.0861e-07	0.197091	1	0.633	0.00139152	Group4	COG5345:Uncharacterized protein
3.58137e-07	0.161321	1	0.683	0.00161484	Group4	COG3564:Uncharacterized conserved protein, DUF779 family
3.65639e-07	1.04523	1	1	0.00164867	Group4	COG4907:Uncharacterized membrane protein
3.71915e-07	0.158117	1	0.717	0.00167696	Group4	COG5488:Uncharacterized membrane protein
4.33576e-07	0.161878	1	0.692	0.00195499	Group4	COG4103:Uncharacterized conserved protein, tellurite resistance protein B (TerB) family
4.34606e-07	0.814359	1	1	0.00195964	Group4	COG1304:FMN-dependent dehydrogenase, includes L-lactate dehydrogenase and type II isopentenyl diphosphate isomerase
4.64889e-07	0.330386	1	0.717	0.00209619	Group4	COG4663:TRAP-type mannitol/chloroaromatic compound transport system, periplasmic component
5.12529e-07	0.455462	1	0.75	0.00231099	Group4	COG4618:ABC-type protease/lipase transport system, ATPase and permease components
5.23258e-07	0.309108	1	0.883	0.00235937	Group4	COG2040:Homocysteine/selenocysteine methylase (S-methylmethionine-dependent)
5.68986e-07	0.973351	1	1	0.00256556	Group4	COG4988:ABC-type transport system involved in cytochrome bd biosynthesis, ATPase and permease components
5.8009e-07	0.150635	1	0.717	0.00261563	Group4	COG3806:Anti-sigma factor ChrR, cupin superfamily
5.97385e-07	1.12479	1	1	0.00269361	Group4	COG3223:Phosphate starvation-inducible membrane PsiE (function unknown)
6.7449e-07	0.984855	1	1	0.00304128	Group4	COG1455:Phosphotransferase system cellobiose-specific component IIC
7.42994e-07	0.933801	1	1	0.00335016	Group4	COG0684:Regulator of RNase E activity RraA
7.74283e-07	0.187152	1	0.7	0.00349124	Group4	COG3490:Uncharacterized protein
7.8776e-07	0.154522	1	0.683	0.00355201	Group4	COG3342:Uncharacterized conserved protein, Ntn-hydrolase superfamily
8.18176e-07	0.677369	1	1	0.00368916	Group4	COG2188:DNA-binding transcriptional regulator, GntR family
9.27865e-07	0.818484	1	0.858	0.00418374	Group4	COG2114:Adenylate cyclase, class 3
9.64623e-07	0.174406	1	0.8	0.00434949	Group4	COG1850:Ribulose 1,5-bisphosphate carboxylase, large subunit, or a RuBisCO-like protein
9.71283e-07	0.172124	1	0.692	0.00437951	Group4	COG2273:Beta-glucanase, GH16 family
1.01364e-06	0.136451	1	0.733	0.00457048	Group4	COG4448:L-asparaginase II
1.04974e-06	0.200675	1	0.742	0.00473326	Group4	COG3506:Regulation of enolase protein 1 (function unknown), concanavalin A-like superfamily
1.08531e-06	0.170839	1	0.7	0.00489368	Group4	COG4664:TRAP-type mannitol/chloroaromatic compound transport system, large permease component
1.14726e-06	0.181036	1	0.667	0.00517298	Group4	COG5446:Uncharacterized membrane protein, predicted cobalt tansporter CbtA
1.22774e-06	1.11796	1	1	0.00553586	Group4	COG4781:Membrane-anchored glycerophosphoryl diester phosphodiesterase (GDPDase), membrane domain
1.28726e-06	0.321123	1	1	0.00580424	Group4	COG0389:Nucleotidyltransferase/DNA polymerase involved in DNA repair
1.36612e-06	0.142306	1	0.725	0.00615984	Group4	COG3720:Putative heme degradation protein
1.50184e-06	0.152541	1	0.725	0.00677181	Group4	COG3860:Uncharacterized protein
1.66757e-06	0.96885	1	1	0.00751909	Group4	COG4912:3-methyladenine DNA glycosylase AlkD
1.66757e-06	0.601116	1	1	0.00751909	Group4	COG1737:DNA-binding transcriptional regulator, MurR/RpiR family, contains HTH and SIS domains
1.76153e-06	0.173568	1	0.692	0.00794276	Group4	COG3487:Uncharacterized iron-regulated protein
2.06118e-06	0.142423	1	0.733	0.00929385	Group4	COG3786:L,D-peptidoglycan transpeptidase YkuD, ErfK/YbiS/YcfS/YnhG family
2.0766e-06	0.553879	1	0.817	0.00936338	Group4	COG0784:CheY chemotaxis protein or a CheY-like REC (receiver) domain
2.39461e-06	0.28878	1	0.742	0.0107973	Group4	COG3577:Predicted aspartyl protease
2.459e-06	0.15044	1	0.658	0.0110876	Group4	COG3602:Uncharacterized protein
2.59196e-06	0.740196	1	1	0.0116872	Group4	COG2390:DNA-binding transcriptional regulator LsrR, DeoR family
2.76131e-06	0.344113	1	0.767	0.0124507	Group4	COG3609:Transcriptional regulator, contains Arc/MetJ-type RHH (ribbon-helix-helix) DNA-binding domain
2.77695e-06	1.1347	1	1	0.0125212	Group4	COG5523:Uncharacterized membrane protein
2.78848e-06	0.163966	1	0.717	0.0125732	Group4	COG4665:TRAP-type mannitol/chloroaromatic compound transport system, small permease component
2.85481e-06	0.183587	1	0.808	0.0128724	Group4	COG2320:GrpB domain, predicted nucleotidyltransferase, UPF0157 family
2.92193e-06	0.149504	1	0.675	0.013175	Group4	COG5528:Uncharacterized membrane protein
2.98137e-06	0.189407	1	0.775	0.013443	Group4	COG3453:Predicted phosphohydrolase, protein tyrosine phosphatase (PTP) superfamily, DUF442 family
3.02254e-06	0.110625	1	0.725	0.0136286	Group4	COG3543:Uncharacterized protein
3.04338e-06	1.24033	1	1	0.0137226	Group4	COG4814:Uncharacterized protein with an alpha/beta hydrolase fold
3.25912e-06	0.441296	1	1	0.0146954	Group4	COG0199:Ribosomal protein S14
3.3451e-06	0.188912	1	0.7	0.0150831	Group4	COG3821:Uncharacterized membrane protein
3.65094e-06	1.05352	1	0.967	0.0164621	Group4	COG4892:Predicted heme/steroid binding protein
3.92843e-06	0.276583	1	0.733	0.0177133	Group4	COG2085:Predicted dinucleotide-binding enzyme
4.25691e-06	0.135899	1	0.725	0.0191944	Group4	COG2361:Uncharacterized conserved protein, contains HEPN domain
4.27808e-06	0.77894	1	1	0.0192899	Group4	COG0561:Hydroxymethylpyrimidine pyrophosphatase and other HAD family phosphatases
4.40503e-06	0.179938	1	0.717	0.0198623	Group4	COG4645:Uncharacterized protein
4.65935e-06	0.101071	1	0.708	0.021009	Group4	COG3813:Uncharacterized protein
4.68097e-06	0.488922	1	1	0.0211065	Group4	COG1126:ABC-type polar amino acid transport system, ATPase component
5.475e-06	0.919073	1	1	0.0246868	Group4	COG3345:Alpha-galactosidase
5.63642e-06	0.151317	1	0.7	0.0254146	Group4	COG3489:Predicted periplasmic lipoprotein
5.66211e-06	0.4206	1	0.758	0.0255304	Group4	COG5457:Uncharacterized conserved protein YjiS, DUF1127 family
5.72457e-06	0.968834	1	1	0.0258121	Group4	COG5506:Uncharacterized protein YueI
5.90234e-06	0.138559	1	0.717	0.0266136	Group4	COG2931:Ca2+-binding protein, RTX toxin-related
6.11946e-06	1.03274	1	1	0.0275926	Group4	COG3589:Uncharacterized protein
6.54033e-06	0.747752	1	1	0.0294903	Group4	COG2071:Gamma-glutamyl-gamma-aminobutyrate hydrolase PuuD (putrescine degradation), contains GATase1-like domain
7.30398e-06	0.924716	1	1	0.0329336	Group4	COG2323:Uncharacterized membrane protein YcaP, DUF421 family
7.46662e-06	0.822288	1	1	0.033667	Group4	COG1917:Cupin domain protein related to quercetin dioxygenase
9.09471e-06	1.02206	1	1	0.0410081	Group4	COG1359:Quinol monooxygenase YgiN
9.37969e-06	0.166364	1	0.733	0.042293	Group4	COG5478:Low affinity Fe/Cu permease
9.92254e-06	0.930546	1	1	0.0447407	Group4	COG1811:Uncharacterized membrane protein YqgA, affects biofilm formation
1.0363e-05	0.604138	1	1	0.0467267	Group4	COG1053:Succinate dehydrogenase/fumarate reductase, flavoprotein subunit
1.05972e-05	0.16194	1	0.708	0.047783	Group4	COG3526:Predicted selenoprotein, Rdx family
1.09674e-05	0.170291	1	0.758	0.0494519	Group4	COG4637:Predicted ATPase
1.10588e-05	0.470721	1	1	0.0498642	Group4	COG0765:ABC-type amino acid transport system, permease component
1.10793e-05	0.279161	1	0.8	0.0499565	Group4	COG1124:ABC-type dipeptide/oligopeptide/nickel transport system, ATPase component
1.20259e-05	0.150538	1	0.742	0.054225	Group4	COG3571:Predicted hydrolase of the alpha/beta-hydrolase fold
1.20482e-05	0.184755	1	0.767	0.0543256	Group4	COG3962:TPP-dependent trihydroxycyclohexane-1,2-dione (THcHDO) dehydratase, myo-inositol metabolism
1.28542e-05	0.192609	1	0.767	0.0579598	Group4	COG3909:Cytochrome c556
1.31391e-05	0.93483	1	1	0.0592443	Group4	COG4470:Uncharacterized protein YutD
1.39835e-05	0.495151	1	0.833	0.0630515	Group4	COG4529:Uncharacterized NAD(P)/FAD-binding protein YdhS
1.40116e-05	1.00155	0.967	1	0.0631781	Group4	COG5549:Predicted Zn-dependent protease
1.5239e-05	0.238812	1	0.742	0.0687127	Group4	COG4188:Predicted dienelactone hydrolase
1.54681e-05	0.146658	1	0.717	0.0697457	Group4	COG0067:Glutamate synthase domain 1
1.62672e-05	0.382014	1	1	0.0733486	Group4	COG1176:ABC-type spermidine/putrescine transport system, permease component I
1.6861e-05	0.20511	1	0.758	0.0760263	Group4	COG3665:Uncharacterized conserved protein YcgI, DUF1989 family
1.84722e-05	1.01753	1	1	0.083291	Group4	COG1442:Lipopolysaccharide biosynthesis protein, LPS:glycosyltransferase
1.84722e-05	0.685285	1	1	0.083291	Group4	COG2065:Pyrimidine operon attenuation protein/uracil phosphoribosyltransferase
1.91512e-05	0.168456	1	0.758	0.0863528	Group4	COG4244:Uncharacterized membrane protein
1.92409e-05	0.61286	1	0.933	0.086757	Group4	COG3629:DNA-binding transcriptional activator of the SARP family
1.96787e-05	0.912489	1	1	0.0887313	Group4	COG2723:Beta-glucosidase/6-phospho-beta-glucosidase/beta-galactosidase
2.00973e-05	0.843187	1	0.992	0.0906188	Group4	COG4990:Uncharacterized protein YvpB
2.02477e-05	0.273362	1	0.775	0.0912969	Group4	COG3741:N-formylglutamate amidohydrolase
2.14046e-05	0.610592	1	1	0.0965133	Group4	COG3158:K+ transporter
2.27926e-05	0.682788	1	1	0.102772	Group4	COG4690:Dipeptidase
2.32739e-05	0.896248	1	1	0.104942	Group4	COG3041:mRNA-degrading endonuclease (mRNA interferase) YafQ, toxin component of the YafQ-DinJ toxin-antitoxin module
2.42655e-05	0.978632	1	0.983	0.109413	Group4	COG3697:Phosphoribosyl-dephospho-CoA transferase (holo-ACP synthetase)
2.63718e-05	0.992168	1	1	0.11891	Group4	COG3212:Uncharacterized membrane protein YkoI
2.63718e-05	0.977958	1	1	0.11891	Group4	COG4989:Predicted oxidoreductase
2.69248e-05	0.746862	1	1	0.121404	Group4	COG2153:Predicted N-acyltransferase, GNAT family
2.75439e-05	0.286553	1	0.767	0.124195	Group4	COG4598:ABC-type histidine transport system, ATPase component
2.81221e-05	0.209963	1	0.767	0.126803	Group4	COG0146:N-methylhydantoinase B/oxoprolinase/acetone carboxylase, alpha subunit
3.00725e-05	0.134629	1	0.708	0.135597	Group4	COG4196:Uncharacterized conserved protein, DUF2126 family
3.01129e-05	0.172958	1	0.775	0.135779	Group4	COG3718:5-deoxy-D-glucuronate isomerase
3.11694e-05	0.146039	1	0.742	0.140543	Group4	COG3488:Uncharacterized conserved protein with two CxxC motifs, DUF1111 family
3.24231e-05	0.947857	1	1	0.146196	Group4	COG4166:ABC-type oligopeptide transport system, periplasmic component
3.24921e-05	0.292746	1	0.842	0.146507	Group4	COG1487:Predicted nucleic acid-binding protein, contains PIN domain
3.40797e-05	0.289141	1	0.775	0.153665	Group4	COG4160:ABC-type arginine/histidine transport system, permease component
3.44819e-05	0.863982	1	1	0.155479	Group4	COG0553:Superfamily II DNA or RNA helicase, SNF2 family
3.44819e-05	0.684963	1	1	0.155479	Group4	COG1263:Phosphotransferase system IIC components, glucose/maltose/N-acetylglucosamine-specific
3.66644e-05	1.04041	1	1	0.16532	Group4	COG3639:ABC-type phosphate/phosphonate transport system, permease component
3.69719e-05	0.156484	1	0.708	0.166706	Group4	COG0748:Putative heme iron utilization protein
3.69947e-05	0.293192	1	0.775	0.166809	Group4	COG4215:ABC-type arginine transport system, permease component
3.72885e-05	0.139968	1	0.758	0.168134	Group4	COG3492:Uncharacterized protein
3.74206e-05	0.389852	1	1	0.168729	Group4	COG1597:Diacylglycerol kinase family enzyme
3.81916e-05	0.925364	1	1	0.172206	Group4	COG1575:1,4-dihydroxy-2-naphthoate octaprenyltransferase
4.40261e-05	0.8314	1	1	0.198514	Group4	COG4975:Glucose uptake protein GlcU
4.49256e-05	0.847692	1	1	0.20257	Group4	COG2135:Putative SOS response-associated peptidase YedK
4.58425e-05	0.950767	1	0.992	0.206704	Group4	COG5015:Uncharacterized protein, pyridoxamine 5'-phosphate oxidase (PNPOx-like) family
4.58425e-05	0.946511	1	1	0.206704	Group4	COG3051:Citrate lyase, alpha subunit
4.6077e-05	0.658526	1	0.85	0.207761	Group4	COG4566:Two-component response regulator, FixJ family, consists of REC and HTH domains
4.77299e-05	1.00307	1	1	0.215214	Group4	COG1672:Predicted ATPase, archaeal AAA+ ATPase superfamily
4.96907e-05	0.432651	1	1	0.224055	Group4	COG1393:Arsenate reductase and related proteins, glutaredoxin family
5.04494e-05	0.210544	1	0.783	0.227476	Group4	COG3231:Aminoglycoside phosphotransferase
5.11969e-05	0.116403	1	0.775	0.230847	Group4	COG3184:Uncharacterized protein
5.17278e-05	0.517694	1	1	0.233241	Group4	COG1210:UTP-glucose-1-phosphate uridylyltransferase
5.17346e-05	0.273339	1	0.792	0.233271	Group4	COG3938:Proline racemase
5.27757e-05	0.747604	1	1	0.237966	Group4	COG3547:Transposase
5.38438e-05	0.304372	1	1	0.242782	Group4	COG1177:ABC-type spermidine/putrescine transport system, permease component II
5.49323e-05	0.612357	1	1	0.24769	Group4	COG2357:ppGpp synthetase catalytic domain (RelA/SpoT-type nucleotidyltranferase)
5.60255e-05	0.168379	1	0.833	0.252619	Group4	COG1069:Ribulose kinase
5.71722e-05	0.920478	1	1	0.25779	Group4	COG2707:Uncharacterized membrane protein, DUF441 family
5.81244e-05	0.234774	1	0.825	0.262083	Group4	COG3395:Uncharacterized conserved protein YgbK, DUF1537 family
5.83243e-05	0.952674	1	0.992	0.262984	Group4	COG3053:Citrate lyase synthetase
5.94984e-05	1.03138	1	1	0.268278	Group4	COG3221:ABC-type phosphate/phosphonate transport system, periplasmic component
6.06949e-05	0.790544	1	1	0.273673	Group4	COG1816:Adenosine deaminase
6.19141e-05	0.725694	1	1	0.279171	Group4	COG0531:Amino acid transporter
6.19141e-05	0.411874	1	1	0.279171	Group4	COG1132:ABC-type multidrug transport system, ATPase and permease component
6.31565e-05	0.881907	1	1	0.284772	Group4	COG0656:Aldo/keto reductase, related to diketogulonate reductase
6.44224e-05	0.969405	1	1	0.290481	Group4	COG4552:Predicted acetyltransferase
6.64996e-05	0.130839	1	0.75	0.299847	Group4	COG3570:Streptomycin 6-kinase
6.83659e-05	0.835869	1	1	0.308262	Group4	COG3091:Predicted Zn-dependent metalloprotease, SprT family
7.04052e-05	0.161687	1	0.725	0.317457	Group4	COG0467:RecA-superfamily ATPase, KaiC/GvpD/RAD55 family
7.69481e-05	0.414901	1	1	0.346959	Group4	COG2256:Replication-associated recombination protein RarA (DNA-dependent ATPase)
7.79112e-05	0.127937	1	0.75	0.351302	Group4	COG4132:ABC-type uncharacterized transport system, permease component
8.00392e-05	0.344355	1	0.833	0.360897	Group4	COG1402:Creatinine amidohydrolase/Fe(II)-dependent formamide hydrolase involved in riboflavin and F420 biosynthesis
8.16119e-05	0.548686	1	1	0.367988	Group4	COG1680:CubicO group peptidase, beta-lactamase class C family
8.27056e-05	0.217478	1	0.817	0.372919	Group4	COG4154:L-fucose mutarotase/ribose pyranase, RbsD/FucU family
8.49754e-05	0.241047	1	0.792	0.383154	Group4	COG0145:N-methylhydantoinase A/oxoprolinase/acetone carboxylase, beta subunit
8.65421e-05	0.894282	1	1	0.390218	Group4	COG3613:Nucleoside 2-deoxyribosyltransferase
8.82471e-05	1.05624	1	1	0.397906	Group4	COG4100:Cystathionine beta-lyase family protein involved in aluminum resistance
8.82471e-05	0.962024	1	0.992	0.397906	Group4	COG2231:Uncharacterized protein related to Endonuclease III
8.82471e-05	0.333686	1	1	0.397906	Group4	COG3842:ABC-type Fe3+/spermidine/putrescine transport systems, ATPase components
8.93943e-05	0.473123	1	0.883	0.403079	Group4	COG0434:Predicted TIM-barrel enzyme
8.99837e-05	0.721906	1	1	0.405737	Group4	COG1271:Cytochrome bd-type quinol oxidase, subunit 1
8.99837e-05	0.224904	1	1	0.405737	Group4	COG1173:ABC-type dipeptide/oligopeptide/nickel transport system, permease component
9.17527e-05	0.836597	1	0.992	0.413713	Group4	COG4320:Uncharacterized conserved protein, DUF2252 family
9.91623e-05	0.813193	1	1	0.447123	Group4	COG4464:Tyrosine-protein phosphatase YwqE
0.000101101	0.580366	1	1	0.455865	Group4	COG1294:Cytochrome bd-type quinol oxidase, subunit 2
0.000103076	0.444876	1	1	0.464768	Group4	COG0657:Acetyl esterase/lipase
0.000105086	0.314872	1	1	0.473835	Group4	COG0687:Spermidine/putrescine-binding periplasmic protein
0.000108916	0.100775	1	0.783	0.491103	Group4	COG4994:Uncharacterized protein
0.000115774	0.182528	1	0.833	0.522023	Group4	COG3871:General stress protein 26 (function unknown)
0.000119343	0.178232	1	0.775	0.538116	Group4	COG2989:Murein L,D-transpeptidase YcbB/YkuD
0.000127337	0.780494	1	1	0.574162	Group4	COG2094:3-methyladenine DNA glycosylase Mpg
0.000134834	0.184735	1	1	0.607965	Group4	COG0395:ABC-type glycerol-3-phosphate transport system, permease component
0.000142745	0.824263	1	1	0.643638	Group4	COG3638:ABC-type phosphate/phosphonate transport system, ATPase component
0.000142745	0.793652	1	1	0.643638	Group4	COG4485:Uncharacterized membrane protein YfhO
0.000151092	0.849604	1	1	0.681274	Group4	COG2945:Alpha/beta superfamily hydrolase
0.000153975	0.594714	1	1	0.694274	Group4	COG3579:Aminopeptidase C
0.000153975	0.205956	1	1	0.694274	Group4	COG0601:ABC-type dipeptide/oligopeptide/nickel transport system, permease component
0.00015691	0.611145	1	1	0.707506	Group4	COG0398:Uncharacterized membrane protein YdjX, TVP38/TMEM64 family, SNARE-associated domain
0.000162938	0.6906	1	1	0.734687	Group4	COG3464:Transposase
0.000166033	0.638533	1	1	0.748642	Group4	COG1942:Phenylpyruvate tautomerase PptA, 4-oxalocrotonate tautomerase family
0.00017239	0.927374	1	0.992	0.777306	Group4	COG0675:Transposase
0.00017239	0.779313	1	1	0.777306	Group4	COG4468:Galactose-1-phosphate uridylyltransferase
0.000175653	0.717389	1	1	0.792021	Group4	COG1956:GAF domain-containing protein, putative methionine-R-sulfoxide reductase
0.000178975	0.306794	1	1	0.806998	Group4	COG0236:Acyl carrier protein
0.000182356	0.816571	1	1	0.822242	Group4	COG3599:Cell division septum initiation DivIVA, interacts with FtsZ, MinD and other proteins
0.000182767	0.143692	1	0.758	0.824099	Group4	COG1633:Rubrerythrin
0.000192861	0.848137	1	1	0.869612	Group4	COG3666:Transposase
0.000192861	0.846853	1	1	0.869612	Group4	COG4619:ABC-type iron transport system FetAB, ATPase component
0.000192861	0.257809	1	1	0.869612	Group4	COG1175:ABC-type sugar transport system, permease component
0.000196488	0.602915	1	1	0.885963	Group4	COG1518:CRISPR/Cas system-associated endonuclease Cas1
0.000207755	0.727447	1	1	0.936769	Group4	COG3328:Transposase (or an inactivated derivative)
0.000207755	0.545976	1	1	0.936769	Group4	COG0456:Ribosomal protein S18 acetylase RimI and related acetyltransferases
0.000207755	0.268814	1	1	0.936769	Group4	COG0142:Geranylgeranyl pyrophosphate synthase
0.000211644	0.841631	1	0.992	0.954304	Group4	COG2409:Uncharacterized membrane protein YdfJ, MMPL/SSD domain
0.000211644	0.5369	1	1	0.954304	Group4	COG0474:Magnesium-transporting ATPase (P-type)
0.000219628	0.632687	1	1	0.990302	Group4	COG2337:mRNA-degrading endonuclease, toxin component of the MazEF toxin-antitoxin module
0.000240528	0.268918	1	0.825	1	Group4	COG5662:Transmembrane transcriptional regulator (anti-sigma factor RsiW)
0.000245308	0.802605	1	1	1	Group4	COG4767:Glycopeptide antibiotics resistance protein
0.000273785	0.515111	1	1	1	Group4	COG1113:L-asparagine transporter and related permeases
0.000278823	0.849945	1	1	1	Group4	COG4405:Uncharacterized protein YhfF
0.000278823	0.814468	1	1	1	Group4	COG3870:Uncharacterized protein YaaQ
0.000294461	0.619188	1	1	1	Group4	COG0791:Cell wall-associated hydrolase, NlpC family
0.000299854	0.362856	1	1	1	Group4	COG0634:Hypoxanthine-guanine phosphoribosyltransferase
0.000305339	0.29312	1	1	1	Group4	COG0542:ATP-dependent Clp protease ATP-binding subunit ClpA
0.000310918	0.764294	1	1	1	Group4	COG2301:Citrate lyase beta subunit
0.000315735	0.496185	1	0.908	1	Group4	COG3920:Two-component sensor histidine kinase, HisKA and HATPase domains
0.000328233	0.307254	1	1	1	Group4	COG0586:Uncharacterized membrane protein DedA, SNARE-associated domain
0.000346447	0.36135	1	1	1	Group4	COG2244:Membrane protein involved in the export of O-antigen and teichoic acid
0.000352725	0.746547	1	1	1	Group4	COG3944:Capsular polysaccharide biosynthesis protein
0.000368551	0.156456	1	0.8	1	Group4	COG4252:Extracellular (periplasmic) sensor domain CHASE2 (specificity unknown)
0.000392687	0.449924	1	1	1	Group4	COG0584:Glycerophosphoryl diester phosphodiesterase
0.000406922	0.59016	1	1	1	Group4	COG4720:Uncharacterized membrane protein
0.000414219	0.74809	1	1	1	Group4	COG1098:Predicted RNA-binding protein, contains ribosomal protein S1 (RPS1) domain
0.000414219	0.678622	1	1	1	Group4	COG0562:UDP-galactopyranose mutase
0.000414219	0.389592	1	1	1	Group4	COG0475:Kef-type K+ transport system, membrane component KefB
0.000467392	0.159426	1	0.817	1	Group4	COG2079:2-methylcitrate dehydratase PrpD
0.000473385	0.488209	1	0.867	1	Group4	COG3791:Uncharacterized conserved protein
0.000477148	0.610588	1	0.992	1	Group4	COG3436:Transposase
0.000492758	0.296451	1	0.817	1	Group4	COG3206:Uncharacterized protein involved in exopolysaccharide biosynthesis
0.000500026	0.10434	1	0.808	1	Group4	COG2318:Uncharacterized damage-inducible protein DinB (forms a four-helix bundle)
0.000511856	0.503816	1	1	1	Group4	COG3590:Predicted metalloendopeptidase
0.000511856	0.360344	1	1	1	Group4	COG0834:ABC-type amino acid transport/signal transduction system, periplasmic component/domain
0.000525372	0.195441	1	0.8	1	Group4	COG3459:Cellobiose phosphorylase
0.000529984	0.135672	1	0.825	1	Group4	COG3450:Predicted enzyme of the cupin superfamily
0.000530079	0.722081	1	1	1	Group4	COG1887:CDP-glycerol glycerophosphotransferase, TagB/SpsB family
0.000566815	0.153479	1	0.817	1	Group4	COG1944:Ribosomal protein S12 methylthiotransferase accessory factor YcaO
0.000578316	0.745341	1	1	1	Group4	COG3759:Uncharacterized membrane protein
0.000578316	0.576757	1	1	1	Group4	COG1252:NADH dehydrogenase, FAD-containing subunit
0.000588441	0.470364	1	1	1	Group4	COG1284:Uncharacterized membrane-anchored protein YitT, contains DUF161 and DUF2179 domains
0.000629454	0.461216	1	0.917	1	Group4	COG2730:Aryl-phospho-beta-D-glucosidase BglC, GH1 family
0.000633481	0.10108	1	0.842	1	Group4	COG3494:Uncharacterized conserved protein, DUF1009 family
0.000641589	0.604662	1	1	1	Group4	COG3279:DNA-binding response regulator, LytR/AlgR family
0.000641589	0.408224	1	1	1	Group4	COG2252:Xanthine/uracil/vitamin C permease, AzgA family
0.000654338	0.302471	1	0.833	1	Group4	COG3795:Uncharacterized conserved protein
0.000665709	0.13665	1	0.833	1	Group4	COG3706:Two-component response regulator, PleD family, consists of two REC domains and a diguanylate cyclase (GGDEF) domain
0.000687287	0.46941	1	1	1	Group4	COG0847:DNA polymerase III, epsilon subunit or related 3'-5' exonuclease
0.000748662	0.563499	1	1	1	Group4	COG1621:Sucrose-6-phosphate hydrolase SacC, GH32 family
0.000797513	0.251623	1	0.808	1	Group4	COG2113:ABC-type proline/glycine betaine transport system, periplasmic component
0.000820994	0.101109	1	0.758	1	Group4	COG3664:Beta-xylosidase
0.000829022	0.349253	1	1	1	Group4	COG0679:Predicted permease
0.000829022	0.263074	1	1	1	Group4	COG1502:Phosphatidylserine/phosphatidylglycerophosphate/cardiolipin synthase or related enzyme
0.000843169	0.808588	1	1	1	Group4	COG1767:Triphosphoribosyl-dephospho-CoA synthetase
0.00085754	0.755569	1	1	1	Group4	COG2365:Protein tyrosine/serine phosphatase
0.00085754	0.57386	1	1	1	Group4	COG1573:Uracil-DNA glycosylase
0.000886964	0.189735	1	1	1	Group4	COG1609:DNA-binding transcriptional regulator, LacI/PurR family
0.000915197	0.132752	0.9	0.933	1	Group4	COG2456:Uncharacterized protein
0.000917323	0.647618	1	1	1	Group4	COG0248:Exopolyphosphatase/pppGpp-phosphohydrolase
0.000932861	0.648011	1	1	1	Group4	COG0518:GMP synthase - Glutamine amidotransferase domain
0.00096467	0.542224	1	1	1	Group4	COG0583:DNA-binding transcriptional regulator, LysR family
0.00109764	0.100521	1	0.808	1	Group4	COG2241:Precorrin-6B methylase 1
0.00110222	0.719014	1	1	1	Group4	COG1201:Lhr-like helicase
0.00110222	0.585396	1	1	1	Group4	COG4471:Uncharacterized protein YlbG, UPF0298 family
0.00112063	0.654573	1	1	1	Group4	COG2302:RNA-binding protein YlmH, contains S4-like domain
0.00112063	0.119459	1	1	1	Group4	COG0628:Predicted PurR-regulated permease PerM
0.00112397	0.159478	1	0.833	1	Group4	COG4941:Predicted RNA polymerase sigma factor, contains C-terminal TPR domain
0.00113933	0.63406	1	1	1	Group4	COG3711:Transcriptional antiterminator
0.00113933	0.607768	1	1	1	Group4	COG3201:Nicotinamide riboside transporter PnuC
0.00113933	0.459259	1	1	1	Group4	COG0054:6,7-dimethyl-8-ribityllumazine synthase (Riboflavin synthase beta chain)
0.00118116	0.110219	1	0.833	1	Group4	COG3254:L-rhamnose mutarotase
0.00123722	0.27374	1	1	1	Group4	COG0038:H+/Cl- antiporter ClcA
0.00132107	0.590745	1	1	1	Group4	COG3619:Uncharacterized membrane protein YoaK, UPF0700 family
0.00132107	0.468897	1	1	1	Group4	COG1440:Phosphotransferase system cellobiose-specific component IIB
0.00136493	0.673371	1	1	1	Group4	COG4716:Myosin-crossreactive antigen (function unknown)
0.00136493	0.434202	1	1	1	Group4	COG1447:Phosphotransferase system cellobiose-specific component IIA
0.00143164	0.149014	1	0.817	1	Group4	COG3474:Cytochrome c2
0.00143324	0.611432	1	1	1	Group4	COG2096:Cob(I)alamin adenosyltransferase
0.00145511	0.227524	1	0.817	1	Group4	COG4175:ABC-type proline/glycine betaine transport system, ATPase component
0.00145671	0.534884	1	1	1	Group4	COG0671:Membrane-associated phospholipid phosphatase
0.00156471	0.294199	1	0.85	1	Group4	COG1273:Non-homologous end joining protein Ku, dsDNA break repair
0.00157942	0.756749	1	1	1	Group4	COG3049:Penicillin V acylase or related amidase, Ntn superfamily
0.00157942	0.555755	1	1	1	Group4	COG2971:BadF-type ATPase, related to human N-acetylglucosamine kinase
0.00171159	0.427516	1	1	1	Group4	COG1114:Branched-chain amino acid permeases
0.00182457	0.782673	1	1	1	Group4	COG3052:Citrate lyase, gamma subunit
0.00182457	0.666556	1	1	1	Group4	COG1426:Cytoskeletal protein RodZ, contains Xre-like HTH and DUF4115 domains
0.00191376	0.217891	1	1	1	Group4	COG1835:Peptidoglycan/LPS O-acetylase OafA/YrhL, contains acyltransferase and SGNH-hydrolase domains
0.00200693	0.590227	1	1	1	Group4	COG0114:Fumarate hydratase class II
0.00200693	0.560064	1	1	1	Group4	COG2818:3-methyladenine DNA glycosylase Tag
0.00214118	0.116811	1	0.825	1	Group4	COG5470:Uncharacterized conserved protein, DUF1330 family
0.00217041	0.253223	0.9	0.967	1	Group4	COG1990:Peptidyl-tRNA hydrolase
0.00217152	0.463259	1	1	1	Group4	COG1125:ABC-type proline/glycine betaine transport system, ATPase component
0.00217152	0.312408	1	1	1	Group4	COG0554:Glycerol kinase
0.00220589	0.621652	1	1	1	Group4	COG2461:Uncharacterized conserved protein, DUF438 domain, may contain hemerythrin domain
0.00224075	0.675927	1	1	1	Group4	COG2755:Lysophospholipase L1 or related esterase
0.002312	0.424453	1	1	1	Group4	COG1122:Energy-coupling factor transporter ATP-binding protein EcfA2
0.00238463	0.194872	1	0.817	1	Group4	COG4176:ABC-type proline/glycine betaine transport system, permease component
0.00246076	0.539044	1	1	1	Group4	COG0073:tRNA-binding EMAP/Myf domain
0.0024993	0.256149	1	1	1	Group4	COG1063:Threonine dehydrogenase or related Zn-dependent dehydrogenase
0.00253838	0.462167	1	1	1	Group4	COG0702:Uncharacterized conserved protein YbjT, contains NAD(P)-binding and DUF2867 domains
0.00270037	0.559433	1	1	1	Group4	COG1373:Predicted ATPase, AAA+ superfamily
0.00270037	0.526748	1	1	1	Group4	COG1206:Folate-dependent tRNA-U54 methylase TrmFO/GidA
0.00270561	0.147444	1	0.825	1	Group4	COG0435:Glutathionyl-hydroquinone reductase
0.00319576	0.419227	1	1	1	Group4	COG1052:Lactate dehydrogenase or related 2-hydroxyacid dehydrogenase
0.00344722	0.318011	1	1	1	Group4	COG1349:DNA-binding transcriptional regulator of sugar metabolism, DeoR/GlpR family
0.00360661	0.448662	1	1	1	Group4	COG3845:ABC-type uncharacterized transport system, ATPase component
0.00360661	0.448461	1	1	1	Group4	COG4603:ABC-type uncharacterized transport system, permease component
0.00366121	0.448769	1	1	1	Group4	COG1079:ABC-type uncharacterized transport system, permease component
0.00366121	0.171095	1	1	1	Group4	COG1187:16S rRNA U516 pseudouridylate synthase RsuA and related 23S rRNA U2605, pseudouridylate synthases
0.00394565	0.285013	1	1	1	Group4	COG0257:Ribosomal protein L36
0.00400489	0.570786	1	1	1	Group4	COG1307:Fatty acid-binding protein DegV (function unknown)
0.0041875	0.229237	1	1	1	Group4	COG0242:Peptide deformylase
0.00437762	0.432735	1	1	1	Group4	COG1316:Anionic cell wall polymer biosynthesis enzyme, LytR-Cps2A-Psr (LCP) family
0.00437762	0.337068	1	1	1	Group4	COG0673:Predicted dehydrogenase
0.00457554	0.371136	1	1	1	Group4	COG0039:Malate/lactate dehydrogenase
0.00476056	0.233443	1	0.675	1	Group4	COG4997:Predicted house-cleaning noncanonical NTP pyrophosphatase, all-alpha NTP-PPase (MazG) superfamily
0.00478153	0.525363	1	1	1	Group4	COG4687:Uncharacterized protein
0.00492348	0.426878	1	1	1	Group4	COG3715:Phosphotransferase system, mannose/fructose/N-acetylgalactosamine-specific component IIC
0.00499587	0.559705	1	1	1	Group4	COG1254:Acylphosphatase
0.00514355	0.351078	1	1	1	Group4	COG1070:Sugar (pentulose or hexulose) kinase
0.00529517	0.50466	1	1	1	Group4	COG1281:Redox-regulated molecular chaperone, HSP33 family
0.00536757	0.361351	1	0.925	1	Group4	COG3832:Uncharacterized conserved protein YndB, AHSA1/START domain
0.00537249	0.618252	1	1	1	Group4	COG0390:ABC-type iron transport system FetAB, permease component
0.00542267	0.194249	1	0.867	1	Group4	COG2771:DNA-binding transcriptional regulator, CsgD family
0.00561058	0.34337	1	1	1	Group4	COG1940:Sugar kinase of the NBD/HSP70 family, may contain an N-terminal HTH domain
0.00585815	0.423661	1	1	1	Group4	COG3716:Phosphotransferase system, mannose/fructose/N-acetylgalactosamine-specific component IID
0.00594283	0.4936	1	1	1	Group4	COG1434:Uncharacterized SAM-binding protein YcdF, DUF218 family
0.00602862	0.377721	1	1	1	Group4	COG2261:Uncharacterized membrane protein YeaQ/YmgE, transglycosylase-associated protein family
0.00611552	0.411179	1	1	1	Group4	COG3444:Phosphotransferase system, mannose/fructose/N-acetylgalactosamine-specific component IIB
0.00629272	0.347799	1	1	1	Group4	COG0752:Glycyl-tRNA synthetase, alpha subunit
0.00629272	0.344562	1	1	1	Group4	COG0751:Glycyl-tRNA synthetase, beta subunit
0.00647452	0.170705	1	1	1	Group4	COG1051:ADP-ribose pyrophosphatase YjhB, NUDIX family
0.00666104	0.492505	1	1	1	Group4	COG4466:Uncharacterized protein Veg
0.00666104	0.139002	1	1	1	Group4	COG1011:FMN phosphatase YigB, HAD superfamily
0.00704863	0.5185	1	1	1	Group4	COG3247:Uncharacterized membrane protein HdeD, DUF308 family
0.00704863	0.450077	1	1	1	Group4	COG1302:Uncharacterized conserved protein YloU, alkaline shock protein (Asp23) family
0.00756153	0.32241	1	1	1	Group4	COG0204:1-acyl-sn-glycerol-3-phosphate acyltransferase
0.00766804	0.495087	1	1	1	Group4	COG2179:Predicted phosphohydrolase YqeG, HAD superfamily
0.00777589	0.439202	1	1	1	Group4	COG0229:Peptide methionine sulfoxide reductase MsrB
0.00793215	0.137928	1	0.842	1	Group4	COG3608:Predicted deacylase
0.00799568	0.307295	1	1	1	Group4	COG0416:Fatty acid/phospholipid biosynthesis enzyme
0.00810764	0.320939	1	1	1	Group4	COG2148:Sugar transferase involved in LPS biosynthesis (colanic, teichoic acid)
0.00822101	0.350355	1	1	1	Group4	COG2211:Na+/melibiose symporter or related transporter
0.00845201	0.444721	1	1	1	Group4	COG1854:S-ribosylhomocysteine lyase LuxS, autoinducer biosynthesis
0.0088094	0.410589	1	1	1	Group4	COG0855:Polyphosphate kinase
0.0088094	0.367458	1	1	1	Group4	COG0071:Molecular chaperone IbpA, HSP20 family
0.0088094	0.22747	1	1	1	Group4	COG0006:Xaa-Pro aminopeptidase
0.0088094	0.191376	1	1	1	Group4	COG2893:Phosphotransferase system, mannose/fructose-specific component IIA
0.0089315	0.354615	1	1	1	Group4	COG0750:Membrane-associated protease RseP, regulator of RpoE activity
0.0090551	0.598921	1	1	1	Group4	COG0737:2',3'-cyclic-nucleotide 2'-phosphodiesterase/5'- or 3'-nucleotidase, 5'-nucleotidase family
0.00930691	0.363792	1	1	1	Group4	COG2110:O-acetyl-ADP-ribose deacetylase (regulator of RNase III), contains Macro domain
0.00956494	0.473377	1	1	1	Group4	COG0595:mRNA degradation ribonuclease J1/J2
0.00964362	0.126362	1	0.858	1	Group4	COG1793:ATP-dependent DNA ligase
0.00969633	0.309113	1	1	1	Group4	COG0778:Nitroreductase
0.00982933	0.482362	1	1	1	Group4	COG2230:Cyclopropane fatty-acyl-phospholipid synthase and related methyltransferases
0.00996395	0.4222	1	1	1	Group4	COG3682:Predicted transcriptional regulator
0.00996395	0.382719	1	1	1	Group4	COG0301:Adenylyl- and sulfurtransferase ThiI, participates in tRNA 4-thiouridine and thiamine biosynthesis
0.00996395	0.119321	1	1	1	Group4	COG0693:Putative intracellular protease/amidase
3.63736e-13	0.339961	1	0.558	1.64008e-09	Group5	COG5280:Phage-related minor tail protein
4.48982e-13	1.08195	1	0.817	2.02446e-09	Group5	COG4283:Uncharacterized protein
7.86436e-13	0.321683	1	0.325	3.54604e-09	Group5	COG2247:Putative cell wall-binding domain
1.13263e-12	1.43712	1	0.892	5.10705e-09	Group5	COG1528:Ferritin
1.16998e-12	0.258174	0.9	0.25	5.27545e-09	Group5	COG3692:Uncharacterized protein YifN, PemK superfamily
6.34358e-12	1.28682	1	0.858	2.86032e-08	Group5	COG2704:Anaerobic C4-dicarboxylate transporter
9.35076e-12	0.455757	1	0.708	4.21626e-08	Group5	COG4194:Uncharacterized membrane protein
9.41955e-12	1.14503	1	0.967	4.24728e-08	Group5	COG0021:Transketolase
1.07369e-11	0.541612	1	0.617	4.84129e-08	Group5	COG3877:Uncharacterized protein
1.46848e-11	1.4764	1	0.9	6.62135e-08	Group5	COG1242:Radical SAM superfamily enzyme
1.91369e-11	0.915437	1	0.775	8.62883e-08	Group5	COG2253:Predicted nucleotidyltransferase component of viral defense system
2.00988e-11	1.06334	1	0.767	9.06257e-08	Group5	COG4545:Glutaredoxin-related protein
2.33706e-11	1.25436	1	0.825	1.05378e-07	Group5	COG4646:Adenine-specific DNA methylase, N12 class
2.4858e-11	0.798791	0.967	0.558	1.12085e-07	Group5	COG2888:Predicted RNA-binding protein involved in translation, contains Zn-ribbon domain, DUF1610 family
2.71901e-11	1.21771	1	0.85	1.226e-07	Group5	COG3681:L-cysteine desulfidase
2.77596e-11	1.14912	1	0.883	1.25168e-07	Group5	COG2033:Desulfoferrodoxin, superoxide reductase-like (SORL) domain
2.88365e-11	0.679759	1	0.6	1.30024e-07	Group5	COG5340:Transcriptional regulator, predicted component of viral defense system
3.14088e-11	1.1229	1	0.875	1.41622e-07	Group5	COG1165:2-succinyl-5-enolpyruvyl-6-hydroxy-3-cyclohexene-1-carboxylate synthase
3.41091e-11	0.700823	1	0.775	1.53798e-07	Group5	COG3303:Formate-dependent nitrite reductase, periplasmic cytochrome c552 subunit
3.74039e-11	1.01778	1	0.85	1.68654e-07	Group5	COG2382:Enterochelin esterase or related enzyme
4.57636e-11	1.42836	1	0.867	2.06348e-07	Group5	COG2985:Uncharacterized membrane protein YbjL, putative transporter
4.66996e-11	0.997131	1	0.817	2.10569e-07	Group5	COG3643:Glutamate formiminotransferase
5.00685e-11	1.12739	1	0.983	2.25759e-07	Group5	COG1211:2-C-methyl-D-erythritol 4-phosphate cytidylyltransferase
5.00705e-11	1.3656	1	0.992	2.25768e-07	Group5	COG0826:Collagenase-like protease, PrtC family
5.24216e-11	0.696585	1	0.767	2.36369e-07	Group5	COG4826:Serine protease inhibitor
5.51443e-11	0.275612	0.967	0.392	2.48646e-07	Group5	COG5613:Uncharacterized protein
5.55686e-11	1.02188	1	0.875	2.50559e-07	Group5	COG2865:Predicted transcriptional regulator, contains HTH domain
5.89709e-11	0.439191	0.967	0.392	2.659e-07	Group5	COG1662:Transposase and inactivated derivatives, IS1 family
6.92414e-11	1.27805	1	0.875	3.12209e-07	Group5	COG1781:Aspartate carbamoyltransferase, regulatory subunit
6.92414e-11	0.970883	1	0.875	3.12209e-07	Group5	COG4443:Uncharacterized protein
7.37186e-11	1.09493	1	0.875	3.32397e-07	Group5	COG0447:1,4-Dihydroxy-2-naphthoyl-CoA synthase
7.89656e-11	0.28135	1	0.458	3.56056e-07	Group5	COG3596:Predicted GTPase
7.9998e-11	0.124135	1	0.442	3.60711e-07	Group5	COG4285:Uncharacterized conserved protein , conains N-terminal glutamine amidotransferase (GATase1)-like domain
8.48455e-11	1.31635	1	0.85	3.82568e-07	Group5	COG3344:Retron-type reverse transcriptase
8.61869e-11	1.15247	1	0.875	3.88617e-07	Group5	COG3855:Fructose-1,6-bisphosphatase
8.9854e-11	1.14582	1	0.9	4.05152e-07	Group5	COG1027:Aspartate ammonia-lyase
9.86497e-11	1.29253	1	0.9	4.44811e-07	Group5	COG0786:Na+/glutamate symporter
9.9105e-11	1.27324	1	0.917	4.46865e-07	Group5	COG1283:Na+/phosphate symporter
1.01378e-10	0.757748	1	0.55	4.57114e-07	Group5	COG5281:Phage-related minor tail protein
1.08139e-10	0.718823	1	0.842	4.87597e-07	Group5	COG1954:Glycerol-3-phosphate responsive antiterminator (mRNA-binding)
1.16219e-10	1.34982	1	0.942	5.24034e-07	Group5	COG0614:ABC-type Fe3+-hydroxamate transport system, periplasmic component
1.2051e-10	0.375554	0.933	0.633	5.43381e-07	Group5	COG3747:Phage terminase, small subunit
1.31804e-10	1.02369	1	1	5.94305e-07	Group5	COG0169:Shikimate 5-dehydrogenase
1.37285e-10	0.831739	1	0.875	6.19019e-07	Group5	COG4732:Predicted membrane protein
1.3781e-10	0.842343	1	0.783	6.21387e-07	Group5	COG1449:Alpha-amylase/alpha-mannosidase, GH57 family
1.47527e-10	1.18572	1	0.9	6.65198e-07	Group5	COG1774:Cell fate regulator YaaT, PSP1 superfamily (controls sporulation, competence, biofilm development)
1.47891e-10	1.29935	1	0.908	6.66841e-07	Group5	COG0733:Na+-dependent transporter, SNF family
1.48916e-10	1.08015	1	0.95	6.71464e-07	Group5	COG1825:Ribosomal protein L25 (general stress protein Ctc)
1.50078e-10	0.495211	1	0.8	6.76702e-07	Group5	COG4939:Major membrane immunogen, membrane-anchored lipoprotein
1.56732e-10	1.05793	1	0.842	7.06704e-07	Group5	COG4642:Uncharacterized conserved protein
1.57535e-10	0.275354	0.967	0.417	7.10326e-07	Group5	COG4792:Type III secretory pathway, component EscU
1.58083e-10	1.1275	1	0.933	7.12798e-07	Group5	COG0813:Purine-nucleoside phosphorylase
1.58579e-10	1.12499	1	1	7.15031e-07	Group5	COG0274:Deoxyribose-phosphate aldolase
1.60158e-10	1.26791	1	0.875	7.22152e-07	Group5	COG3949:Uncharacterized membrane protein YkvI
1.62198e-10	1.36868	1	0.908	7.3135e-07	Group5	COG0641:Sulfatase maturation enzyme AslB, radical SAM superfamily
1.68633e-10	1.13361	1	1	7.60364e-07	Group5	COG0635:Coproporphyrinogen III oxidase or related Fe-S oxidoreductase
1.73891e-10	0.906549	1	1	7.84072e-07	Group5	COG0340:Biotin-(acetyl-CoA carboxylase) ligase
1.77248e-10	1.0401	1	0.842	7.99212e-07	Group5	COG1102:Cytidylate kinase
1.7742e-10	1.01359	1	0.9	7.99985e-07	Group5	COG1151:Hydroxylamine reductase (hybrid-cluster protein)
2.2197e-10	0.974568	1	0.958	1.00086e-06	Group5	COG3443:Periplasmic Zn/Cd-binding protein ZinT
2.29015e-10	1.03971	1	1	1.03263e-06	Group5	COG0128:5-enolpyruvylshikimate-3-phosphate synthase
2.36096e-10	1.51122	1	0.983	1.06455e-06	Group5	COG0674:Pyruvate:ferredoxin oxidoreductase or related 2-oxoacid:ferredoxin oxidoreductase, alpha subunit
2.58878e-10	0.381774	1	0.683	1.16728e-06	Group5	COG4226:Predicted nuclease of the RNAse H fold, HicB family
2.73579e-10	1.04678	1	0.85	1.23357e-06	Group5	COG1775:Benzoyl-CoA reductase/2-hydroxyglutaryl-CoA dehydratase subunit, BcrC/BadD/HgdB
2.74337e-10	1.3327	1	0.942	1.23698e-06	Group5	COG1120:ABC-type cobalamin/Fe3+-siderophores transport system, ATPase component
2.83009e-10	1.17986	1	0.95	1.27609e-06	Group5	COG0370:Fe2+ transport system protein B
3.21502e-10	0.891234	1	0.825	1.44965e-06	Group5	COG3943:Uncharacterized conserved protein
3.52292e-10	1.239	1	0.867	1.58849e-06	Group5	COG1649:Uncharacterized lipoprotein YddW, UPF0748 family
3.56307e-10	1.19503	1	0.892	1.60659e-06	Group5	COG1592:Rubrerythrin
3.83286e-10	1.02122	1	0.967	1.72824e-06	Group5	COG1385:16S rRNA U1498 N3-methylase RsmE
3.83805e-10	0.784371	1	0.858	1.73058e-06	Group5	COG1768:Predicted phosphohydrolase
3.94209e-10	0.613513	0.933	0.408	1.77749e-06	Group5	COG4220:Phage DNA packaging protein, Nu1 subunit of terminase
3.94654e-10	1.08457	1	0.95	1.7795e-06	Group5	COG0307:Riboflavin synthase alpha chain
3.97249e-10	0.578072	1	0.825	1.7912e-06	Group5	COG3862:Uncharacterized protein with two CxxC motifs
4.00676e-10	0.721599	1	0.883	1.80665e-06	Group5	COG5341:Uncharacterized protein
4.03096e-10	1.12015	1	0.9	1.81756e-06	Group5	COG2876:3-deoxy-D-arabino-heptulosonate 7-phosphate (DAHP) synthase
4.1292e-10	1.24373	1	0.883	1.86186e-06	Group5	COG2116:Formate/nitrite transporter FocA, FNT family
4.1292e-10	1.11119	1	0.883	1.86186e-06	Group5	COG3382:B3/B4 domain (DNA/RNA-binding domain of Phe-tRNA-synthetase)
4.23944e-10	0.772777	1	0.875	1.91156e-06	Group5	COG4868:Uncharacterized protein, UPF0371 family
4.3246e-10	1.05697	1	0.992	1.94996e-06	Group5	COG0820:Adenine C2-methylase RlmN of 23S rRNA A2503 and tRNA A37
4.44762e-10	1.45251	1	0.942	2.00543e-06	Group5	COG0609:ABC-type Fe3+-siderophore transport system, permease component
4.53078e-10	0.375768	1	0.708	2.04293e-06	Group5	COG4139:ABC-type cobalamin transport system, permease component
4.63927e-10	0.945291	1	0.875	2.09185e-06	Group5	COG0403:Glycine cleavage system protein P (pyridoxal-binding), N-terminal domain
4.67155e-10	1.02296	1	0.892	2.1064e-06	Group5	COG5016:Pyruvate/oxaloacetate carboxyltransferase
4.73205e-10	1.00327	1	1	2.13368e-06	Group5	COG0082:Chorismate synthase
4.73527e-10	0.738561	1	0.692	2.13513e-06	Group5	COG4744:Uncharacterized protein
4.82704e-10	1.01448	1	0.9	2.17651e-06	Group5	COG0338:Site-specific DNA-adenine methylase
4.87257e-10	1.03387	1	0.958	2.19704e-06	Group5	COG0539:Ribosomal protein S1
5.17687e-10	1.05791	1	0.992	2.33425e-06	Group5	COG0296:1,4-alpha-glucan branching enzyme
5.38143e-10	0.858082	1	0.8	2.42649e-06	Group5	COG4413:Urea transporter
5.66044e-10	1.08772	1	0.967	2.55229e-06	Group5	COG0703:Shikimate kinase
5.93457e-10	1.05891	1	0.892	2.6759e-06	Group5	COG1155:Archaeal/vacuolar-type H+-ATPase catalytic subunit A/Vma1
6.04759e-10	0.273937	0.933	0.425	2.72686e-06	Group5	COG3951:Rod binding protein domain
6.11418e-10	1.06172	1	0.892	2.75688e-06	Group5	COG1394:Archaeal/vacuolar-type H+-ATPase subunit D/Vma8
6.11418e-10	1.06103	1	0.892	2.75688e-06	Group5	COG1156:Archaeal/vacuolar-type H+-ATPase subunit B/Vma2
6.38809e-10	0.711775	1	0.858	2.88039e-06	Group5	COG1661:Predicted DNA-binding protein with PD1-like DNA-binding motif
6.77045e-10	1.03442	1	1	3.0528e-06	Group5	COG0299:Folate-dependent phosphoribosylglycinamide formyltransferase PurN
6.81201e-10	0.950004	1	0.867	3.07153e-06	Group5	COG1527:Archaeal/vacuolar-type H+-ATPase subunit C/Vma6
7.10792e-10	0.790331	1	0.808	3.20496e-06	Group5	COG2173:D-alanyl-D-alanine dipeptidase
7.18479e-10	1.27236	1	1	3.23962e-06	Group5	COG1438:Arginine repressor
7.19512e-10	0.980005	1	0.858	3.24428e-06	Group5	COG2978:p-Aminobenzoyl-glutamate transporter AbgT
7.28562e-10	0.821466	1	0.883	3.28509e-06	Group5	COG1827:Transcriptional regulator of NAD metabolism, contains HTH and 3H domains
7.32926e-10	0.904671	1	0.842	3.30476e-06	Group5	COG2869:Na+-transporting NADH:ubiquinone oxidoreductase, subunit NqrC
7.32926e-10	0.904354	1	0.842	3.30476e-06	Group5	COG2209:Na+-transporting NADH:ubiquinone oxidoreductase, subunit NqrE
7.41193e-10	0.91925	1	0.858	3.34204e-06	Group5	COG3086:Positive regulator of sigma E activity
7.47783e-10	0.924948	1	0.875	3.37175e-06	Group5	COG3594:Fucose 4-O-acetylase or related acetyltransferase
7.55008e-10	0.833494	1	0.842	3.40433e-06	Group5	COG2843:Poly-gamma-glutamate biosynthesis protein CapA/YwtB (capsule formation), metallophosphatase superfamily
7.62384e-10	0.987221	1	1	3.43759e-06	Group5	COG0337:3-dehydroquinate synthetase
7.67105e-10	1.03688	1	0.867	3.45888e-06	Group5	COG1014:Pyruvate:ferredoxin oxidoreductase or related 2-oxoacid:ferredoxin oxidoreductase, gamma subunit
7.77738e-10	0.903674	1	0.842	3.50682e-06	Group5	COG1347:Na+-transporting NADH:ubiquinone oxidoreductase, subunit NqrD
7.80855e-10	1.04056	1	0.917	3.52088e-06	Group5	COG0696:Phosphoglycerate mutase (BPG-independent, AlkP superfamily)
7.93456e-10	1.22055	1	0.875	3.57769e-06	Group5	COG2348:Lipid II:glycine glycyltransferase (Peptidoglycan interpeptide bridge formation enzyme)
8.08902e-10	1.16956	1	0.992	3.64734e-06	Group5	COG0809:S-adenosylmethionine:tRNA-ribosyltransferase-isomerase (queuine synthetase)
8.19836e-10	0.895969	1	0.833	3.69664e-06	Group5	COG1726:Na+-transporting NADH:ubiquinone oxidoreductase, subunit NqrA
8.33187e-10	1.03691	1	1	3.75684e-06	Group5	COG0343:Queuine/archaeosine tRNA-ribosyltransferase
8.58184e-10	1.06762	1	1	3.86955e-06	Group5	COG0534:Na+-driven multidrug efflux pump
9.63746e-10	0.526299	0.933	0.417	4.34553e-06	Group5	COG5492:Uncharacterized conserved protein YjdB, contains Ig-like domain
9.71772e-10	0.954484	1	0.867	4.38172e-06	Group5	COG1269:Archaeal/vacuolar-type H+-ATPase subunit I/STV1
9.88981e-10	1.17057	1	0.917	4.45932e-06	Group5	COG1587:Uroporphyrinogen-III synthase
1.03791e-09	0.291586	0.933	0.467	4.67995e-06	Group5	COG5471:Predicted phage recombinase, RecA/RadA family
1.07296e-09	0.90667	1	0.892	4.83798e-06	Group5	COG3304:Uncharacterized membrane protein YccF, DUF307 family
1.11862e-09	1.2053	1	0.983	5.04385e-06	Group5	COG0426:Flavorubredoxin
1.1206e-09	1.0402	1	0.858	5.05281e-06	Group5	COG1864:DNA/RNA endonuclease G, NUC1
1.13036e-09	0.751902	1	0.875	5.0968e-06	Group5	COG4626:Phage terminase-like protein, large subunit, contains N-terminal HTH domain
1.14188e-09	0.811874	1	0.733	5.14873e-06	Group5	COG1445:Phosphotransferase system fructose-specific component IIB
1.15061e-09	1.0648	1	0.95	5.18809e-06	Group5	COG1179:tRNA A37 threonylcarbamoyladenosine dehydratase
1.15197e-09	1.03743	1	1	5.19423e-06	Group5	COG1185:Polyribonucleotide nucleotidyltransferase (polynucleotide phosphorylase)
1.15504e-09	0.630297	1	0.725	5.20809e-06	Group5	COG4091:Predicted homoserine dehydrogenase, contains C-terminal SAF domain
1.17485e-09	1.06185	1	0.9	5.29742e-06	Group5	COG1866:Phosphoenolpyruvate carboxykinase, ATP-dependent
1.19868e-09	1.41287	1	0.875	5.40483e-06	Group5	COG0545:FKBP-type peptidyl-prolyl cis-trans isomerase
1.21475e-09	0.947162	1	0.917	5.4773e-06	Group5	COG2868:Uncharacterized conserved protein YsxB, DUF464 family
1.21475e-09	0.93571	1	0.917	5.4773e-06	Group5	COG4463:Transcriptional regulator CtsR
1.22152e-09	1.10359	1	1	5.50783e-06	Group5	COG0543:NAD(P)H-flavin reductase
1.22972e-09	0.81977	1	0.825	5.5448e-06	Group5	COG2385:Peptidoglycan hydrolase (amidase) enhancer domain
1.25137e-09	0.740634	1	0.75	5.64242e-06	Group5	COG3039:Transposase and inactivated derivatives, IS5 family
1.28348e-09	0.935271	1	0.842	5.7872e-06	Group5	COG1166:Arginine decarboxylase (spermidine biosynthesis)
1.29516e-09	0.928896	1	1	5.83987e-06	Group5	COG0046:Phosphoribosylformylglycinamidine (FGAM) synthase, synthetase domain
1.29516e-09	0.927977	1	1	5.83987e-06	Group5	COG0150:Phosphoribosylaminoimidazole (AIR) synthetase
1.3009e-09	0.2562	0.867	0.333	5.86575e-06	Group5	COG4248:Uncharacterized protein with protein kinase and helix-hairpin-helix DNA-binding domains
1.33358e-09	1.1009	1	1	6.01313e-06	Group5	COG1961:Site-specific DNA recombinase related to the DNA invertase Pin
1.33358e-09	0.927777	1	1	6.01313e-06	Group5	COG0041:Phosphoribosylcarboxyaminoimidazole (NCAIR) mutase
1.37266e-09	1.02686	1	0.967	6.18932e-06	Group5	COG2820:Uridine phosphorylase
1.37312e-09	0.99533	1	1	6.19139e-06	Group5	COG0325:Uncharacterized pyridoxal phosphate-containing protein, affects Ilv metabolism, UPF0001 family
1.3923e-09	0.865293	1	0.833	6.27788e-06	Group5	COG1805:Na+-transporting NADH:ubiquinone oxidoreductase, subunit NqrB
1.41379e-09	0.911099	1	1	6.3748e-06	Group5	COG0152:Phosphoribosylaminoimidazole-succinocarboxamide synthase
1.43806e-09	1.07478	1	0.892	6.4842e-06	Group5	COG1013:Pyruvate:ferredoxin oxidoreductase or related 2-oxoacid:ferredoxin oxidoreductase, beta subunit
1.4987e-09	0.917593	1	1	6.75764e-06	Group5	COG1045:Serine acetyltransferase
1.53455e-09	1.16075	1	0.917	6.91927e-06	Group5	COG4122:Predicted O-methyltransferase YrrM
1.543e-09	0.862941	1	1	6.95738e-06	Group5	COG0115:Branched-chain amino acid aminotransferase/4-amino-4-deoxychorismate lyase
1.58751e-09	1.17774	1	0.958	7.1581e-06	Group5	COG0695:Glutaredoxin
1.6344e-09	0.732247	1	0.817	7.36949e-06	Group5	COG1350:Predicted alternative tryptophan synthase beta-subunit (paralog of TrpB)
1.67854e-09	0.707549	1	0.85	7.56854e-06	Group5	COG2213:Phosphotransferase system, mannitol-specific IIBC component
1.7333e-09	1.02696	1	0.992	7.81543e-06	Group5	COG0334:Glutamate dehydrogenase/leucine dehydrogenase
1.83028e-09	0.45723	1	0.75	8.25275e-06	Group5	COG3075:Anaerobic glycerol-3-phosphate dehydrogenase
1.83345e-09	1.12046	1	0.942	8.26702e-06	Group5	COG0428:Zinc transporter ZupT
1.83684e-09	1.05916	1	1	8.2823e-06	Group5	COG1309:DNA-binding transcriptional regulator, AcrR family
1.86831e-09	0.870296	1	0.892	8.42419e-06	Group5	COG1436:Archaeal/vacuolar-type H+-ATPase subunit F/Vma7
1.88455e-09	0.329215	1	0.6	8.49745e-06	Group5	COG4766:Ethanolamine utilization protein EutQ, cupin superfamily (function unknown)
1.91294e-09	0.317167	0.967	0.658	8.62544e-06	Group5	COG1915:Uncharacterized conserved protein, contains Saccharopine dehydrogenase N-terminal (SDHN) domain
1.94416e-09	1.00827	1	0.95	8.7662e-06	Group5	COG1194:Adenine-specific DNA glycosylase, acts on AG and A-oxoG pairs
2.03176e-09	1.17231	1	0.883	9.16122e-06	Group5	COG2194:Phosphoethanolamine transferase for periplasmic glucans (OPG), alkaline phosphatase superfamily
2.04465e-09	0.579293	1	0.808	9.21933e-06	Group5	COG1021:Non-ribosomal peptide synthetase component E (peptide arylation enzyme)
2.05118e-09	0.747215	1	0.917	9.24879e-06	Group5	COG4956:Uncharacterized conserved protein YacL, contains PIN and TRAM domains
2.07745e-09	0.845991	1	0.825	9.3672e-06	Group5	COG3408:Glycogen debranching enzyme (alpha-1,6-glucosidase)
2.11167e-09	0.386547	1	0.633	9.52151e-06	Group5	COG5484:Uncharacterized protein YjcR
2.16648e-09	0.457511	1	0.808	9.76868e-06	Group5	COG4272:Uncharacterized membrane protein
2.17869e-09	0.455598	1	0.75	9.82373e-06	Group5	COG2946:DNA relaxase NicK
2.18494e-09	0.913315	1	1	9.85188e-06	Group5	COG0151:Phosphoribosylamine-glycine ligase
2.2328e-09	0.774764	1	0.908	1.00677e-05	Group5	COG4894:Uncharacterized protein YxjI
2.24815e-09	0.957422	1	0.967	1.01369e-05	Group5	COG3968:Glutamine synthetase type III
2.28058e-09	0.809728	1	0.883	1.02831e-05	Group5	COG3560:Fatty acid repression mutant protein (predicted oxidoreductase)
2.28736e-09	0.952564	1	0.892	1.03137e-05	Group5	COG4656:Na+-translocating ferredoxin:NAD+ oxidoreductase RNF, RnfC subunit
2.29543e-09	0.650485	1	0.842	1.03501e-05	Group5	COG3341:RNase HI-related protein, contains viroplasmin and RNaseH domains
2.4292e-09	1.05557	1	0.9	1.09532e-05	Group5	COG1362:Aspartyl aminopeptidase
2.43775e-09	0.375317	1	0.675	1.09918e-05	Group5	COG4816:Ethanolamine utilization protein EutL, ethanolamine utilization microcompartment shell protein
2.44524e-09	0.627125	1	0.85	1.10256e-05	Group5	COG1883:Na+-transporting methylmalonyl-CoA/oxaloacetate decarboxylase, beta subunit
2.54254e-09	0.698147	1	0.825	1.14643e-05	Group5	COG5522:Uncharacterized membrane protein YwaF
2.59615e-09	1.13406	1	0.967	1.1706e-05	Group5	COG2610:H+/gluconate symporter or related permease
2.59699e-09	1.06188	1	1	1.17098e-05	Group5	COG0493:NADPH-dependent glutamate synthase beta chain or related oxidoreductase
2.64138e-09	1.06279	1	0.892	1.191e-05	Group5	COG4624:Iron only hydrogenase large subunit, C-terminal domain
2.65844e-09	0.798461	1	0.917	1.19869e-05	Group5	COG0710:3-dehydroquinate dehydratase
2.66664e-09	0.349236	1	0.633	1.20239e-05	Group5	COG5571:Uncharacterized protein YhjY, contains autotransporter beta-barrel domain
2.67301e-09	0.762631	1	0.817	1.20526e-05	Group5	COG2846:Iron-sulfur cluster repair protein YtfE, RIC family, contains ScdAN and hemerythrin domains
2.69634e-09	0.716515	1	0.775	1.21578e-05	Group5	COG4808:Uncharacterized lipoprotein YehR, DUF1307 family
2.71034e-09	0.636703	1	0.883	1.22209e-05	Group5	COG4769:Uncharacterized membrane protein
2.75047e-09	1.036	1	1	1.24019e-05	Group5	COG0549:Carbamate kinase
2.82121e-09	0.110268	0.967	0.575	1.27208e-05	Group5	COG5418:Predicted secreted protein
2.82475e-09	0.125124	1	0.508	1.27368e-05	Group5	COG4158:Predicted ABC-type sugar transport system, permease component
2.8262e-09	0.340928	1	0.633	1.27433e-05	Group5	COG4820:Ethanolamine utilization protein EutJ, possible chaperonin
2.82866e-09	1.10761	1	0.958	1.27544e-05	Group5	COG2077:Peroxiredoxin
2.84042e-09	0.612753	0.967	0.725	1.28074e-05	Group5	COG3645:Phage antirepressor protein YoqD, KilAC domain
2.90958e-09	0.289611	0.9	0.417	1.31193e-05	Group5	COG4999:Uncharacterized domain of BarA-like signal transduction histidine kinase
2.94758e-09	0.698534	1	0.8	1.32906e-05	Group5	COG3016:Uncharacterized iron-regulated protein
2.98152e-09	1.03679	1	0.917	1.34437e-05	Group5	COG1397:ADP-ribosylglycohydrolase
3.01901e-09	0.407428	1	0.7	1.36127e-05	Group5	COG4810:Ethanolamine utilization protein EutS, ethanolamine utilization microcompartment shell protein
3.03964e-09	0.821445	1	0.883	1.37058e-05	Group5	COG3880:Protein-arginine kinase activator protein McsA
3.08436e-09	1.19722	1	0.992	1.39074e-05	Group5	COG0621:tRNA A37 methylthiotransferase MiaB
3.24013e-09	0.185832	1	0.683	1.46098e-05	Group5	COG4870:Cysteine protease, C1A family
3.25264e-09	0.743541	1	0.592	1.46662e-05	Group5	COG4718:Phage-related protein
3.25703e-09	1.42005	1	0.933	1.4686e-05	Group5	COG2825:Periplasmic chaperone for outer membrane proteins, Skp family
3.52988e-09	1.39654	1	0.842	1.59162e-05	Group5	COG3537:Putative alpha-1,2-mannosidase
3.56982e-09	0.537516	0.967	0.65	1.60963e-05	Group5	COG4238:Outer membrane murein-binding lipoprotein Lpp
3.58202e-09	0.484386	1	0.867	1.61513e-05	Group5	COG0068:Hydrogenase maturation factor HypF (carbamoyltransferase)
3.71202e-09	1.26183	1	0.883	1.67375e-05	Group5	COG3772:Phage-related lysozyme (muramidase), GH24 family
3.83971e-09	0.884808	1	0.9	1.73133e-05	Group5	COG1979:Alcohol dehydrogenase YqhD, Fe-dependent ADH family
3.84568e-09	0.487077	1	0.783	1.73402e-05	Group5	COG4578:DNA-binding transcriptional regulator of glucitol operon
3.85792e-09	0.281432	0.9	0.467	1.73954e-05	Group5	COG3461:Uncharacterized protein
3.97786e-09	0.45277	1	0.767	1.79362e-05	Group5	COG1264:Phosphotransferase system IIB components
4.10139e-09	0.774268	1	0.592	1.84932e-05	Group5	COG4723:Phage-related protein, tail component
4.1453e-09	0.838287	1	0.875	1.86912e-05	Group5	COG4864:Uncharacterized protein YqfA, UPF0365 family
4.18578e-09	0.274778	0.9	0.417	1.88737e-05	Group5	COG4571:Outer membrane protease
4.21177e-09	1.17787	1	0.942	1.89909e-05	Group5	COG2086:Electron transfer flavoprotein, alpha and beta subunits
4.33919e-09	1.00379	1	0.967	1.95654e-05	Group5	COG0108:3,4-dihydroxy-2-butanone 4-phosphate synthase
4.35206e-09	0.896906	1	0.858	1.96234e-05	Group5	COG1720:tRNA (Thr-GGU) A37 N-methylase
4.35399e-09	0.716593	1	0.792	1.96321e-05	Group5	COG3033:Tryptophanase
4.35399e-09	0.179088	1	0.792	1.96321e-05	Group5	COG3875:Nickel-dependent lactate racemase
4.51341e-09	0.993661	1	0.875	2.0351e-05	Group5	COG0530:Ca2+/Na+ antiporter
4.60585e-09	0.522654	1	0.858	2.07678e-05	Group5	COG4886:Leucine-rich repeat (LRR) protein
4.71788e-09	0.749085	1	0.767	2.12729e-05	Group5	COG4227:Antirestriction protein ArdC
4.9901e-09	0.742543	1	0.617	2.25004e-05	Group5	COG4672:Phage-related protein
5.00003e-09	1.01471	1	0.992	2.25451e-05	Group5	COG2081:Predicted flavoprotein YhiN
5.12395e-09	1.06964	1	0.925	2.31039e-05	Group5	COG0095:Lipoate-protein ligase A
5.143e-09	1.13439	1	0.983	2.31898e-05	Group5	COG1115:Na+/alanine symporter
5.1491e-09	0.55002	1	0.817	2.32173e-05	Group5	COG5658:Uncharacterized membrane protein
5.25289e-09	0.369087	1	0.717	2.36853e-05	Group5	COG4574:Serine protease inhibitor ecotin
5.27646e-09	1.0535	1	0.933	2.37915e-05	Group5	COG3634:Alkyl hydroperoxide reductase subunit AhpF
5.28106e-09	1.00214	1	0.942	2.38123e-05	Group5	COG0385:Predicted Na+-dependent transporter
5.28106e-09	0.944954	1	0.942	2.38123e-05	Group5	COG1003:Glycine cleavage system protein P (pyridoxal-binding), C-terminal domain
5.29028e-09	1.0544	1	0.992	2.38539e-05	Group5	COG1321:Mn-dependent transcriptional regulator, DtxR family
5.34748e-09	0.843684	1	0.875	2.41118e-05	Group5	COG1351:Thymidylate synthase ThyX
5.4054e-09	0.487185	1	0.808	2.4373e-05	Group5	COG3512:CRISPR/Cas system-associated protein Cas2, endoribonuclease
5.44148e-09	0.88899	1	1	2.45356e-05	Group5	COG0034:Glutamine phosphoribosylpyrophosphate amidotransferase
5.44488e-09	0.272062	0.967	0.55	2.45509e-05	Group5	COG3789:Uncharacterized protein YjfI, DUF2170 family
5.48894e-09	0.306043	1	0.65	2.47496e-05	Group5	COG3592:Uncharacterized Fe-S cluster protein YjdI
5.58717e-09	1.14922	1	0.942	2.51925e-05	Group5	COG2025:Electron transfer flavoprotein, alpha subunit
5.66405e-09	0.292412	0.933	0.5	2.55392e-05	Group5	COG3440:Predicted restriction endonuclease
5.75661e-09	1.0273	1	1	2.59565e-05	Group5	COG2884:ABC-type ATPase involved in cell division
5.85441e-09	0.909626	1	0.892	2.63975e-05	Group5	COG4657:Na+-translocating ferredoxin:NAD+ oxidoreductase RNF, RnfA subunit
5.98655e-09	0.844431	0.967	0.567	2.69933e-05	Group5	COG5433:Predicted transposase YbfD/YdcC associated with H repeats
6.0857e-09	0.855862	1	0.958	2.74404e-05	Group5	COG1579:Predicted nucleic acid-binding protein, contains Zn-ribbon domain
6.10386e-09	0.343418	0.967	0.683	2.75223e-05	Group5	COG4568:Transcriptional antiterminator Rof (Rho-off)
6.13269e-09	0.799777	1	0.867	2.76523e-05	Group5	COG1480:Membrane-associated HD superfamily phosphohydrolase
6.13269e-09	0.582984	1	0.867	2.76523e-05	Group5	COG3859:Thiamine transporter ThiT
6.14187e-09	0.951536	1	0.825	2.76937e-05	Group5	COG0230:Ribosomal protein L34
6.23969e-09	1.13798	1	0.925	2.81348e-05	Group5	COG0339:Zn-dependent oligopeptidase
6.25608e-09	1.1888	1	0.95	2.82086e-05	Group5	COG1225:Peroxiredoxin
6.32647e-09	0.470771	0.967	0.65	2.8526e-05	Group5	COG3728:Phage terminase, small subunit
6.3975e-09	0.866015	1	0.908	2.88463e-05	Group5	COG1694:NTP pyrophosphatase, house-cleaning of non-canonical NTPs
6.51091e-09	0.870473	1	0.875	2.93577e-05	Group5	COG2026:mRNA-degrading endonuclease RelE, toxin component of the RelBE toxin-antitoxin system
6.56608e-09	1.03181	1	0.9	2.96064e-05	Group5	COG1060:2-iminoacetate synthase ThiH (tyrosine cleavage enzyme, thamine biosynthesis)
6.56608e-09	0.780522	1	0.9	2.96064e-05	Group5	COG4496:Uncharacterized protein YerC
6.82976e-09	0.513896	0.933	0.633	3.07954e-05	Group5	COG3722:DNA-binding transcriptional regulator, MltR family
6.94443e-09	0.901874	1	0.9	3.13124e-05	Group5	COG4659:Na+-translocating ferredoxin:NAD+ oxidoreductase RNF, RnfG subunit
7.1e-09	0.211308	1	0.8	3.20139e-05	Group5	COG4542:Protein involved in propanediol utilization, and related proteins (includes coumermycin biosynthetic...
7.19195e-09	0.565478	1	0.85	3.24285e-05	Group5	COG1390:Archaeal/vacuolar-type H+-ATPase subunit E/Vma4
7.20208e-09	1.01961	1	0.967	3.24742e-05	Group5	COG0352:Thiamine monophosphate synthase
7.20429e-09	1.06451	1	0.992	3.24841e-05	Group5	COG0058:Glucan phosphorylase
7.4388e-09	0.170691	1	0.675	3.35416e-05	Group5	COG3044:Predicted ATPase of the ABC class
7.44292e-09	0.364014	1	0.708	3.35601e-05	Group5	COG5499:Antitoxin component HigA of the HigAB toxin-antitoxin module, contains an N-terminal HTH domain
7.59872e-09	0.912045	1	0.933	3.42626e-05	Group5	COG1738:Uncharacterized PurR-regulated membrane protein YhhQ, DUF165 family
7.65134e-09	0.270868	1	0.792	3.44999e-05	Group5	COG3580:Predicted nucleotide-binding protein, sugar kinase/HSP70/actin superfamily
7.70116e-09	1.16004	1	0.875	3.47245e-05	Group5	COG0836:Mannose-1-phosphate guanylyltransferase
7.83377e-09	1.004	1	1	3.53225e-05	Group5	COG2003:DNA repair protein RadC, contains a helix-hairpin-helix DNA-binding motif
7.9191e-09	0.662048	1	0.875	3.57072e-05	Group5	COG0298:Hydrogenase maturation factor
8.05525e-09	1.07587	1	0.992	3.63211e-05	Group5	COG0622:Predicted phosphodiesterase
8.16908e-09	1.45328	1	0.883	3.68344e-05	Group5	COG0814:Amino acid permease
8.19172e-09	0.901677	1	0.892	3.69365e-05	Group5	COG4658:Na+-translocating ferredoxin:NAD+ oxidoreductase RNF, RnfD subunit
8.19172e-09	0.898931	1	0.892	3.69365e-05	Group5	COG4660:Na+-translocating ferredoxin:NAD+ oxidoreductase RNF, RnfE subunit
8.28256e-09	1.07579	1	0.983	3.73461e-05	Group5	COG2509:Uncharacterized FAD-dependent dehydrogenase
8.51145e-09	0.955359	1	0.958	3.83781e-05	Group5	COG1530:Ribonuclease G or E
8.51661e-09	1.01739	1	1	3.84014e-05	Group5	COG2177:Cell division protein FtsX
8.51925e-09	0.325096	1	0.608	3.84133e-05	Group5	COG4819:Ethanolamine utilization protein EutA, possible chaperonin protecting lyase from inhibition
8.74756e-09	1.05597	1	0.95	3.94427e-05	Group5	COG0386:Glutathione peroxidase, house-cleaning role in reducing lipid peroxides
8.75418e-09	1.11919	1	0.967	3.94726e-05	Group5	COG0860:N-acetylmuramoyl-L-alanine amidase
8.84109e-09	0.34414	1	0.667	3.98645e-05	Group5	COG4680:mRNA-degrading endonuclease (mRNA interferase) HigB, toxic component of the HigAB toxin-antitoxin module
9.14307e-09	0.536804	1	0.833	4.12261e-05	Group5	COG4668:Mannitol/fructose-specific phosphotransferase system, IIA domain
9.25718e-09	0.978288	1	0.992	4.17406e-05	Group5	COG1158:Transcription termination factor Rho
9.27218e-09	0.645819	0.967	0.617	4.18083e-05	Group5	COG3302:DMSO reductase anchor subunit
9.34127e-09	0.785517	1	0.825	4.21198e-05	Group5	COG2152:Predicted glycosyl hydrolase, GH43/DUF377 family
9.8923e-09	1.40417	1	0.875	4.46044e-05	Group5	COG1506:Dipeptidyl aminopeptidase/acylaminoacyl peptidase
9.93405e-09	0.320247	1	0.7	4.47927e-05	Group5	COG3723:Recombinational DNA repair protein RecT
1.0163e-08	0.334589	0.967	0.608	4.58252e-05	Group5	COG4811:Uncharacterized membrane protein YobD, UPF0266 family
1.06327e-08	0.926817	1	1	4.7943e-05	Group5	COG1209:dTDP-glucose pyrophosphorylase
1.09034e-08	0.95498	1	0.933	4.91632e-05	Group5	COG1561:Uncharacterized conserved protein YicC, UPF0701 family
1.13957e-08	0.950899	1	0.883	5.13834e-05	Group5	COG2816:NADH pyrophosphatase NudC, Nudix superfamily
1.14778e-08	0.769787	1	0.842	5.17533e-05	Group5	COG5587:Uncharacterized conserved protein, DUF2461 family
1.16364e-08	0.485459	1	0.867	5.24684e-05	Group5	COG0409:Hydrogenase maturation factor
1.16373e-08	0.784999	1	0.708	5.24726e-05	Group5	COG3765:LPS O-antigen chain length determinant protein, WzzB/FepE family
1.17324e-08	0.815502	1	0.833	5.29016e-05	Group5	COG2138:Sirohydrochlorin ferrochelatase
1.18729e-08	0.759175	1	0.975	5.35351e-05	Group5	COG3688:Predicted RNA-binding protein containing a PIN domain
1.20422e-08	1.0404	1	0.883	5.42983e-05	Group5	COG4804:Predicted nuclease of restriction endonuclease-like (RecB) superfamily, DUF1016 family
1.23787e-08	0.841316	1	0.883	5.58155e-05	Group5	COG1636:Predicted ATPase, Adenine nucleotide alpha hydrolases (AANH) superfamily
1.25469e-08	0.915637	1	1	5.6574e-05	Group5	COG1947:4-diphosphocytidyl-2C-methyl-D-erythritol kinase
1.28431e-08	0.802432	1	0.783	5.79097e-05	Group5	COG2859:Uncharacterized protein
1.28954e-08	0.936494	1	0.975	5.81453e-05	Group5	COG0448:ADP-glucose pyrophosphorylase
1.31916e-08	0.555448	1	0.808	5.94807e-05	Group5	COG2949:Uncharacterized periplasmic protein SanA, affects membrane permeability for vancomycin
1.33784e-08	0.369508	1	0.675	6.03231e-05	Group5	COG5567:Predicted small periplasmic lipoprotein YifL (function unknown0
1.34022e-08	0.654082	1	0.875	6.04303e-05	Group5	COG0309:Hydrogenase maturation factor
1.36216e-08	0.647161	1	0.967	6.14198e-05	Group5	COG4708:Uncharacterized membrane protein
1.38245e-08	0.471812	1	0.8	6.23345e-05	Group5	COG4632:Exopolysaccharide biosynthesis protein related to N-acetylglucosamine-1-phosphodiester alpha-N-acety...
1.42409e-08	0.819907	1	0.892	6.42123e-05	Group5	COG3853:Uncharacterized conserved protein YaaN involved in tellurite resistance
1.43795e-08	1.07513	1	0.95	6.48369e-05	Group5	COG0156:7-keto-8-aminopelargonate synthetase or related enzyme
1.54199e-08	0.868136	1	0.883	6.95284e-05	Group5	COG1169:Isochorismate synthase EntC
1.55515e-08	0.990989	1	0.917	7.01216e-05	Group5	COG2987:Urocanate hydratase
1.5572e-08	0.96429	1	0.925	7.0214e-05	Group5	COG2827:Predicted endonuclease, GIY-YIG superfamily
1.55884e-08	0.840853	1	0.933	7.02881e-05	Group5	COG0419:DNA repair exonuclease SbcCD ATPase subunit
1.60599e-08	0.930014	1	0.992	7.24142e-05	Group5	COG0245:2C-methyl-D-erythritol 2,4-cyclodiphosphate synthase
1.60599e-08	0.916478	1	1	7.24142e-05	Group5	COG0176:Transaldolase
1.61802e-08	0.848485	1	0.867	7.29566e-05	Group5	COG4607:ABC-type enterochelin transport system, periplasmic component
1.63576e-08	0.211199	1	0.658	7.37566e-05	Group5	COG3933:Transcriptional regulatory protein LevR, contains PRD, AAA+ and EIIA domains
1.63676e-08	1.08856	1	0.9	7.38013e-05	Group5	COG5009:Membrane carboxypeptidase/penicillin-binding protein
1.63686e-08	0.348954	0.967	0.692	7.38059e-05	Group5	COG2425:Uncharacterized protein, contains a von Willebrand factor type A (vWA) domain
1.64879e-08	0.970516	1	0.95	7.43439e-05	Group5	COG0479:Succinate dehydrogenase/fumarate reductase, Fe-S protein subunit
1.66285e-08	0.427148	1	0.867	7.49781e-05	Group5	COG3394:Predicted glycoside hydrolase or deacetylase ChbG, UPF0249 family
1.68208e-08	0.815321	1	0.9	7.58448e-05	Group5	COG0371:Glycerol dehydrogenase or related enzyme, iron-containing ADH family
1.69445e-08	0.384547	1	0.692	7.64026e-05	Group5	COG5404:Cell division inhibitor SulA, prevents FtsZ ring assembly
1.70213e-08	0.456369	1	0.858	7.67491e-05	Group5	COG0062:NAD(P)H-hydrate repair enzyme Nnr, NAD(P)H-hydrate epimerase domain
1.74306e-08	0.903661	1	1	7.85944e-05	Group5	COG0077:Prephenate dehydratase
1.76048e-08	0.36009	1	0.708	7.938e-05	Group5	COG3136:Uncharacterized membrane protein, GlpM family
1.78212e-08	0.275535	0.867	0.425	8.0356e-05	Group5	COG4951:Uncharacterized protein
1.79122e-08	1.10586	1	1	8.0766e-05	Group5	COG1180:Pyruvate-formate lyase-activating enzyme
1.81654e-08	1.16732	1	0.883	8.19078e-05	Group5	COG2731:Beta-galactosidase, beta subunit
1.8805e-08	0.377075	1	0.842	8.47919e-05	Group5	COG1691:NCAIR mutase (PurE)-related protein
1.8914e-08	0.916165	1	0.983	8.5283e-05	Group5	COG0326:Molecular chaperone, HSP90 family
1.93654e-08	0.2535	0.9	0.5	8.73184e-05	Group5	COG2994:ACP:hemolysin acyltransferase (hemolysin-activating protein)
1.95829e-08	0.668985	1	0.867	8.82993e-05	Group5	COG3869:Protein-arginine kinase
2.04278e-08	0.350471	1	0.65	9.21088e-05	Group5	COG5435:Uncharacterized protein
2.05049e-08	1.0218	1	0.85	9.24568e-05	Group5	COG2954:CYTH domain, found in class IV adenylate cyclase and various triphosphatases
2.05208e-08	1.10129	1	1	9.25284e-05	Group5	COG1882:Pyruvate-formate lyase
2.05208e-08	0.830555	1	1	9.25284e-05	Group5	COG4591:ABC-type transport system, involved in lipoprotein release, permease component
2.09521e-08	1.29629	1	0.908	9.44732e-05	Group5	COG3250:Beta-galactosidase/beta-glucuronidase
2.10053e-08	0.346466	0.933	0.65	9.47127e-05	Group5	COG4138:ABC-type cobalamin transport system, ATPase component
2.14392e-08	0.788263	1	0.892	9.66693e-05	Group5	COG2309:Leucyl aminopeptidase (aminopeptidase T)
2.16297e-08	0.972356	1	0.942	9.75282e-05	Group5	COG1004:UDP-glucose 6-dehydrogenase
2.16645e-08	0.986429	1	1	9.7685e-05	Group5	COG0792:Predicted endonuclease distantly related to archaeal Holliday junction resolvase
2.20775e-08	0.99249	1	0.9	9.95475e-05	Group5	COG0579:L-2-hydroxyglutarate oxidase LhgO
2.22369e-08	1.24061	1	0.95	0.000100266	Group5	COG0842:ABC-type multidrug transport system, permease component
2.33863e-08	0.876917	1	0.917	0.000105449	Group5	COG3142:Copper homeostasis protein CutC
2.34021e-08	0.34538	0.933	0.642	0.00010552	Group5	COG3266:Cell division protein DamX, binds to the septal ring, contains C-terminal SPOR domain
2.39441e-08	1.04311	1	0.9	0.000107964	Group5	COG1033:Predicted exporter protein, RND superfamily
2.40075e-08	0.356446	1	0.842	0.00010825	Group5	COG1606:ATP-utilizing enzyme, PP-loop superfamily
2.40871e-08	0.227128	0.967	0.408	0.000108609	Group5	COG4367:Uncharacterized protein
2.4601e-08	0.302685	1	0.667	0.000110926	Group5	COG4735:Uncharacterized protein YaaW, UPF0174 family
2.47762e-08	0.70459	1	0.95	0.000111716	Group5	COG3404:Formiminotetrahydrofolate cyclodeaminase
2.49909e-08	0.739314	1	0.867	0.000112684	Group5	COG0709:Selenophosphate synthase
2.5368e-08	0.490608	0.967	0.667	0.000114385	Group5	COG2306:Predicted RNA-binding protein, associated with RNAse of E/G family
2.54183e-08	1.03926	1	0.933	0.000114611	Group5	COG0423:Glycyl-tRNA synthetase (class II)
2.58074e-08	0.13371	0.967	0.383	0.000116366	Group5	COG1812:Archaeal S-adenosylmethionine synthetase
2.59636e-08	0.932956	1	0.9	0.00011707	Group5	COG3808:Na+ or H+-translocating membrane pyrophosphatase
2.61604e-08	0.871659	1	0.958	0.000117957	Group5	COG2183:Transcriptional accessory protein Tex/SPT6
2.63467e-08	0.30589	1	0.733	0.000118797	Group5	COG3732:Phosphotransferase system sorbitol-specific component IIBC
2.67878e-08	0.579855	0.933	0.675	0.000120786	Group5	COG4533:DNA-binding transcriptional regulator SgrR of sgrS sRNA, contains a MarR-type HTH domain and a periplasmic-type solute-binding domain
2.69566e-08	0.46898	1	0.692	0.000121547	Group5	COG5562:Uncharacterized conserved protein YbcV, DUF1398 family
2.72302e-08	0.36241	0.967	0.717	0.000122781	Group5	COG1025:Secreted/periplasmic Zn-dependent peptidases, insulinase-like
2.72699e-08	0.95429	1	0.883	0.00012296	Group5	COG4942:Septal ring factor EnvC, activator of murein hydrolases AmiA and AmiB
2.7729e-08	0.685701	1	0.858	0.00012503	Group5	COG3275:Sensor histidine kinase, LytS/YehU family
2.82443e-08	0.614753	1	0.917	0.000127353	Group5	COG1687:Branched-chain amino acid transport protein AzlD
2.89148e-08	0.991075	1	0.9	0.000130377	Group5	COG0005:Purine nucleoside phosphorylase
2.90567e-08	0.268564	0.933	0.55	0.000131017	Group5	COG5519:Uncharcterized protein, DUF927 family
2.9374e-08	0.83237	1	0.867	0.000132448	Group5	COG4605:ABC-type enterochelin transport system, permease component
2.96369e-08	0.894802	1	0.892	0.000133633	Group5	COG2035:Uncharacterized membrane protein
3.06169e-08	0.394288	1	0.7	0.000138052	Group5	COG4615:ABC-type siderophore export system, fused ATPase and permease components
3.09944e-08	1.23182	1	0.867	0.000139754	Group5	COG3669:Alpha-L-fucosidase
3.14857e-08	0.873937	1	0.925	0.000141969	Group5	COG1297:Uncharacterized membrane protein, oligopeptide transporter (OPT) family
3.15423e-08	1.01866	1	0.942	0.000142224	Group5	COG0535:Radical SAM superfamily enzyme, MoaA/NifB/PqqE/SkfB family
3.16012e-08	0.47141	0.933	0.667	0.00014249	Group5	COG4592:ABC-type Fe2+-enterobactin transport system, periplasmic component
3.18536e-08	0.262976	0.967	0.6	0.000143628	Group5	COG5546:Uncharacterized membrane protein
3.19215e-08	0.421815	1	0.825	0.000143934	Group5	COG5412:Phage-related protein
3.21104e-08	0.550724	1	0.833	0.000144786	Group5	COG2977:4'-phosphopantetheinyl transferase EntD (siderophore biosynthesis)
3.23986e-08	1.07331	1	0.942	0.000146085	Group5	COG1043:Acyl-[acyl carrier protein]--UDP-N-acetylglucosamine O-acyltransferase
3.24495e-08	0.996054	1	1	0.000146315	Group5	COG0546:Phosphoglycolate phosphatase, HAD superfamily
3.44993e-08	0.831071	1	0.867	0.000155557	Group5	COG4606:ABC-type enterochelin transport system, permease component
3.45074e-08	0.305578	1	0.75	0.000155594	Group5	COG3730:Phosphotransferase system sorbitol-specific component IIC
3.51599e-08	0.907979	1	1	0.000158536	Group5	COG0287:Prephenate dehydrogenase
3.6537e-08	0.369748	1	0.683	0.000164745	Group5	COG4806:L-rhamnose isomerase
3.6794e-08	0.776734	1	0.9	0.000165904	Group5	COG4695:Phage portal protein BeeE
3.70299e-08	0.900202	1	0.942	0.000166968	Group5	COG0611:Thiamine monophosphate kinase
3.75021e-08	0.913257	1	0.875	0.000169097	Group5	COG3150:Predicted esterase YcpF, UPF0227 family
3.78538e-08	0.387513	1	0.758	0.000170683	Group5	COG4825:Uncharacterized membrane-anchored protein
3.80894e-08	0.942288	1	1	0.000171745	Group5	COG0232:dGTP triphosphohydrolase
3.88794e-08	0.371941	1	0.758	0.000175307	Group5	COG4874:Uncharacterized protein
3.90569e-08	1.16337	1	0.942	0.000176108	Group5	COG4775:Outer membrane protein assembly factor BamA
3.90569e-08	1.01475	1	0.942	0.000176108	Group5	COG1408:Predicted phosphohydrolase, MPP superfamily
3.91067e-08	0.594684	1	0.967	0.000176332	Group5	COG4509:Uncharacterized protein
3.91175e-08	0.840989	1	1	0.000176381	Group5	COG0078:Ornithine carbamoyltransferase
3.96702e-08	0.828485	1	0.883	0.000178873	Group5	COG2871:Na+-transporting NADH:ubiquinone oxidoreductase, subunit NqrF
4.03354e-08	1.03445	1	0.858	0.000181873	Group5	COG4129:Uncharacterized membrane protein YgaE, UPF0421/DUF939 family
4.03523e-08	0.291699	0.933	0.6	0.000181949	Group5	COG4136:ABC-type uncharacterized transport system YnjBCD, ATPase component
4.03523e-08	0.291689	0.933	0.6	0.000181949	Group5	COG4135:ABC-type uncharacterized transport system YnjBCD, permease component
4.0622e-08	0.901477	1	0.875	0.000183165	Group5	COG1748:Saccharopine dehydrogenase, NADP-dependent
4.12322e-08	0.861494	1	0.958	0.000185916	Group5	COG0213:Thymidine phosphorylase
4.14624e-08	0.496063	1	0.717	0.000186954	Group5	COG3961:TPP-dependent 2-oxoacid decarboxylase, includes indolepyruvate decarboxylase
4.15789e-08	0.94623	1	0.867	0.000187479	Group5	COG2166:Sulfur transfer protein SufE, Fe-S center assembly
4.26152e-08	0.321591	1	0.692	0.000192152	Group5	COG2015:Alkyl sulfatase BDS1 and related hydrolases, metallo-beta-lactamase superfamily
4.31647e-08	0.849028	1	0.9	0.000194629	Group5	COG1494:Fructose-1,6-bisphosphatase/sedoheptulose 1,7-bisphosphatase or related protein
4.33086e-08	0.798485	1	0.917	0.000195279	Group5	COG2184:Fido, protein-threonine AMPylation domain
4.33086e-08	0.468983	1	0.917	0.000195279	Group5	COG3069:C4-dicarboxylate transporter
4.34052e-08	0.942605	1	0.933	0.000195714	Group5	COG1346:Putative effector of murein hydrolase
4.37703e-08	0.342324	0.967	0.7	0.00019736	Group5	COG3776:Uncharacterized conserved protein YhhL, DUF1145 family
4.45903e-08	0.385063	1	0.7	0.000201058	Group5	COG3160:Regulator of sigma D
4.46628e-08	0.943431	1	0.967	0.000201385	Group5	COG1534:RNA-binding protein YhbY
4.56569e-08	0.603788	1	0.842	0.000205867	Group5	COG2327:Polysaccharide pyruvyl transferase family protein WcaK
4.5875e-08	0.997609	1	1	0.00020685	Group5	COG2860:Uncharacterized membrane protein YeiH
4.5875e-08	0.979461	1	1	0.00020685	Group5	COG0079:Histidinol-phosphate/aromatic aminotransferase or cobyric acid decarboxylase
4.60648e-08	0.837483	1	0.858	0.000207706	Group5	COG3314:Uncharacterized membrane protein YjiH, contains nucleoside recognition GATE domain
4.71062e-08	0.960457	1	1	0.000212402	Group5	COG0817:Holliday junction resolvasome RuvABC endonuclease subunit
4.78905e-08	0.691786	1	0.892	0.000215938	Group5	COG3835:Sugar diacid utilization regulator
4.83045e-08	0.379211	1	0.7	0.000217805	Group5	COG3141:dsDNA-binding SOS-regulon protein, induction by DNA damage requires cAMP
4.83561e-08	0.917591	1	0.967	0.000218038	Group5	COG0281:Malic enzyme
4.87519e-08	0.825867	1	0.867	0.000219822	Group5	COG4604:ABC-type enterochelin transport system, ATPase component
4.96653e-08	0.970542	1	1	0.000223941	Group5	COG0606:Predicted ATPase with chaperone activity
4.96653e-08	0.750389	1	1	0.000223941	Group5	COG0735:Fe2+ or Zn2+ uptake regulation protein
5.04918e-08	1.23637	1	0.892	0.000227668	Group5	COG4771:Outer membrane receptor for ferrienterochelin and colicins
5.09463e-08	0.970829	1	0.95	0.000229717	Group5	COG0053:Divalent metal cation (Fe/Co/Zn/Cd) transporter
5.0996e-08	1.02724	1	0.85	0.000229941	Group5	COG3525:N-acetyl-beta-hexosaminidase
5.23589e-08	0.825025	1	1	0.000236086	Group5	COG1088:dTDP-D-glucose 4,6-dehydratase
5.33426e-08	0.954626	1	0.9	0.000240522	Group5	COG0780:NADPH-dependent 7-cyano-7-deazaguanine reductase QueF, C-terminal domain, T-fold superfamily
5.35115e-08	0.401004	1	0.725	0.000241283	Group5	COG3155:Enhancing lycopene biosynthesis protein 2
5.37292e-08	0.943078	1	0.958	0.000242265	Group5	COG1380:Putative effector of murein hydrolase LrgA, UPF0299 family
5.39295e-08	0.153117	0.933	0.558	0.000243168	Group5	COG4694:Wobble nucleotide-excising tRNase
5.51417e-08	1.01788	1	0.95	0.000248634	Group5	COG1951:Tartrate dehydratase alpha subunit/Fumarate hydratase class I, N-terminal domain
5.51939e-08	0.928105	1	1	0.00024887	Group5	COG1546:Nicotinamide mononucleotide (NMN) deamidase PncC
5.59733e-08	0.814985	1	0.883	0.000252384	Group5	COG2715:Spore maturation protein SpmA (function unknown)
5.64111e-08	0.647433	1	0.842	0.000254358	Group5	COG4822:Cobalamin biosynthesis protein CbiK, Co2+ chelatase
5.65809e-08	0.894154	1	0.942	0.000255123	Group5	COG0320:Lipoate synthase
5.66131e-08	0.877639	1	0.95	0.000255268	Group5	COG0603:7-cyano-7-deazaguanine synthase (queuosine biosynthesis)
5.78934e-08	0.394858	1	0.675	0.000261041	Group5	COG3456:Predicted component of the type VI protein secretion system, contains a FHA domain
5.94874e-08	0.575467	1	0.725	0.000268229	Group5	COG5645:Uncharacterized conserved protein YceK
5.95922e-08	0.869714	1	0.933	0.000268701	Group5	COG1778:3-deoxy-D-manno-octulosonate 8-phosphate phosphatase KdsC and related HAD superfamily phosphatases
5.9671e-08	0.912785	1	0.95	0.000269056	Group5	COG0794:D-arabinose 5-phosphate isomerase GutQ
6.07192e-08	0.601189	1	0.892	0.000273783	Group5	COG2088:DNA-binding protein SpoVG, cell septation regulator
6.07366e-08	0.354832	1	0.775	0.000273861	Group5	COG1969:Ni,Fe-hydrogenase I cytochrome b subunit
6.13005e-08	0.902702	1	0.967	0.000276404	Group5	COG0509:Glycine cleavage system H protein (lipoate-binding)
6.16076e-08	0.719819	1	0.658	0.000277789	Group5	COG4733:Phage-related protein, tail component
6.24659e-08	1.16133	1	0.9	0.000281659	Group5	COG4206:Outer membrane cobalamin receptor protein
6.28531e-08	0.981536	1	0.942	0.000283405	Group5	COG0466:ATP-dependent Lon protease, bacterial type
6.45598e-08	0.88036	1	0.95	0.0002911	Group5	COG0083:Homoserine kinase
6.4635e-08	0.626355	1	0.85	0.000291439	Group5	COG1437:Adenylate cyclase class IV, CYTH domain (includes archaeal enzymes of unknown function)
6.5316e-08	0.434456	1	0.733	0.00029451	Group5	COG4580:Maltoporin (phage lambda and maltose receptor)
6.7459e-08	0.630713	1	0.833	0.000304172	Group5	COG1838:Tartrate dehydratase beta subunit/Fumarate hydratase class I, C-terminal domain
6.97445e-08	0.450382	1	0.933	0.000314478	Group5	COG1203:CRISPR/Cas system-associated endonuclease/helicase Cas3
7.17523e-08	0.916471	1	0.992	0.000323531	Group5	COG0574:Phosphoenolpyruvate synthase/pyruvate phosphate dikinase
7.29414e-08	1.02186	1	0.892	0.000328893	Group5	COG3451:Type IV secretory pathway, VirB4 component
7.34395e-08	0.423031	1	0.725	0.000331139	Group5	COG0417:DNA polymerase elongation subunit (family B)
7.38367e-08	0.306733	0.967	0.592	0.00033293	Group5	COG4812:Ethanolamine utilization cobalamin adenosyltransferase
7.54243e-08	0.339753	0.933	0.583	0.000340088	Group5	COG5544:Uncharacterized conserved protein YfiM, DUF2279 family
7.6909e-08	0.556395	1	0.8	0.000346783	Group5	COG0374:Ni,Fe-hydrogenase I large subunit
7.75957e-08	1.05457	1	1	0.000349879	Group5	COG2197:DNA-binding response regulator, NarL/FixJ family, contains REC and HTH domains
7.76253e-08	0.565312	1	0.85	0.000350012	Group5	COG2856:Zn-dependent peptidase ImmA, M78 family
7.84719e-08	0.840315	1	0.875	0.00035383	Group5	COG1089:GDP-D-mannose dehydratase
7.89439e-08	0.547033	1	0.8	0.000355958	Group5	COG4487:Uncharacterized protein
7.90729e-08	0.455512	1	0.708	0.00035654	Group5	COG3283:Transcriptional regulator of aromatic amino acids metabolism
8.14014e-08	0.330068	0.967	0.725	0.000367039	Group5	COG3783:Soluble cytochrome b562
8.16691e-08	1.282	1	0.95	0.000368246	Group5	COG0738:Fucose permease
8.16691e-08	0.857362	1	0.95	0.000368246	Group5	COG1600:Epoxyqueuosine reductase QueG (queuosine biosynthesis)
8.17015e-08	0.947151	1	0.958	0.000368392	Group5	COG1937:DNA-binding transcriptional regulator, FrmR family
8.36287e-08	0.305839	1	0.758	0.000377082	Group5	COG2221:Dissimilatory sulfite reductase (desulfoviridin), alpha and beta subunits
8.5839e-08	0.542588	1	0.758	0.000387048	Group5	COG5339:Uncharacterized conserved protein YdgA, DUF945 family
8.59914e-08	0.481295	1	0.808	0.000387735	Group5	COG3426:Butyrate kinase
8.81785e-08	0.876676	1	0.933	0.000397597	Group5	COG0496:Broad specificity polyphosphatase and 5'/3'-nucleotidase SurE
8.90914e-08	0.302858	1	0.867	0.000401713	Group5	COG4717:Uncharacterized protein YhaN
8.92179e-08	0.537801	1	0.792	0.000402284	Group5	COG3208:Surfactin synthase thioesterase subunit
8.92179e-08	0.319269	0.967	0.8	0.000402284	Group5	COG1924:Activator of 2-hydroxyglutaryl-CoA dehydratase (HSP70-class ATPase domain)
9.03361e-08	0.504532	1	0.842	0.000407326	Group5	COG3584:3D (Asp-Asp-Asp) domain
9.06132e-08	0.451847	1	0.95	0.000408575	Group5	COG4980:Gas vesicle protein
9.22938e-08	0.555249	1	0.8	0.000416153	Group5	COG1740:Ni,Fe-hydrogenase I small subunit
9.23838e-08	0.970196	1	0.9	0.000416559	Group5	COG2942:Mannose or cellobiose epimerase, N-acyl-D-glucosamine 2-epimerase family
9.30161e-08	0.344149	0.933	0.692	0.00041941	Group5	COG3013:Uncharacterized protein YfbU, UPF0304 family
9.70987e-08	0.698082	1	0.892	0.000437818	Group5	COG1275:Tellurite resistance protein TehA and related permeases
9.74645e-08	1.0328	1	0.908	0.000439468	Group5	COG1232:Protoporphyrinogen oxidase
9.75349e-08	0.10198	0.933	0.433	0.000439785	Group5	COG5561:Predicted metal-binding protein
9.79858e-08	0.340864	0.967	0.742	0.000441818	Group5	COG3076:Regulator of RNase E activity RraB
9.80258e-08	0.859775	1	0.992	0.000441998	Group5	COG0821:4-hydroxy-3-methylbut-2-en-1-yl diphosphate synthase IspG/GcpE
9.92676e-08	0.399252	1	0.733	0.000447598	Group5	COG3072:Adenylate cyclase
9.96652e-08	0.313514	0.967	0.708	0.000449391	Group5	COG4650:Sigma54-dependent transcription regulator containing an AAA-type ATPase domain and a DNA-binding domain
1.00654e-07	0.651608	1	0.85	0.000453851	Group5	COG4679:Phage-related protein
1.01807e-07	0.39355	1	0.75	0.000459046	Group5	COG3529:Predicted nucleic-acid-binding protein, contains Zn-ribbon domain
1.02012e-07	0.63612	1	0.883	0.000459973	Group5	COG1489:DNA-binding protein, stimulates sugar fermentation
1.0313e-07	0.304803	0.867	0.467	0.000465014	Group5	COG5660:Predicted anti-sigma-YlaC factor YlaD, contains Zn-finger domain
1.03227e-07	0.738857	1	1	0.000465452	Group5	COG2235:Arginine deiminase
1.05366e-07	0.367334	1	0.708	0.000475095	Group5	COG3251:Uncharacterized conserved protein YbdZ, MbtH family
1.07369e-07	0.257678	1	0.65	0.000484128	Group5	COG4357:Uncharacterized protein, contains Zn-finger domain of CHY type
1.08695e-07	0.746232	1	0.992	0.000490107	Group5	COG2388:Predicted acetyltransferase, GNAT superfamily
1.11531e-07	0.740394	1	0.983	0.000502891	Group5	COG4198:Uncharacterized conserved protein, DUF1015 family
1.11962e-07	0.320964	0.967	0.6	0.000504837	Group5	COG5518:Bacteriophage capsid portal protein
1.12742e-07	0.325422	0.967	0.667	0.000508355	Group5	COG3130:Ribosome modulation factor
1.12984e-07	0.353699	1	0.692	0.000509445	Group5	COG5487:Uncharacterized membrane protein YtjA, UPF0391 family
1.13105e-07	0.64142	1	0.883	0.000509992	Group5	COG5496:Predicted thioesterase
1.17195e-07	0.404831	1	0.758	0.00052843	Group5	COG3272:Uncharacterized conserved protein YbgA, DUF1722 family
1.17257e-07	0.975833	1	0.942	0.000528712	Group5	COG1773:Rubredoxin
1.1748e-07	0.384563	1	0.742	0.000529719	Group5	COG4576:Carboxysome shell and ethanolamine utilization microcompartment protein CcmK/EutM
1.19896e-07	0.465731	1	0.683	0.000540611	Group5	COG4763:Uncharacterized membrane protein YcfT
1.20485e-07	0.888918	1	0.992	0.000543266	Group5	COG1918:Fe2+ transport system protein FeoA
1.23097e-07	0.946231	1	0.917	0.000555045	Group5	COG1512:Uncharacterized membrane protein YgcG, contains a TPM-fold domain
1.2324e-07	0.677413	1	0.925	0.000555687	Group5	COG1139:L-lactate utilization protein LutB, contains a ferredoxin-type domain
1.23705e-07	0.768218	1	0.742	0.000557786	Group5	COG3710:DNA-binding winged helix-turn-helix (wHTH) domain
1.24204e-07	0.839946	1	0.858	0.000560035	Group5	COG2957:Agmatine/peptidylarginine deiminase
1.24639e-07	0.718483	1	0.867	0.000561997	Group5	COG1038:Pyruvate carboxylase
1.24702e-07	0.407531	1	0.767	0.000562282	Group5	COG4145:Na+/panthothenate symporter
1.26445e-07	1.36547	1	0.925	0.000570139	Group5	COG1629:Outer membrane receptor proteins, mostly Fe transport
1.26721e-07	0.461202	1	0.95	0.000571384	Group5	COG3623:L-ribulose-5-phosphate 3-epimerase UlaE
1.26834e-07	0.863425	1	1	0.000571897	Group5	COG1496:Copper oxidase (laccase) domain
1.26834e-07	0.824146	1	0.992	0.000571897	Group5	COG1092:23S rRNA G2069 N7-methylase RlmK or C1962 C5-methylase RlmI
1.28275e-07	0.619819	1	0.875	0.000578393	Group5	COG4465:GTP-sensing pleiotropic transcriptional regulator CodY
1.28602e-07	0.499039	0.933	0.708	0.000579868	Group5	COG3054:Predicted transcriptional regulator
1.2985e-07	0.766165	1	0.933	0.000585493	Group5	COG0393:Uncharacterized conserved protein YbjQ, UPF0145 family
1.30013e-07	0.953567	1	0.95	0.000586228	Group5	COG0074:Succinyl-CoA synthetase, alpha subunit
1.3013e-07	0.7969	1	1	0.000586754	Group5	COG0031:Cysteine synthase
1.30155e-07	0.381249	1	0.725	0.000586871	Group5	COG4577:Carboxysome shell and ethanolamine utilization microcompartment protein CcmL/EutN
1.33388e-07	0.914526	1	0.95	0.000601446	Group5	COG0502:Biotin synthase or related enzyme
1.35065e-07	0.337348	0.933	0.733	0.000609006	Group5	COG4833:Predicted alpha-1,6-mannanase, GH76 family
1.36203e-07	0.792801	1	0.908	0.000614139	Group5	COG3663:G:T/U-mismatch repair DNA glycosylase
1.38587e-07	0.358952	1	0.717	0.000624888	Group5	COG3787:Uncharacterized conserved protein YhbP, UPF0306 family
1.40012e-07	0.323051	1	0.683	0.000631316	Group5	COG3192:Ethanolamine transporter EutH, required for ethanolamine utilization at low pH
1.40334e-07	0.411243	1	0.758	0.000632768	Group5	COG3089:Uncharacterized conserved protein YheU, UPF0270 family
1.41683e-07	0.506712	1	0.867	0.00063885	Group5	COG2870:ADP-heptose synthase, bifunctional sugar kinase/adenylyltransferase
1.45431e-07	0.360172	1	0.667	0.000655746	Group5	COG3435:Gentisate 1,2-dioxygenase
1.47437e-07	0.807204	1	0.925	0.000664792	Group5	COG1585:Membrane protein implicated in regulation of membrane protease activity
1.47812e-07	0.558292	1	0.958	0.000666482	Group5	COG1026:Zn-dependent peptidase, M16 (insulinase) family
1.5234e-07	0.135594	0.967	0.508	0.000686901	Group5	COG1839:Adenosine/AMP kinase
1.57292e-07	0.578993	1	0.792	0.000709228	Group5	COG0639:Diadenosine tetraphosphatase ApaH/serine/threonine protein phosphatase, PP2A family
1.60633e-07	0.534435	1	0.817	0.000724295	Group5	COG3910:Predicted ATPase
1.60972e-07	0.7081	1	0.867	0.000725824	Group5	COG2091:Phosphopantetheinyl transferase
1.63412e-07	0.837954	1	0.933	0.000736825	Group5	COG1663:Tetraacyldisaccharide-1-P 4'-kinase
1.63635e-07	0.411679	1	0.758	0.00073783	Group5	COG3417:Outer membrane lipoprotein LpoB, binds and activates PBP1b
1.63635e-07	0.327903	1	0.758	0.00073783	Group5	COG3059:Uncharacterized membrane protein YkgB
1.63717e-07	0.866291	1	0.967	0.000738201	Group5	COG1932:Phosphoserine aminotransferase
1.63717e-07	0.846093	1	0.967	0.000738201	Group5	COG0137:Argininosuccinate synthase
1.67977e-07	0.823087	1	0.992	0.000757408	Group5	COG0414:Panthothenate synthetase
1.69379e-07	0.852886	1	0.867	0.000763728	Group5	COG1443:Isopentenyldiphosphate isomerase
1.69799e-07	0.386659	1	0.792	0.000765624	Group5	COG3301:Formate-dependent nitrite reductase, membrane component NrfD
1.7267e-07	0.376905	0.967	0.75	0.000778569	Group5	COG3015:Uncharacterized lipoprotein NlpE involved in copper resistance
1.75758e-07	0.845461	1	0.908	0.000792494	Group5	COG2878:Na+-translocating ferredoxin:NAD+ oxidoreductase RNF, RnfB subunit
1.7713e-07	0.456032	1	0.742	0.000798679	Group5	COG3081:Nucleoid-associated protein YejK (function unknown)
1.80945e-07	0.182942	0.967	0.717	0.000815879	Group5	COG3677:Transposase
1.85763e-07	0.87188	1	0.95	0.000837605	Group5	COG0663:Carbonic anhydrase or acetyltransferase, isoleucine patch superfamily
1.85925e-07	0.988603	1	0.992	0.000838338	Group5	COG0011:Uncharacterized conserved protein YqgV, UPF0045/DUF77 family
1.86846e-07	0.895287	1	0.858	0.000842491	Group5	COG1106:ATPase/GTPase, AAA15 family
1.8798e-07	1.16516	1	0.792	0.0008476	Group5	COG4652:Uncharacterized protein
1.90694e-07	0.887054	1	1	0.000859841	Group5	COG1897:Homoserine trans-succinylase
1.90694e-07	0.824918	1	0.992	0.000859841	Group5	COG0512:Anthranilate/para-aminobenzoate synthase component II
1.95411e-07	0.811897	1	0.95	0.000881108	Group5	COG0117:Pyrimidine deaminase domain of riboflavin biosynthesis protein RibD
1.99768e-07	0.890882	1	0.917	0.000900755	Group5	COG2315:Predicted DNA-binding protein with 'double-wing' structural motif, MmcQ/YjbR family
2.0049e-07	0.640494	1	0.958	0.000904008	Group5	COG0269:3-keto-L-gulonate-6-phosphate decarboxylase
2.06322e-07	0.407117	1	0.742	0.000930306	Group5	COG3105:Uncharacterized membrane-anchored protein YhcB, DUF1043 family
2.09215e-07	0.531547	1	0.658	0.000943352	Group5	COG3204:Uncharacterized protein YjiK
2.10948e-07	0.255975	0.967	0.633	0.000951163	Group5	COG3055:N-acetylneuraminic acid mutarotase
2.12756e-07	0.952504	1	0.867	0.000959318	Group5	COG1020:Non-ribosomal peptide synthetase component F
2.13628e-07	0.449808	0.967	0.692	0.000963247	Group5	COG4682:Uncharacterized membrane protein YiaA
2.1496e-07	0.498822	1	0.8	0.000969255	Group5	COG2603:tRNA 2-selenouridine synthase SelU, contains rhodanese domain
2.15699e-07	0.302548	0.967	0.592	0.000972587	Group5	COG4865:Glutamate mutase epsilon subunit
2.17459e-07	0.47767	1	0.858	0.000980521	Group5	COG4866:Uncharacterized protein
2.17834e-07	0.352789	0.967	0.683	0.000982213	Group5	COG2992:Uncharacterized FlgJ-related protein
2.2178e-07	0.630896	1	0.958	0.00100001	Group5	COG1259:Bifunctional DNase/RNase
2.23917e-07	0.132378	1	0.7	0.00100964	Group5	COG3950:Predicted ATP-binding protein involved in virulence
2.26316e-07	1.08437	1	0.908	0.00102046	Group5	COG1085:Galactose-1-phosphate uridylyltransferase
2.27233e-07	0.889358	1	0.942	0.00102459	Group5	COG0739:Murein DD-endopeptidase MepM and murein hydrolase activator NlpD, contain LysM domain
2.27838e-07	0.667996	1	0.85	0.00102732	Group5	COG0375:Zn finger protein HypA/HybF (possibly regulating hydrogenase expression)
2.28311e-07	0.41191	1	0.742	0.00102945	Group5	COG3098:Uncharacterized conserved protein YqcC, DUF446 family
2.28601e-07	0.300124	0.867	0.533	0.00103076	Group5	COG5479:Uncharacterized conserved protein, contains LGFP repeats
2.30148e-07	0.729639	1	0.875	0.00103774	Group5	COG2956:Lipopolysaccharide biosynthesis regulator YciM, contains six TPR domains and a predicted metal-binding C-terminal domain
2.32664e-07	0.724676	1	0.842	0.00104908	Group5	COG1904:Glucuronate isomerase
2.34153e-07	0.330131	1	0.742	0.00105579	Group5	COG3945:Hemerythrin-like domain
2.37204e-07	0.4001	1	0.733	0.00106955	Group5	COG3726:Uncharacterized membrane protein affecting hemolysin expression
2.38878e-07	0.224154	0.5	0.1	0.0010771	Group5	COG4693:Oxidoreductase (NAD-binding), involved in siderophore biosynthesis
2.39283e-07	0.98246	1	0.992	0.00107893	Group5	COG0214:Pyridoxal biosynthesis lyase PdxS
2.41846e-07	0.420533	1	0.767	0.00109048	Group5	COG3248:Nucleoside-specific outer membrane channel protein Tsx
2.45362e-07	0.596203	1	0.983	0.00110634	Group5	COG2103:N-acetylmuramic acid 6-phosphate (MurNAc-6-P) etherase
2.45368e-07	0.927445	1	1	0.00110636	Group5	COG0560:Phosphoserine phosphatase
2.50588e-07	0.905651	1	0.917	0.0011299	Group5	COG1047:FKBP-type peptidyl-prolyl cis-trans isomerase 2
2.51257e-07	0.862034	1	0.942	0.00113292	Group5	COG1966:Carbon starvation protein CstA
2.56342e-07	0.35965	0.967	0.7	0.00115584	Group5	COG0551:ssDNA-binding Zn-finger and Zn-ribbon domains of topoisomerase 1
2.62371e-07	0.37574	1	0.733	0.00118303	Group5	COG5633:Uncharacterized conserved protein YcfL
2.66357e-07	0.718352	1	0.817	0.001201	Group5	COG0680:Ni,Fe-hydrogenase maturation factor
2.68555e-07	0.749781	0.967	0.625	0.00121091	Group5	COG5464:Predicted transposase YdaD
2.7123e-07	0.776747	1	0.983	0.00122298	Group5	COG0761:4-Hydroxy-3-methylbut-2-enyl diphosphate reductase IspH
2.76069e-07	0.510162	1	0.833	0.00124479	Group5	COG1312:D-mannonate dehydratase
2.76069e-07	0.365952	1	0.833	0.00124479	Group5	COG3617:Prophage antirepressor
2.79174e-07	0.732772	1	0.783	0.00125879	Group5	COG3604:Transcriptional regulator containing GAF, AAA-type ATPase, and DNA-binding Fis domains
2.79545e-07	0.73082	1	0.858	0.00126047	Group5	COG3758:Various environmental stresses-induced protein Ves (function unknown)
2.83063e-07	0.856152	1	0.833	0.00127633	Group5	COG3591:V8-like Glu-specific endopeptidase
2.83541e-07	0.90518	0.967	0.7	0.00127848	Group5	COG1142:Fe-S-cluster-containing hydrogenase component 2
2.915e-07	0.932479	1	0.925	0.00131437	Group5	COG2986:Histidine ammonia-lyase
2.91952e-07	0.791018	1	0.942	0.00131641	Group5	COG1212:CMP-2-keto-3-deoxyoctulosonic acid synthetase
2.921e-07	0.928874	1	0.95	0.00131708	Group5	COG1560:Lauroyl/myristoyl acyltransferase
2.99326e-07	1.01688	1	0.942	0.00134966	Group5	COG2145:Hydroxyethylthiazole kinase, sugar kinase family
2.99326e-07	0.814789	1	0.942	0.00134966	Group5	COG0763:Lipid A disaccharide synthetase
3.01115e-07	0.511755	1	0.725	0.00135773	Group5	COG3260:Ni,Fe-hydrogenase III small subunit
3.07763e-07	0.61629	1	0.85	0.0013877	Group5	COG3276:Selenocysteine-specific translation elongation factor
3.10312e-07	0.167955	1	0.675	0.0013992	Group5	COG4701:Uncharacterized protein
3.14776e-07	0.960873	1	0.95	0.00141933	Group5	COG1009:NADH:ubiquinone oxidoreductase subunit 5 (chain L)/Multisubunit Na+/H+ antiporter, MnhA subunit
3.15034e-07	0.931435	1	0.983	0.00142049	Group5	COG3004:Na+/H+ antiporter NhaA
3.21273e-07	0.796072	1	0.908	0.00144862	Group5	COG4105:Outer membrane protein assembly factor BamD, BamD/ComL family
3.28779e-07	0.511223	1	0.733	0.00148247	Group5	COG3261:Ni,Fe-hydrogenase III large subunit
3.30439e-07	1.14738	1	0.933	0.00148995	Group5	COG2059:Chromate transport protein ChrA
3.3831e-07	0.29733	0.9	0.517	0.00152544	Group5	COG5475:Uncharacterized conserved protein YodC, DUF2158 family
3.38763e-07	0.229011	0.9	0.383	0.00152748	Group5	COG4408:Uncharacterized protein
3.49836e-07	0.363469	1	0.725	0.00157741	Group5	COG3126:Uncharacterized lipoprotein YbaY
3.5e-07	0.137863	1	0.633	0.00157815	Group5	COG5298:Uncharacterized protein YdaL
3.50486e-07	0.50794	1	0.817	0.00158034	Group5	COG3340:Peptidase E
3.52228e-07	0.699171	1	0.792	0.00158819	Group5	COG5525:Phage terminase, large subunit GpA
3.56217e-07	0.462673	1	0.942	0.00160618	Group5	COG5547:Uncharacterized membrane protein
3.56395e-07	0.83924	1	0.95	0.00160699	Group5	COG0045:Succinyl-CoA synthetase, beta subunit
3.65334e-07	0.897127	1	0.95	0.00164729	Group5	COG3568:Metal-dependent hydrolase, endonuclease/exonuclease/phosphatase family
3.74302e-07	0.786816	1	0.942	0.00168773	Group5	COG1519:3-deoxy-D-manno-octulosonic-acid transferase
3.76518e-07	0.67819	1	0.783	0.00169772	Group5	COG2944:DNA-binding transcriptional regulator YiaG, XRE-type HTH domain
3.81088e-07	0.484583	1	0.75	0.00171832	Group5	COG3148:Uncharacterized conserved protein YfiP, DTW domain
3.81776e-07	0.398591	1	0.733	0.00172143	Group5	COG3056:Uncharacterized lipoprotein YajG
3.83674e-07	0.821653	1	0.942	0.00172999	Group5	COG2008:Threonine aldolase
3.83865e-07	0.790689	1	0.95	0.00173085	Group5	COG1267:Phosphatidylglycerophosphatase A
3.86145e-07	0.266259	0.933	0.658	0.00174113	Group5	COG0430:RNA 3'-terminal phosphate cyclase
3.8634e-07	0.392093	1	0.742	0.00174201	Group5	COG3171:Uncharacterized conserved protein YggL, DUF469 family
3.92084e-07	0.118944	0.967	0.625	0.00176791	Group5	COG4936:Ligand-binding sensor domain
3.92676e-07	0.627516	1	0.925	0.00177057	Group5	COG0648:Endonuclease IV
3.93272e-07	0.799397	1	0.942	0.00177326	Group5	COG0029:Aspartate oxidase
3.93272e-07	0.782222	1	0.942	0.00177326	Group5	COG2877:3-deoxy-D-manno-octulosonic acid (KDO) 8-phosphate synthase
3.93794e-07	0.727714	1	0.992	0.00177562	Group5	COG0720:6-pyruvoyl-tetrahydropterin synthase
4.0071e-07	0.510707	1	0.717	0.0018068	Group5	COG0650:Formate hydrogenlyase subunit 4
4.03636e-07	0.833268	1	1	0.00181999	Group5	COG1091:dTDP-4-dehydrorhamnose reductase
4.10749e-07	0.286394	0.967	0.692	0.00185207	Group5	COG3097:Uncharacterized protein YqfB, UPF0267 family
4.1571e-07	0.367914	1	0.783	0.00187444	Group5	COG3129:23S rRNA A1618 N6-methylase RlmF
4.24444e-07	0.344977	0.967	0.708	0.00191382	Group5	COG3085:Uncharacterized conserved protein YifE, UPF0438 family
4.24444e-07	0.344502	0.967	0.708	0.00191382	Group5	COG3109:sRNA-binding protein
4.26107e-07	0.384583	1	0.783	0.00192132	Group5	COG3139:Uncharacterized conserved protein YeaC, DUF1315 family
4.34248e-07	0.864042	1	0.95	0.00195802	Group5	COG2873:O-acetylhomoserine/O-acetylserine sulfhydrylase, pyridoxal phosphate-dependent
4.40522e-07	0.369186	1	0.7	0.00198631	Group5	COG0401:Uncharacterized membrane protein YqaE, homolog of Blt101, UPF0057 family
4.48417e-07	0.327571	0.967	0.675	0.00202191	Group5	COG3969:Predicted phosphoadenosine phosphosulfate sulfurtransferase, contains C-terminal DUF3440 domain
4.56512e-07	0.927148	1	0.992	0.00205841	Group5	COG0311:Glutamine amidotransferase PdxT (pyridoxal biosynthesis)
4.57186e-07	0.518213	0.967	0.708	0.00206145	Group5	COG3691:Uncharacterized conserved protein YfcZ, UPF0381/DUF406 family
4.67249e-07	0.802076	1	0.942	0.00210682	Group5	COG1137:ABC-type lipopolysaccharide export system, ATPase component
4.73259e-07	0.275449	0.9	0.608	0.00213393	Group5	COG1243:Histone acetyltransferase, component of the RNA polymerase elongator complex
4.7542e-07	0.669277	1	0.892	0.00214367	Group5	COG4475:Uncharacterized protein YwlG, UPF0340 family
4.80385e-07	0.5761	1	0.85	0.00216606	Group5	COG3323:Uncharacterized protein
4.88146e-07	0.538684	0.933	0.567	0.00220105	Group5	COG4707:Prophage pi2 protein 07
4.92317e-07	0.639328	1	0.85	0.00221986	Group5	COG1921:Seryl-tRNA(Sec) selenium transferase
4.92357e-07	0.339604	0.967	0.708	0.00222004	Group5	COG1441:O-succinylbenzoate synthase
4.94653e-07	0.394533	1	0.742	0.00223039	Group5	COG2923:Sulfur relay (sulfurtransferase) complex TusC component, DsrF/TusC family
4.95175e-07	0.548646	1	0.817	0.00223274	Group5	COG3867:Arabinogalactan endo-1,4-beta-galactosidase
5.06237e-07	0.39836	1	0.783	0.00228262	Group5	COG4635:Protoporphyrinogen IX oxidase, menaquinone-dependent (flavodoxin domain)
5.06336e-07	0.528067	1	0.858	0.00228307	Group5	COG2720:Vancomycin resistance protein YoaR (function unknown), contains peptidoglycan-binding and VanW domains
5.06792e-07	0.25897	0.967	0.725	0.00228513	Group5	COG1930:ABC-type cobalt transport system, periplasmic component
5.12621e-07	0.888446	1	0.9	0.00231141	Group5	COG2239:Mg/Co/Ni transporter MgtE (contains CBS domain)
5.158e-07	0.857763	1	0.958	0.00232574	Group5	COG2267:Lysophospholipase, alpha-beta hydrolase superfamily
5.16028e-07	0.67963	1	0.983	0.00232677	Group5	COG2367:Beta-lactamase class A
5.27783e-07	0.826301	1	0.933	0.00237978	Group5	COG0755:ABC-type transport system involved in cytochrome c biogenesis, permease component
5.38434e-07	1.01305	1	0.833	0.0024278	Group5	COG3712:Periplasmic ferric-dicitrate binding protein FerR, regulates iron transport through sigma-19
5.43805e-07	0.584642	1	0.758	0.00245202	Group5	COG5511:Bacteriophage capsid protein
5.52462e-07	0.316226	1	0.908	0.00249105	Group5	COG2456:Uncharacterized protein
5.5483e-07	0.924581	1	0.95	0.00250173	Group5	COG0591:Na+/proline symporter
5.66564e-07	0.304684	0.867	0.5	0.00255464	Group5	COG3799:Methylaspartate ammonia-lyase
5.68986e-07	0.841499	1	0.992	0.00256556	Group5	COG1322:DNA anti-recombination protein (rearrangement mutator) RmuC
5.86319e-07	0.401851	1	0.783	0.00264371	Group5	COG4512:Accessory gene regulator protein AgrB
5.87321e-07	0.368148	1	0.742	0.00264823	Group5	COG2168:Sulfur transfer complex TusBCD TusB component, DsrH family
5.90741e-07	0.572179	1	0.792	0.00266365	Group5	COG1553:Sulfur relay (sulfurtransferase) complex TusBCD TusD component, DsrE family
5.94372e-07	0.892668	1	0.908	0.00268002	Group5	COG0246:Mannitol-1-phosphate/altronate dehydrogenases
5.9574e-07	0.951479	1	0.925	0.00268619	Group5	COG0863:DNA modification methylase
5.97385e-07	0.773933	1	1	0.00269361	Group5	COG0345:Pyrroline-5-carboxylate reductase
6.02608e-07	0.754975	1	0.867	0.00271716	Group5	COG2510:Uncharacterized membrane protein
6.11602e-07	0.951552	1	0.95	0.00275771	Group5	COG0399:dTDP-4-amino-4,6-dideoxygalactose transaminase
6.29449e-07	0.345401	0.967	0.708	0.00283819	Group5	COG3112:Uncharacterized protein YacL, UPF0231 family
6.29449e-07	0.345262	0.967	0.708	0.00283819	Group5	COG3082:Uncharacterized conserved protein YejL, UPF0352 family
6.42268e-07	0.41509	1	0.958	0.00289599	Group5	COG4709:Uncharacterized membrane protein
6.44001e-07	0.439757	1	0.808	0.0029038	Group5	COG4666:TRAP-type uncharacterized transport system, fused permease components
6.45026e-07	0.3453	0.967	0.708	0.00290842	Group5	COG3092:Uncharacterized membrane protein YfbV, UPF0208 family
6.45026e-07	0.3453	0.967	0.708	0.00290842	Group5	COG4171:ABC-type antimicrobial peptide transport system, permease component
6.45026e-07	0.345239	0.967	0.708	0.00290842	Group5	COG4170:ABC-type antimicrobial peptide transport system, ATPase component
6.45026e-07	0.344929	0.967	0.708	0.00290842	Group5	COG3078:Ribosome assembly protein YihI, activator of Der GTPase
6.5127e-07	0.326032	1	0.767	0.00293657	Group5	COG3048:D-serine dehydratase
6.55865e-07	0.789888	1	0.917	0.0029573	Group5	COG0027:Formate-dependent phosphoribosylglycinamide formyltransferase (GAR transformylase)
6.58339e-07	0.838516	1	1	0.00296845	Group5	COG1893:Ketopantoate reductase
6.60973e-07	0.345433	0.967	0.708	0.00298033	Group5	COG4785:Lipoprotein NlpI, contains TPR repeats
6.7363e-07	0.917219	1	0.942	0.0030374	Group5	COG0616:Periplasmic serine protease, ClpP class
6.77301e-07	0.344527	0.967	0.708	0.00305395	Group5	COG4167:ABC-type antimicrobial peptide transport system, ATPase component
6.77301e-07	0.34446	0.967	0.708	0.00305395	Group5	COG3057:Negative regulator of replication initiation
6.77301e-07	0.344415	0.967	0.708	0.00305395	Group5	COG3060:Transcriptional regulator of met regulon
6.8155e-07	0.115566	1	0.558	0.00307311	Group5	COG5628:Predicted acetyltransferase
6.83906e-07	0.690362	1	0.883	0.00308373	Group5	COG1971:Putative Mn2+ efflux pump MntP
6.84933e-07	0.244985	0.9	0.492	0.00308836	Group5	COG5302:Post-segregation antitoxin (ccd killing mechanism protein) encoded by the F plasmid
6.90143e-07	1.05837	1	0.942	0.00311185	Group5	COG1172:Ribose/xylose/arabinose/galactoside ABC-type transport system, permease component
6.90143e-07	0.814096	1	0.942	0.00311185	Group5	COG0774:UDP-3-O-acyl-N-acetylglucosamine deacetylase
6.90865e-07	0.802477	1	0.967	0.00311511	Group5	COG3475:Phosphorylcholine metabolism protein LicD
7.07783e-07	0.785551	1	0.967	0.0031914	Group5	COG1058:Predicted nucleotide-utilizing enzyme related to molybdopterin-biosynthesis enzyme MoeA
7.07944e-07	0.753667	1	1	0.00319212	Group5	COG0138:AICAR transformylase/IMP cyclohydrolase PurH
7.07944e-07	0.748399	1	0.992	0.00319212	Group5	COG0743:1-deoxy-D-xylulose 5-phosphate reductoisomerase
7.16116e-07	0.496549	1	0.875	0.00322897	Group5	COG1067:Predicted ATP-dependent protease
7.19307e-07	0.793653	1	0.892	0.00324335	Group5	COG2832:Uncharacterized membrane protein YbaN, DUF454 family
7.2469e-07	0.954841	1	0.95	0.00326763	Group5	COG2050:Acyl-coenzyme A thioesterase PaaI, contains HGG motif
7.25265e-07	0.873856	1	1	0.00327022	Group5	COG0450:Alkyl hydroperoxide reductase subunit AhpC (peroxiredoxin)
7.26799e-07	0.238869	0.967	0.608	0.00327714	Group5	COG4640:Uncharacterized membrane protein YvbJ
7.28648e-07	0.347213	0.967	0.708	0.00328547	Group5	COG3068:Uncharacterized protein YjaG, DUF416 family
7.35075e-07	0.554318	1	0.825	0.00331445	Group5	COG2407:L-fucose isomerase or related protein
7.60968e-07	0.866332	1	0.967	0.00343121	Group5	COG0388:Predicted amidohydrolase
7.64734e-07	0.34202	1	0.758	0.00344818	Group5	COG3724:Succinylarginine dihydrolase
7.68304e-07	0.346728	0.967	0.733	0.00346428	Group5	COG3066:DNA mismatch repair protein MutH
7.68408e-07	0.254468	1	0.65	0.00346475	Group5	COG4815:Uncharacterized protein
7.6993e-07	0.382577	1	0.875	0.00347162	Group5	COG2073:Cobalamin biosynthesis protein CbiG
7.73676e-07	0.13914	0.967	0.558	0.00348851	Group5	COG4128:Zona occludens toxin, predicted ATPase
7.83735e-07	0.344823	0.967	0.708	0.00353386	Group5	COG3923:Primosomal replication protein N''
7.92208e-07	0.576297	1	0.892	0.00357206	Group5	COG1648:Siroheme synthase (precorrin-2 oxidase/ferrochelatase domain)
7.936e-07	0.530175	1	0.9	0.00357834	Group5	COG4260:Membrane protease subunit, stomatin/prohibitin family, contains C-terminal Zn-ribbon domain
8.00547e-07	1.11393	1	0.85	0.00360967	Group5	COG3119:Arylsulfatase A or related enzyme
8.05391e-07	0.650519	1	0.817	0.00363151	Group5	COG4209:ABC-type polysaccharide transport system, permease component
8.09858e-07	0.739993	1	0.883	0.00365165	Group5	COG3505:Type IV secretory pathway, VirD4 component, TraG/TraD family ATPase
8.12939e-07	0.749899	1	0.9	0.00366554	Group5	COG1238:Uncharacterized membrane protein YqaA, SNARE-associated domain
8.16424e-07	0.291384	0.933	0.583	0.00368126	Group5	COG3769:Predicted mannosyl-3-phosphoglycerate phosphatase, HAD superfamily
8.16635e-07	1.08964	1	0.933	0.00368221	Group5	COG2972:Sensor histidine kinase YesM
8.22666e-07	0.345884	0.967	0.708	0.0037094	Group5	COG3067:Na+/H+ antiporter NhaB
8.29331e-07	0.616522	1	0.825	0.00373945	Group5	COG3538:Meiotically up-regulated gene 157 (Mug157) protein (function unknown)
8.31277e-07	0.862211	1	0.892	0.00374823	Group5	COG3238:Uncharacterized membrane protein YdcZ, DUF606 family
8.35837e-07	0.652534	1	0.925	0.00376879	Group5	COG1556:L-lactate utilization protein LutC, contains LUD domain
8.37899e-07	0.784106	1	0.967	0.00377809	Group5	COG0165:Argininosuccinate lyase
8.38087e-07	0.743504	1	0.992	0.00377893	Group5	COG1869:D-ribose pyranose/furanose isomerase RbsD
8.49768e-07	0.785767	1	0.883	0.0038316	Group5	COG2181:Nitrate reductase gamma subunit
8.49853e-07	0.292168	0.933	0.608	0.00383198	Group5	COG4572:Cation transport regulator ChaB
8.50067e-07	0.301106	1	0.767	0.00383295	Group5	COG0864:Metal-responsive transcriptional regulator, contains CopG/Arc/MetJ DNA-binding domain
8.60858e-07	0.345116	0.933	0.708	0.00388161	Group5	COG3099:Uncharacterized conserved protein YciU, UPF0263 family
8.70427e-07	0.552349	1	0.883	0.00392475	Group5	COG2733:Uncharacterized membrane-anchored protein YjiN, DUF445 family
8.76325e-07	0.351163	1	0.8	0.00395135	Group5	COG1306:Uncharacterized protein
8.78631e-07	0.952921	1	0.95	0.00396175	Group5	COG0859:ADP-heptose:LPS heptosyltransferase
8.96196e-07	0.382442	0.933	0.642	0.00404095	Group5	COG3423:Predicted transcriptional regulator, lambda repressor-like DNA-binding domain
9.00257e-07	0.763484	1	0.958	0.00405926	Group5	COG0422:Thiamine biosynthesis protein ThiC
9.08318e-07	0.237061	1	0.817	0.0040956	Group5	COG2426:Uncharacterized membrane protein
9.22498e-07	0.57749	1	0.992	0.00415954	Group5	COG1847:Predicted RNA-binding protein Jag, conains KH and R3H domains
9.28312e-07	0.344056	0.967	0.708	0.00418576	Group5	COG3771:Uncharacterized membrane protein YciS, DUF1049 family
9.37239e-07	0.728714	1	0.892	0.00422601	Group5	COG2355:Zn-dependent dipeptidase, microsomal dipeptidase homolog
9.39555e-07	0.481913	1	0.833	0.00423645	Group5	COG3290:Sensor histidine kinase regulating citrate/malate metabolism
9.44846e-07	0.711939	1	0.992	0.00426031	Group5	COG0818:Diacylglycerol kinase
9.4816e-07	0.342711	0.933	0.708	0.00427525	Group5	COG4776:Exoribonuclease II
[truncated: 2,523 more rows]

## Sheet: KEGG
p_val	avg_log2FC	pct.1	pct.2	p_val_adj	cluster	features
0.000477148	0.210023	1	1	0.0906581	Group1	Purine metabolism
0.000687287	0.194286	1	1	0.130584	Group1	RNA degradation
0.000748662	0.289948	1	1	0.142246	Group1	Aminoacyl-tRNA biosynthesis
0.000748662	0.192037	1	1	0.142246	Group1	Ribosome biogenesis in eukaryotes
0.000787892	0.242986	1	1	0.149699	Group1	Protein export
0.000980949	0.264166	1	1	0.18638	Group1	DNA replication
0.00104864	0.286	1	1	0.199242	Group1	D-Glutamine and D-glutamate metabolism
0.00110222	0.324841	1	1	0.209421	Group1	D-Alanine metabolism
0.00121704	0.287545	1	1	0.231238	Group1	Pyrimidine metabolism
0.00125771	0.280176	1	1	0.238965	Group1	Ribosome
0.00138736	0.254821	1	1	0.263598	Group1	Nucleotide excision repair
0.00165755	0.213881	1	1	0.314934	Group1	Pentose phosphate pathway
0.00168437	0.260434	1	1	0.32003	Group1	Mismatch repair
0.00171159	0.240224	1	1	0.325202	Group1	Peptidoglycan biosynthesis
0.0017957	0.223048	1	1	0.341183	Group1	Cell cycle - Caulobacter
0.00210425	0.260171	1	1	0.399808	Group1	Homologous recombination
0.00278487	0.176989	1	1	0.529125	Group1	Base excision repair
0.00282801	0.277758	1	1	0.537322	Group1	Amino sugar and nucleotide sugar metabolism
0.00287176	0.335515	1	1	0.545635	Group1	Galactose metabolism
0.00324467	0.198955	1	1	0.616488	Group1	Terpenoid backbone biosynthesis
0.00396388	0.236564	0.433	0.183	0.753136	Group1	Chagas disease (American trypanosomiasis)
0.00400489	0.136044	1	1	0.76093	Group1	Alanine, aspartate and glutamate metabolism
0.00425002	0.144476	1	1	0.807504	Group1	Nicotinate and nicotinamide metabolism
0.00561058	0.163942	1	1	1	Group1	Thiamine metabolism
0.00577455	0.199661	1	1	1	Group1	Glycolysis / Gluconeogenesis
0.00714864	0.415784	1	1	1	Group1	Phosphotransferase system (PTS)
0.00745635	0.449341	1	1	1	Group1	Staphylococcus aureus infection
0.00799568	0.329069	1	1	1	Group1	RNA transport
0.0090551	0.374303	1	1	1	Group1	Fructose and mannose metabolism
1.73363e-05	0.205804	1	1	0.00329389	Group2	Plant-pathogen interaction
7.54503e-05	0.175912	1	1	0.0143356	Group2	Cysteine and methionine metabolism
9.17527e-05	0.177356	1	1	0.017433	Group2	Alanine, aspartate and glutamate metabolism
0.000215601	0.200337	1	1	0.0409643	Group2	Nicotinate and nicotinamide metabolism
0.000375216	0.147003	0.533	0.917	0.0712911	Group2	Glycosaminoglycan degradation
0.000485613	0.213334	1	1	0.0922664	Group2	Purine metabolism
0.000598724	0.188277	0.667	0.908	0.113758	Group2	Proteasome
0.000652741	0.280812	1	1	0.124021	Group2	Glycerolipid metabolism
0.000652741	0.264043	1	1	0.124021	Group2	Nucleotide excision repair
0.000829022	0.258436	1	1	0.157514	Group2	DNA replication
0.00085754	0.272263	1	1	0.162933	Group2	Homologous recombination
0.000886964	0.188484	1	1	0.168523	Group2	RNA degradation
0.00101427	0.235156	1	1	0.192712	Group2	Terpenoid backbone biosynthesis
0.00104864	0.273942	1	1	0.199242	Group2	Mismatch repair
0.00106623	0.266199	1	1	0.202583	Group2	Glycolysis / Gluconeogenesis
0.00110222	0.195809	1	1	0.209421	Group2	Glycerophospholipid metabolism
0.00115832	0.293562	1	1	0.22008	Group2	Pyrimidine metabolism
0.00129963	0.351723	1	1	0.24693	Group2	Galactose metabolism
0.00129963	0.294949	1	1	0.24693	Group2	Amino sugar and nucleotide sugar metabolism
0.00136493	0.275644	1	1	0.259337	Group2	Ribosome
0.00138736	0.222674	1	1	0.263598	Group2	Pentose phosphate pathway
0.00152924	0.270578	1	1	0.290555	Group2	Aminoacyl-tRNA biosynthesis
0.00163112	0.204729	1	1	0.309913	Group2	Base excision repair
0.00165755	0.271609	1	1	0.314934	Group2	D-Glutamine and D-glutamate metabolism
0.00182457	0.223843	1	1	0.346668	Group2	Cell cycle - Caulobacter
0.00185387	0.223342	1	1	0.352234	Group2	Peptidoglycan biosynthesis
0.00217152	0.326316	1	1	0.412589	Group2	D-Alanine metabolism
0.00265901	0.160201	1	1	0.505213	Group2	Thiamine metabolism
0.00282801	0.251009	1	1	0.537322	Group2	Lysine biosynthesis
0.00349962	0.213865	1	1	0.664928	Group2	Protein export
0.00377267	0.23485	1	1	0.716807	Group2	Zeatin biosynthesis
0.00420969	0.487672	0.433	0.183	0.799842	Group2	Chagas disease (American trypanosomiasis)
0.00457554	0.363954	1	1	0.869353	Group2	RNA transport
0.00577455	0.447675	1	1	1	Group2	Staphylococcus aureus infection
0.00918024	0.11735	1	1	1	Group2	One carbon pool by folate
2.78781e-08	0.10419	0.9	0.558	5.29684e-06	Group4	Endocytosis
2.41113e-07	0.750162	0.9	0.7	4.58115e-05	Group4	Chloroalkane and chloroalkene degradation
1.48265e-06	0.97757	0.967	0.6	0.000281704	Group4	Toluene degradation
1.73e-06	1.16447	0.967	0.733	0.000328701	Group4	Sphingolipid metabolism
9.33142e-06	0.36957	1	0.35	0.00177297	Group4	Atrazine degradation
1.04018e-05	0.563474	1	0.425	0.00197635	Group4	Polycyclic aromatic hydrocarbon degradation
1.15754e-05	0.701069	0.933	0.683	0.00219933	Group4	Drug metabolism - other enzymes
2.13226e-05	1.20258	0.733	0.383	0.00405129	Group4	Retinol metabolism
2.93768e-05	0.862485	0.767	0.692	0.00558159	Group4	Dioxin degradation
8.89288e-05	0.952391	1	0.858	0.0168965	Group4	Non-homologous end-joining
0.000213707	0.378855	1	0.867	0.0406044	Group4	Taurine and hypotaurine metabolism
0.000229755	0.764611	0.833	0.508	0.0436535	Group4	Cyanoamino acid metabolism
0.000274705	0.83487	0.9	0.708	0.0521939	Group4	Steroid hormone biosynthesis
0.000787892	0.227095	1	1	0.149699	Group4	Starch and sucrose metabolism
0.000787892	0.218314	1	1	0.149699	Group4	Glycolysis / Gluconeogenesis
0.00096467	0.664287	1	1	0.183287	Group4	Secondary bile acid biosynthesis
0.00106623	0.620161	1	1	0.202583	Group4	Primary bile acid biosynthesis
0.00109383	0.786897	0.7	0.375	0.207828	Group4	Betalain biosynthesis
0.00134283	0.168282	1	1	0.255138	Group4	Base excision repair
0.00545082	0.478065	1	1	1	Group4	Phosphotransferase system (PTS)
0.00575877	0.288726	1	0.892	1	Group4	Carbon fixation in photosynthetic organisms
0.0067561	0.209943	1	1	1	Group4	Fructose and mannose metabolism
3.94871e-12	1.09101	0.867	0.225	7.50255e-10	Group5	Pathogenic Escherichia coli infection
3.76578e-11	1.3877	1	0.992	7.15499e-09	Group5	Epithelial cell signaling in Helicobacter pylori infection
1.08909e-10	1.74355	1	0.817	2.06927e-08	Group5	Biosynthesis of siderophore group nonribosomal peptides
3.95147e-10	0.593251	1	1	7.50779e-08	Group5	Glycine, serine and threonine metabolism
5.83393e-10	1.01239	1	1	1.10845e-07	Group5	Phenylalanine, tyrosine and tryptophan biosynthesis
2.41044e-09	1.01713	1	0.758	4.57984e-07	Group5	Insulin signaling pathway
6.44101e-09	1.12055	1	1	1.22379e-06	Group5	Biotin metabolism
6.81226e-09	0.497939	1	1	1.29433e-06	Group5	Vitamin B6 metabolism
7.19988e-09	1.39015	1	0.958	1.36798e-06	Group5	Lipoic acid metabolism
7.72196e-09	1.44982	1	0.8	1.46717e-06	Group5	Glycosaminoglycan degradation
8.05525e-09	1.06832	1	1	1.5305e-06	Group5	Biosynthesis of ansamycins
8.8203e-09	1.26279	1	0.867	1.67586e-06	Group5	Protein digestion and absorption
5.37583e-08	0.990055	1	1	1.02141e-05	Group5	Biosynthesis of vancomycin group antibiotics
7.98141e-08	0.725322	1	0.7	1.51647e-05	Group5	Amoebiasis
1.00594e-07	0.926678	1	1	1.91129e-05	Group5	Porphyrin and chlorophyll metabolism
1.46819e-07	1.28428	0.267	0.008	2.78956e-05	Group5	Alzheimer's disease
2.36622e-07	0.978381	1	0.883	4.49582e-05	Group5	N-Glycan biosynthesis
2.921e-07	1.04745	1	0.95	5.54991e-05	Group5	C5-Branched dibasic acid metabolism
3.74623e-07	1.18416	1	0.958	7.11783e-05	Group5	Lipopolysaccharide biosynthesis
3.9434e-07	1.2153	1	0.808	7.49247e-05	Group5	Bacterial invasion of epithelial cells
4.27974e-07	1.06691	1	0.617	8.1315e-05	Group5	African trypanosomiasis
4.67862e-07	0.374752	1	1	8.88937e-05	Group5	Arginine and proline metabolism
7.07944e-07	0.887747	1	1	0.000134509	Group5	Ubiquinone and other terpenoid-quinone biosynthesis
1.25084e-06	0.24031	0.967	0.575	0.000237659	Group5	Vibrio cholerae infection
1.25688e-06	0.914279	1	0.967	0.000238808	Group5	Histidine metabolism
1.41473e-06	0.611459	1	1	0.000268799	Group5	Glyoxylate and dicarboxylate metabolism
1.48361e-06	1.06424	0.933	0.75	0.000281886	Group5	Tropane, piperidine and pyridine alkaloid biosynthesis
1.91696e-06	0.71518	1	0.95	0.000364223	Group5	Sulfur metabolism
2.10284e-06	0.541323	1	0.942	0.00039954	Group5	Peroxisome
2.71392e-06	0.453502	1	1	0.000515645	Group5	Riboflavin metabolism
3.85936e-06	1.56363	1	0.783	0.000733278	Group5	beta-Lactam resistance
5.56142e-06	1.05274	1	0.467	0.00105667	Group5	Cyanoamino acid metabolism
1.0674e-05	1.33728	0.2	0.008	0.00202806	Group5	Amyotrophic lateral sclerosis (ALS)
1.66152e-05	0.763044	1	0.975	0.00315689	Group5	Ascorbate and aldarate metabolism
2.74901e-05	0.920828	0.967	0.675	0.00522312	Group5	beta-Alanine metabolism
2.92491e-05	0.413076	1	1	0.00555732	Group5	Streptomycin biosynthesis
6.70067e-05	0.375843	1	0.958	0.0127313	Group5	Nitrogen metabolism
7.60295e-05	0.438184	1	0.858	0.0144456	Group5	Inositol phosphate metabolism
7.69254e-05	0.315662	1	0.958	0.0146158	Group5	Pentose and glucuronate interconversions
0.000103074	0.52959	1	0.983	0.0195841	Group5	Phenylalanine metabolism
0.000109166	0.267444	1	0.95	0.0207415	Group5	Valine, leucine and isoleucine biosynthesis
0.000165727	0.498125	1	0.825	0.0314881	Group5	Proteasome
0.000198049	0.617651	1	0.858	0.0376294	Group5	Apoptosis
0.000377264	0.92788	1	0.892	0.0716802	Group5	Nitrotoluene degradation
0.000406922	0.405612	1	1	0.0773152	Group5	Fatty acid biosynthesis
0.000718159	0.288487	1	0.867	0.13645	Group5	Carbon fixation pathways in prokaryotes
0.00104259	0.739626	1	0.875	0.198093	Group5	Penicillin and cephalosporin biosynthesis
0.00109006	0.47837	1	0.65	0.207112	Group5	Fluorobenzoate degradation
0.00121704	0.758291	1	1	0.231238	Group5	Phosphonate and phosphinate metabolism
0.00170801	0.300893	1	0.908	0.324523	Group5	Fatty acid metabolism
0.00179497	1.76791	0.433	0.217	0.341044	Group5	Polyketide sugar unit biosynthesis
0.00226864	0.522435	1	0.892	0.431042	Group5	Geraniol degradation
0.00227365	0.427398	1	0.925	0.431994	Group5	Biosynthesis of unsaturated fatty acids
0.00300367	0.512197	1	0.925	0.570697	Group5	Bacterial chemotaxis
0.0031898	0.786509	1	0.908	0.606063	Group5	Other glycan degradation
0.00360004	0.657861	1	0.908	0.684008	Group5	D-Arginine and D-ornithine metabolism
0.00383044	0.479994	0.333	0.125	0.727783	Group5	Biosynthesis of type II polyketide products
0.0043134	0.102423	1	1	0.819545	Group5	Cysteine and methionine metabolism
0.00744762	0.572822	1	0.917	1	Group5	Flagellar assembly
0.00766804	0.322028	1	0.992	1	Group5	Citrate cycle (TCA cycle)
0.00855996	0.388431	1	0.917	1	Group5	Lysine degradation
0.00926431	0.381832	1	0.867	1	Group5	Caprolactam degradation
4.47619e-06	0.484474	0.933	0.858	0.000850476	Group3	Vibrio cholerae pathogenic cycle
6.83357e-06	0.28806	1	0.958	0.00129838	Group3	Bacterial secretion system
1.62052e-05	0.640575	0.967	0.917	0.00307899	Group3	Tryptophan metabolism
1.84718e-05	0.933246	1	0.983	0.00350965	Group3	Phenylalanine metabolism
2.71628e-05	1.14284	0.933	0.767	0.00516093	Group3	Styrene degradation
0.000110774	1.55016	0.967	0.9	0.0210471	Group3	Geraniol degradation
0.000174631	0.601894	0.833	0.608	0.0331799	Group3	Vibrio cholerae infection
0.000253945	0.7449	1	0.917	0.0482495	Group3	Lysine degradation
0.000278823	0.728461	1	1	0.0529763	Group3	Porphyrin and chlorophyll metabolism
0.000283876	0.953789	1	0.958	0.0539364	Group3	Lipopolysaccharide biosynthesis
0.000304886	1.14091	1	0.925	0.0579283	Group3	Bacterial chemotaxis
0.000372485	1.44524	0.9	0.892	0.0707721	Group3	Caprolactam degradation
0.000442747	0.418628	0.967	0.9	0.0841219	Group3	Synthesis and degradation of ketone bodies
0.000497623	1.1469	0.967	0.925	0.0945484	Group3	Flagellar assembly
0.000748581	0.644573	1	0.967	0.14223	Group3	Histidine metabolism
0.000804228	0.911065	0.8	0.717	0.152803	Group3	beta-Alanine metabolism
0.00091293	1.45195	0.833	0.692	0.173457	Group3	Fluorobenzoate degradation
0.000962453	0.610344	0.967	0.917	0.182866	Group3	Fatty acid metabolism
0.00106623	0.311534	1	1	0.202583	Group3	Arginine and proline metabolism
0.00129918	0.697074	1	0.95	0.246844	Group3	C5-Branched dibasic acid metabolism
0.00138736	0.750778	1	1	0.263598	Group3	Ubiquinone and other terpenoid-quinone biosynthesis
0.00141013	0.200293	1	1	0.267925	Group3	Glutathione metabolism
0.00145671	0.466634	1	1	0.276774	Group3	Aminobenzoate degradation
0.00163024	0.399628	1	0.942	0.309746	Group3	Peroxisome
0.00170567	0.28271	0.933	0.908	0.324078	Group3	Propanoate metabolism
0.00188359	0.669511	1	1	0.357883	Group3	Glyoxylate and dicarboxylate metabolism
0.00238276	0.587581	1	0.925	0.452724	Group3	Biosynthesis of unsaturated fatty acids
0.00240515	0.808282	0.967	0.867	0.456979	Group3	Apoptosis
0.00265892	0.665733	1	0.975	0.505195	Group3	Ascorbate and aldarate metabolism
0.0026999	0.352256	1	0.958	0.512981	Group3	Nitrogen metabolism
0.0040109	1.07828	0.8	0.758	0.762072	Group3	Flavonoid biosynthesis
0.00435813	0.785222	0.933	0.892	0.828044	Group3	Penicillin and cephalosporin biosynthesis
0.00456241	1.08325	0.933	0.908	0.866858	Group3	Nitrotoluene degradation
0.00537105	0.412364	1	0.95	1	Group3	Sulfur metabolism
0.00552081	1.40773	0.433	0.217	1	Group3	Limonene and pinene degradation
0.00602862	0.37828	1	1	1	Group3	Two-component system
0.00766696	0.67802	1	0.958	1	Group3	Lipoic acid metabolism
0.0086888	0.580249	1	1	1	Group3	Benzoate degradation
0.00890879	0.845358	0.567	0.3	1	Group3	Pathogenic Escherichia coli infection
0.00982933	0.575715	1	1	1	Group3	Valine, leucine and isoleucine degradation
0.00996395	0.274888	1	1	1	Group3	Butanoate metabolism
